# Supplementary material for: Biosynthesis of cinchona alkaloids
Source: Nature. 2026 Mar 18;653(8113):306–14. doi: 10.1038/s41586-026-10227-x (PMC13149305; doi:10.1038/s41586-026-10227-x)
Supplement: Supplementary file 3 — List of 20 genes screened for cyclase activity. [file 41586_2026_10227_MOESM3_ESM.xlsx]

## Sheet: Sheet1
Supplementary Dataset 1. List of tested putative reductases for ketoquinoline reduction
Gene ID bulk RNA-seq	Functional annotation
CL10479.Contig2_All	sp|Q94KL8|SILD_PODPE/6.3e-77/Secoisolariciresinol dehydrogenase (Fragment) OS=Podophyllum peltatum PE=1 SV=1spen:107005538/3.2e-81/secoisolariciresinol dehydrogenase-like; K09841 xanthoxin dehydrogenase [EC:1.1.1.288]At3g51680/1.5e-65/[R] KOG0725 Reductases with broad range of substrate specificitiesPTHR24322/7.6E-82/--NAXP_019233743.1/5.6e-97/PREDICTED: secoisolariciresinol dehydrogenase-like [N…
CL10715.Contig4_All	sp|Q9ZRF1|MTDH_FRAAN/5.9e-154/Probable mannitol dehydrogenase OS=Fragaria ananassa GN=CAD PE=2 SV=1pop:POPTR_0016s07910g/6.4e-161/POPTRDRAFT_667694; mannitol dehydrogenase family protein; K00083 cinnamyl-alcohol dehydrogenase [EC:1.1.1.195]At4g37990/3.6e-146/[Q] KOG0023 Alcohol dehydrogenase, class VPF08240/1.8E-28/Alcohol dehydrogenase GroES-like domainJQ946326.1/0.0/Neolamarckia cadamba cinnamy…
CL10715.Contig5_All	sp|Q9ZRF1|MTDH_FRAAN/4.7e-155/Probable mannitol dehydrogenase OS=Fragaria ananassa GN=CAD PE=2 SV=1pop:POPTR_0016s07910g/3.3e-161/POPTRDRAFT_667694; mannitol dehydrogenase family protein; K00083 cinnamyl-alcohol dehydrogenase [EC:1.1.1.195]At4g37990/9.3e-146/[Q] KOG0023 Alcohol dehydrogenase, class VPTHR11695/6.3E-220/--JQ946326.1/0.0/Neolamarckia cadamba cinnamyl alcohol dehydrogenase (CAD) mRNA…
CL11103.Contig1_All	sp|A2XRZ0|AKR2_ORYSI/6.0e-145/Probable aldo-keto reductase 2 OS=Oryza sativa subsp. indica GN=OsI_15387 PE=3 SV=1csat:104773633/1.7e-19/pyridoxal reductase, chloroplastic; K05275 pyridoxine 4-dehydrogenase [EC:1.1.1.65]At1g60690/2.1e-140/[C] KOG1575 Voltage-gated shaker-like K+ channel, subunit beta/KCNABPTHR11732:SF226/2.8E-191/--XR_371617.2/0.0/PREDICTED: Citrus sinensis auxin-induced protein P…
CL11103.Contig4_All	sp|A2XRZ0|AKR2_ORYSI/1.2e-141/Probable aldo-keto reductase 2 OS=Oryza sativa subsp. indica GN=OsI_15387 PE=3 SV=1ath:AT5G53580/3.1e-20/PLR1; NAD(P)-linked oxidoreductase superfamily protein; K05275 pyridoxine 4-dehydrogenase [EC:1.1.1.65]At1g60690/6.9e-135/[C] KOG1575 Voltage-gated shaker-like K+ channel, subunit beta/KCNABPTHR11732:SF12/2.0E-185/--XM_009633485.2/0.0/PREDICTED: Nicotiana tomentos…
CL11114.Contig1 _All	sp|P30359|CADH1_TOBAC/8.1e-183/Probable cinnamyl alcohol dehydrogenase 1 OS=Nicotiana tabacum GN=CAD14 PE=1 SV=1pper:18767368/8.8e-182/probable cinnamyl alcohol dehydrogenase 1; K00083 cinnamyl-alcohol dehydrogenase [EC:1.1.1.195]At4g34230/6.1e-173/[Q] KOG0023 Alcohol dehydrogenase, class VPTHR11695/4.1E-213/--XM_016581632.1/0.0/PREDICTED: Nicotiana tabacum probable cinnamyl alcohol dehydrogenase…
CL11358.Contig1_All	sp|P37830|G6PD_SOLTU/9.5e-270/Glucose-6-phosphate 1-dehydrogenase, cytoplasmic isoform OS=Solanum tuberosum GN=G6PDH PE=2 SV=1sind:105177387/7.1e-270/glucose-6-phosphate 1-dehydrogenase, cytoplasmic isoform; K00036 glucose-6-phosphate 1-dehydrogenase [EC:1.1.1.49 1.1.1.363]At5g40760/5.3e-263/[G] KOG0563 Glucose-6-phosphate 1-dehydrogenasePTHR23429/0.0/--XM_018771158.1/0.0/PREDICTED: Nicotiana tom…
CL11931.Contig1_All	sp|Q6NQE2|FQRL1_ARATH/3.2e-103/Probable NAD(P)H dehydrogenase (quinone) FQR1-like 1 OS=Arabidopsis thaliana GN=At4g27270 PE=1 SV=1nto:104100337/4.7e-107/probable NAD(P)H dehydrogenase (quinone) FQR1-like 1; K03809 NAD(P)H dehydrogenase (quinone) [EC:1.6.5.2]At5g54500/1.7e-102/[R] KOG3135 1,4-benzoquinone reductase-like; Trp repressor binding protein-like/protoplast-secreted proteinPTHR30546/3.6E-…
CL1238.Contig2_All	sp|P28475|S6PD_MALDO/6.9e-129/NADP-dependent D-sorbitol-6-phosphate dehydrogenase OS=Malus domestica GN=S6PDH PE=2 SV=1vvi:100243586/2.9e-164/NADP-dependent D-sorbitol-6-phosphate dehydrogenase; K00011 aldehyde reductase [EC:1.1.1.21]At2g21250/2.4e-156/[R] KOG1577 Aldo/keto reductase family proteinsPS00062/-/Aldo/keto reductase family signature 2.XM_016587070.1/0.0/PREDICTED: Nicotiana tabacum NA…
CL12408.Contig2_All	sp|Q8S8U4|NDHH_ATRBE/1.6e-47/NAD(P)H-quinone oxidoreductase subunit H, chloroplastic OS=Atropa belladonna GN=ndhH PE=3 SV=1spen:107028546/1.7e-70/nuclear transcription factor Y subunit A-8-like; K08064 nuclear transcription factor Y, alphaAtCh079/1.5e-43/[C] KOG2870 NADH:ubiquinone oxidoreductase, NDUFS2/49 kDa subunitPTHR12632:SF8/1.0E-80/--KY085908.1/0.0/Mitragyna speciosa plastid, complete gen…
CL1348.Contig4_All	sp|E7C196|MER_ERYCB/1.9e-109/Methylecgonone reductase OS=Erythroxylum coca PE=1 SV=1sot:107058339/1.4e-115/methylecgonone reductase-like; K00011 aldehyde reductase [EC:1.1.1.21]At1g59960/1.0e-92/[R] KOG1577 Aldo/keto reductase family proteinsPTHR11732:SF239/2.0E-208/--NACDP20572.1/8.2e-148/unnamed protein product [Coffea canephora]
CL1396.Contig8_All	sp|Q9SQT8|DHQSD_ARATH/1.5e-211/Bifunctional 3-dehydroquinate dehydratase/shikimate dehydrogenase, chloroplastic OS=Arabidopsis thaliana GN=EMB3004 PE=1 SV=1sly:543548/1.7e-244/dehydroquinate dehydratase/shikimate:NADP oxidoreductase; K13832 3-dehydroquinate dehydratase / shikimate dehydrogenase [EC:4.2.1.10 1.1.1.25]At3g06350/3.4e-211/[E] KOG0692 Pentafunctional AROM proteinPF01488/1.4E-8/Shikima…
CL14182.Contig1_All	sp|Q7XT99|AKR2_ORYSJ/1.3e-145/Probable aldo-keto reductase 2 OS=Oryza sativa subsp. japonica GN=Os04g0338000 PE=2 SV=2dosa:Os10t0517400-01/2.8e-23/Os10g0517400; Aldo/keto reductase family protein.; K05275 pyridoxine 4-dehydrogenase [EC:1.1.1.65]At1g60690/6.4e-143/[C] KOG1575 Voltage-gated shaker-like K+ channel, subunit beta/KCNABPTHR11732/4.3E-192/--XM_009632062.2/0.0/PREDICTED: Nicotiana toment…
CL14456.Contig2_All	sp|Q6V4H0|10HGO_CATRO/3.0e-165/8-hydroxygeraniol dehydrogenase OS=Catharanthus roseus GN=10HGO PE=1 SV=1sind:105176373/1.3e-160/8-hydroxygeraniol dehydrogenase; K00083 cinnamyl-alcohol dehydrogenase [EC:1.1.1.195]At4g39330/5.3e-136/[Q] KOG0023 Alcohol dehydrogenase, class VPF00107/2.3E-16/Zinc-binding dehydrogenaseKT369739.1/0.0/Rauvolfia serpentina cinnamyl alcohol dehydrogenase mRNA, complete c…
CL2358.Contig2_All	sp|Q6V4H0|10HGO_CATRO/8.9e-133/8-hydroxygeraniol dehydrogenase OS=Catharanthus roseus GN=10HGO PE=1 SV=1nsy:104218512/1.2e-129/8-hydroxygeraniol dehydrogenase-like isoform X1; K00083 cinnamyl-alcohol dehydrogenase [EC:1.1.1.195]At4g37990/9.4e-117/[Q] KOG0023 Alcohol dehydrogenase, class VPS00059/-/Zinc-containing alcohol dehydrogenases signature.NM_001253293.2/0.0/Glycine max probable mannitol de…
CL2980.Contig5_All	sp|P0DKC6|HSD1B_ARATH/7.5e-86/11-beta-hydroxysteroid dehydrogenase 1B OS=Arabidopsis thaliana GN=HSD1 PE=1 SV=1pavi:110760421/3.5e-19/dehydrogenase/reductase SDR family member 7 isoform X1; K11165 dehydrogenase/reductase SDR family member 7 [EC:1.1.-.-]At5g50700/1.8e-85/[Q] KOG1205 Predicted dehydrogenasePTHR24322/9.2E-78/--XR_002068055.1/0.0/PREDICTED: Nicotiana attenuata uncharacterized LOC1092…
CL3087.Contig1_All	sp|Q7XT99|AKR2_ORYSJ/2.5e-153/Probable aldo-keto reductase 2 OS=Oryza sativa subsp. japonica GN=Os04g0338000 PE=2 SV=2soe:110797214/4.5e-22/pyridoxal reductase, chloroplastic isoform X1; K05275 pyridoxine 4-dehydrogenase [EC:1.1.1.65]At1g60690/2.4e-146/[C] KOG1575 Voltage-gated shaker-like K+ channel, subunit beta/KCNABPTHR11732:SF226/1.5E-204/--XM_009633484.2/0.0/PREDICTED: Nicotiana tomentosifo…
CL3163.Contig4_All	PS50244/12.86/Steroid 5-alpha reductase C-terminal domain profile.XM_021424897.1/0.0/PREDICTED: Herrania umbratica uncharacterized protein C594.04c (LOC110413885), mRNACDP16282.1/6.0e-168/unnamed protein product [Coffea canephora]
CL3166.Contig4_All	sp|Q9CAI3|CADH1_ARATH/3.5e-156/Probable cinnamyl alcohol dehydrogenase 1 OS=Arabidopsis thaliana GN=CAD1 PE=2 SV=1nsy:104227952/4.3e-175/probable cinnamyl alcohol dehydrogenase 1; K00083 cinnamyl-alcohol dehydrogenase [EC:1.1.1.195]At1g72680/8.2e-156/[Q] KOG0023 Alcohol dehydrogenase, class VPTHR11695/5.6E-224/--XM_016696173.1/0.0/PREDICTED: Capsicum annuum probable cinnamyl alcohol dehydrogenase…
CL317.Contig11_All	sp|Q8L799|MIOX1_ARATH/1.5e-119/Inositol oxygenase 1 OS=Arabidopsis thaliana GN=MIOX1 PE=2 SV=1sind:105173576/2.1e-129/inositol oxygenase 2; K00469 inositol oxygenase [EC:1.13.99.1]At4g26260/3.9e-118/[R] KOG1573 Aldehyde reductasePTHR12588:SF1/7.9E-202/--XM_018961537.1/0.0/PREDICTED: Juglans regia probable inositol oxygenase (LOC108988306), transcript variant X3, mRNACDP03219.1/1.1e-138/unnamed pr…
CL3315.Contig2_All	sp|Q93ZN2|ALKR4_ARATH/1.6e-137/Probable aldo-keto reductase 4 OS=Arabidopsis thaliana GN=At1g60710 PE=2 SV=1csat:104773633/1.2e-20/pyridoxal reductase, chloroplastic; K05275 pyridoxine 4-dehydrogenase [EC:1.1.1.65]At1g60690/1.4e-136/[C] KOG1575 Voltage-gated shaker-like K+ channel, subunit beta/KCNABPTHR11732:SF226/9.8E-185/--XM_004491989.2/0.0/PREDICTED: Cicer arietinum probable aldo-keto reduct…
CL5024.Contig2_All	sp|Q84TF0|AKRCA_ARATH/5.7e-133/Aldo-keto reductase family 4 member C10 OS=Arabidopsis thaliana GN=AKR4C10 PE=1 SV=1ini:109181878/4.4e-138/aldo-keto reductase family 4 member C9-like; K00002 alcohol dehydrogenase (NADP+) [EC:1.1.1.2]At2g37790/3.7e-127/[R] KOG1577 Aldo/keto reductase family proteinsPTHR11732:SF223/1.1E-193/--XM_006429118.1/0.0/Citrus clementina hypothetical protein (CICLE_v10012243…
CL5024.Contig3_All	sp|Q84TF0|AKRCA_ARATH/9.3e-133/Aldo-keto reductase family 4 member C10 OS=Arabidopsis thaliana GN=AKR4C10 PE=1 SV=1ini:109181878/7.3e-138/aldo-keto reductase family 4 member C9-like; K00002 alcohol dehydrogenase (NADP+) [EC:1.1.1.2]At2g37790/6.1e-127/[R] KOG1577 Aldo/keto reductase family proteinsPF00248/4.9E-47/Aldo/keto reductase familyXM_006429118.1/0.0/Citrus clementina hypothetical protein (…
CL5434.Contig1_All	sp|P40691|A115_TOBAC/1.9e-54/Auxin-induced protein PCNT115 OS=Nicotiana tabacum PE=2 SV=1brp:103834464/1.0e-12/L-galactose dehydrogenase; K17744 L-galactose dehydrogenase [EC:1.1.1.316]At1g60710/3.2e-49/[C] KOG1575 Voltage-gated shaker-like K+ channel, subunit beta/KCNABPF00248/1.3E-26/Aldo/keto reductase familyXM_010071092.2/0.0/PREDICTED: Eucalyptus grandis probable aldo-keto reductase 2 (LOC10…
CL5434.Contig3_All	sp|Q7XT99|AKR2_ORYSJ/5.5e-150/Probable aldo-keto reductase 2 OS=Oryza sativa subsp. japonica GN=Os04g0338000 PE=2 SV=2cre:CHLREDRAFT_132956/1.2e-08/MUT6; DEAH-box RNA helicase; K12815 pre-mRNA-splicing factor ATP-dependent RNA helicase DHX38/PRP16 [EC:3.6.4.13]At1g60690/3.7e-141/[C] KOG1575 Voltage-gated shaker-like K+ channel, subunit beta/KCNABPF00248/1.3E-75/Aldo/keto reductase familyKU513391.…
CL5452.Contig3_All	sp|Q9LSQ5|FQR1_ARATH/1.3e-93/NAD(P)H dehydrogenase (quinone) FQR1 OS=Arabidopsis thaliana GN=FQR1 PE=1 SV=1cit:102619203/2.2e-96/probable NAD(P)H dehydrogenase (quinone) FQR1-like 1; K03809 NAD(P)H dehydrogenase (quinone) [EC:1.6.5.2]At5g54500/3.1e-93/[R] KOG3135 1,4-benzoquinone reductase-like; Trp repressor binding protein-like/protoplast-secreted proteinPS50902/22.241/Flavodoxin-like domain pr…
CL5741.Contig2_All	sp|Q94B35|ISPH_ARATH/2.6e-212/4-hydroxy-3-methylbut-2-enyl diphosphate reductase, chloroplastic OS=Arabidopsis thaliana GN=ISPH PE=2 SV=1ini:109161445/4.3e-231/4-hydroxy-3-methylbut-2-enyl diphosphate reductase, chloroplastic-like; K03527 4-hydroxy-3-methylbut-2-en-1-yl diphosphate reductase [EC:1.17.7.4]NAPTHR31619:SF2/0.0/--EU034699.1/0.0/Rauvolfia verticillata 4-hydroxy-3-methylbut-2-enyl diph…
CL5906.Contig2_All	sp|P32746|PYRD_ARATH/5.3e-208/Dihydroorotate dehydrogenase (quinone), mitochondrial OS=Arabidopsis thaliana GN=PYRD PE=1 SV=2sot:102578881/3.1e-229/dihydroorotate dehydrogenase (quinone), mitochondrial; K00254 dihydroorotate dehydrogenase [EC:1.3.5.2]At5g23300/5.8e-197/[F] KOG1436 Dihydroorotate dehydrogenasePTHR11938/1.0E-157/--XM_011092696.2/0.0/PREDICTED: Sesamum indicum dihydroorotate dehydro…
CL5906.Contig3_All	sp|P32746|PYRD_ARATH/5.3e-208/Dihydroorotate dehydrogenase (quinone), mitochondrial OS=Arabidopsis thaliana GN=PYRD PE=1 SV=2sot:102578881/3.1e-229/dihydroorotate dehydrogenase (quinone), mitochondrial; K00254 dihydroorotate dehydrogenase [EC:1.3.5.2]At5g23300/5.7e-197/[F] KOG1436 Dihydroorotate dehydrogenasePTHR11938/1.0E-157/--XM_011092696.2/0.0/PREDICTED: Sesamum indicum dihydroorotate dehydro…
CL6035.Contig2_All	sp|Q6V4H0|10HGO_CATRO/1.7e-132/8-hydroxygeraniol dehydrogenase OS=Catharanthus roseus GN=10HGO PE=1 SV=1sind:105176373/7.0e-131/8-hydroxygeraniol dehydrogenase; K00083 cinnamyl-alcohol dehydrogenase [EC:1.1.1.195]At4g37980/2.0e-115/[Q] KOG0023 Alcohol dehydrogenase, class VPF00107/7.3E-18/Zinc-binding dehydrogenaseKM524258.1/0.0/Catharanthus roseus cultivar SunStorm tetrahydroalstonine synthase m…
CL640.Contig2_All	sp|Q9ZRF1|MTDH_FRAAN/5.5e-141/Probable mannitol dehydrogenase OS=Fragaria ananassa GN=CAD PE=2 SV=1pop:POPTR_0016s07910g/8.1e-145/POPTRDRAFT_667694; mannitol dehydrogenase family protein; K00083 cinnamyl-alcohol dehydrogenase [EC:1.1.1.195]At4g37990/1.9e-131/[Q] KOG0023 Alcohol dehydrogenase, class VPS00059/-/Zinc-containing alcohol dehydrogenases signature.XM_002534321.2/0.0/PREDICTED: Ricinus c…
CL6751.Contig9_All (CpAKR4)	sp|Q3L181|PERR_RAUSE/2.3e-122/Perakine reductase OS=Rauvolfia serpentina GN=PR PE=1 SV=1cann:107840121/1.6e-22/L-galactose dehydrogenase; K17744 L-galactose dehydrogenase [EC:1.1.1.316]At1g60690/4.5e-100/[C] KOG1575 Voltage-gated shaker-like K+ channel, subunit beta/KCNABPF00248/2.1E-77/Aldo/keto reductase familyXM_021977164.1/0.0/PREDICTED: Prunus avium perakine reductase-like (LOC110772707), mR…
CL765.Contig1_All	sp|Q7XT99|AKR2_ORYSJ/1.8e-142/Probable aldo-keto reductase 2 OS=Oryza sativa subsp. japonica GN=Os04g0338000 PE=2 SV=2sita:101759305/1.6e-21/pyridoxal reductase, chloroplastic; K05275 pyridoxine 4-dehydrogenase [EC:1.1.1.65]At1g60690/1.5e-134/[C] KOG1575 Voltage-gated shaker-like K+ channel, subunit beta/KCNABPR00069/1.4E-5/Aldo-keto reductase signatureXM_017365196.1/0.0/PREDICTED: Daucus carota …
CL7998.Contig1_All	sp|Q41014|FENR2_PEA/9.9e-187/Ferredoxin--NADP reductase, root isozyme, chloroplastic OS=Pisum sativum PE=2 SV=2ini:109174014/2.1e-189/ferredoxin--NADP reductase, root-type isozyme, chloroplastic-like; K02641 ferredoxin--NADP+ reductase [EC:1.18.1.2]At1g30510/3.3e-172/[C] KOG1158 NADP/FAD dependent oxidoreductasePF00175/2.8E-26/Oxidoreductase NAD-binding domainXM_019387889.1/0.0/PREDICTED: Nicotia…
CL8331.Contig2_All	sp|P50218|IDHC_TOBAC/3.7e-225/Isocitrate dehydrogenase [NADP] OS=Nicotiana tabacum PE=2 SV=1jcu:105636154/1.4e-227/isocitrate dehydrogenase [NADP] isoform X1; K00031 isocitrate dehydrogenase [EC:1.1.1.42]At1g54340/3.2e-211/[C] KOG1526 NADP-dependent isocitrate dehydrogenasePF00180/2.8E-92/Isocitrate/isopropylmalate dehydrogenaseXM_002305892.2/0.0/Populus trichocarpa isocitrate dehydrogenase famil…
CL908.Contig7_All	sp|Q9SZ83|Y4967_ARATH/1.5e-120/Uncharacterized oxidoreductase At4g09670 OS=Arabidopsis thaliana GN=At4g09670 PE=1 SV=1cme:CYME_CMR475C/9.6e-08/probable inositol 2-dehydrogenase; K00010 myo-inositol 2-dehydrogenase / D-chiro-inositol 1-dehydrogenase [EC:1.1.1.18 1.1.1.369]At4g09670/3.4e-120/[GQ] KOG2741 Dimeric dihydrodiol dehydrogenasePTHR22604:SF132/1.8E-189/--NACDP01149.1/9.6e-160/unnamed prote…
CL9254.Contig1_All	sp|Q6K9A2|CCR1_ORYSJ/3.3e-13/Cinnamoyl-CoA reductase 1 OS=Oryza sativa subsp. japonica GN=CCR1 PE=1 SV=1nsy:104212650/3.7e-158/dihydroflavonol-4-reductase-like isoform X1; K15891 NAD+-dependent farnesol dehydrogenase [EC:1.1.1.354]At4g33360/5.7e-141/[V] KOG1502 Flavonol reductase/cinnamoyl-CoA reductasePTHR10366/3.2E-197/--XM_019401660.1/0.0/PREDICTED: Nicotiana attenuata putative dihydroflavonol…
CL9780.Contig3_All	sp|P48977|ADH_MALDO/2.2e-198/Alcohol dehydrogenase OS=Malus domestica GN=ADH PE=2 SV=1rcu:8271869/3.1e-205/alcohol dehydrogenase 1; K18857 alcohol dehydrogenase class-P [EC:1.1.1.1]At1g77120/3.6e-188/[Q] KOG0022 Alcohol dehydrogenase, class IIIPTHR11695:SF432/1.7E-267/--XM_021766346.1/0.0/PREDICTED: Manihot esculenta alcohol dehydrogenase (LOC110622008), mRNAXP_002534157.1/2.1e-204/PREDICTED: alc…
CL9882.Contig1_All	sp|O80585|MTHR2_ARATH/3.6e-296/Methylenetetrahydrofolate reductase 2 OS=Arabidopsis thaliana GN=MTHFR2 PE=1 SV=2nsy:104221026/0.0e+00/methylenetetrahydrofolate reductase 2-like; K00297 methylenetetrahydrofolate reductase (NADPH) [EC:1.5.1.20]At2g44160/3.9e-293/[E] KOG0564 5,10-methylenetetrahydrofolate reductasePTHR21091:SF31/1.2E-243/--XM_019318938.1/0.0/PREDICTED: Ipomoea nil methylenetetrahydr…
Unigene1494_All	sp|Q6V4H0|10HGO_CATRO/1.8e-154/8-hydroxygeraniol dehydrogenase OS=Catharanthus roseus GN=10HGO PE=1 SV=1vvi:100255907/1.2e-155/probable mannitol dehydrogenase; K00083 cinnamyl-alcohol dehydrogenase [EC:1.1.1.195]At4g37990/1.2e-137/[Q] KOG0023 Alcohol dehydrogenase, class VPTHR11695:SF497/1.6E-212/--XM_012226346.2/0.0/PREDICTED: Jatropha curcas probable mannitol dehydrogenase (LOC105641751), mRNAC…
Unigene15915_All	sp|Q6V4H0|10HGO_CATRO/1.2e-131/8-hydroxygeraniol dehydrogenase OS=Catharanthus roseus GN=10HGO PE=1 SV=1nta:107772795/4.1e-129/SAD4, T114; 8-hydroxygeraniol dehydrogenase-like; K00083 cinnamyl-alcohol dehydrogenase [EC:1.1.1.195]At4g37990/6.2e-115/[Q] KOG0023 Alcohol dehydrogenase, class VPTHR11695/5.2E-175/--XM_011085134.2/0.0/PREDICTED: Sesamum indicum uncharacterized LOC105165970 (LOC105165970…
Unigene16725_All	sp|Q9ZRF1|MTDH_FRAAN/3.5e-162/Probable mannitol dehydrogenase OS=Fragaria ananassa GN=CAD PE=2 SV=1pper:18774850/7.2e-168/probable mannitol dehydrogenase; K00083 cinnamyl-alcohol dehydrogenase [EC:1.1.1.195]At4g37990/1.0e-140/[Q] KOG0023 Alcohol dehydrogenase, class VPF08240/1.2E-26/Alcohol dehydrogenase GroES-like domainKU865326.1/0.0/Catharanthus roseus putative ADH (Cr017994) mRNA, complete cd…
Unigene18999_All	sp|Q7XT99|AKR2_ORYSJ/1.6e-154/Probable aldo-keto reductase 2 OS=Oryza sativa subsp. japonica GN=Os04g0338000 PE=2 SV=2ppp:PHYPADRAFT_74042/6.8e-25/hypothetical protein; K05275 pyridoxine 4-dehydrogenase [EC:1.1.1.65]At1g60690/3.7e-146/[C] KOG1575 Voltage-gated shaker-like K+ channel, subunit beta/KCNABPR00069/4.2E-6/Aldo-keto reductase signatureXM_012217202.2/0.0/PREDICTED: Jatropha curcas probab…
Unigene19004_All	sp|Q7XT99|AKR2_ORYSJ/1.4e-153/Probable aldo-keto reductase 2 OS=Oryza sativa subsp. japonica GN=Os04g0338000 PE=2 SV=2sita:101759305/1.1e-22/pyridoxal reductase, chloroplastic; K05275 pyridoxine 4-dehydrogenase [EC:1.1.1.65]At1g60690/3.8e-146/[C] KOG1575 Voltage-gated shaker-like K+ channel, subunit beta/KCNABPTHR11732/4.7E-205/--XM_002518559.2/0.0/PREDICTED: Ricinus communis probable aldo-keto r…
Unigene19005_All	sp|Q93ZN2|ALKR4_ARATH/1.6e-153/Probable aldo-keto reductase 4 OS=Arabidopsis thaliana GN=At1g60710 PE=2 SV=1bvg:104883356/2.0e-23/pyridoxal reductase, chloroplastic; K05275 pyridoxine 4-dehydrogenase [EC:1.1.1.65]At1g60690/2.3e-150/[C] KOG1575 Voltage-gated shaker-like K+ channel, subunit beta/KCNABPTHR11732/4.9E-208/--XM_006487426.2/0.0/PREDICTED: Citrus sinensis auxin-induced protein PCNT115 (L…
Unigene19011_All	sp|Q93ZN2|ALKR4_ARATH/3.7e-153/Probable aldo-keto reductase 4 OS=Arabidopsis thaliana GN=At1g60710 PE=2 SV=1bvg:104883356/1.4e-22/pyridoxal reductase, chloroplastic; K05275 pyridoxine 4-dehydrogenase [EC:1.1.1.65]At1g60690/1.8e-150/[C] KOG1575 Voltage-gated shaker-like K+ channel, subunit beta/KCNABPF00248/2.3E-75/Aldo/keto reductase familyXM_006487426.2/0.0/PREDICTED: Citrus sinensis auxin-induc…
Unigene27654_All	sp|Q9ZUC1|AOR_ARATH/1.1e-21/NADPH-dependent alkenal/one oxidoreductase, chloroplastic OS=Arabidopsis thaliana GN=AOR PE=1 SV=2osa:4331066/1.4e-53/quinone oxidoreductase PIG3; K00344 NADPH2:quinone reductase [EC:1.6.5.5]At4g21580/4.7e-55/[CR] KOG1198 Zinc-binding oxidoreductasePTHR11695:SF610/7.6E-68/--NAXP_010921987.1/5.7e-58/PREDICTED: quinone oxidoreductase PIG3 [Elaeis guineensis]
Unigene27760_All	sp|C6TBN2|AKR1_SOYBN/2.2e-128/Probable aldo-keto reductase 1 OS=Glycine max GN=AKR1 PE=2 SV=1csat:104721448/4.9e-24/L-galactose dehydrogenase-like; K17744 L-galactose dehydrogenase [EC:1.1.1.316]At1g60690/8.4e-99/[C] KOG1575 Voltage-gated shaker-like K+ channel, subunit beta/KCNABPF00248/2.6E-73/Aldo/keto reductase familyXM_018119404.1/0.0/PREDICTED: Theobroma cacao perakine reductase (LOC1860306…
Unigene27986_All	sp|O23207|FQRL2_ARATH/4.1e-101/Probable NAD(P)H dehydrogenase (quinone) FQR1-like 2 OS=Arabidopsis thaliana GN=At4g36750 PE=1 SV=1ini:109177788/8.4e-107/probable NAD(P)H dehydrogenase (quinone) FQR1-like 2; K03809 NAD(P)H dehydrogenase (quinone) [EC:1.6.5.2]At4g36750/9.6e-101/[R] KOG3135 1,4-benzoquinone reductase-like; Trp repressor binding protein-like/protoplast-secreted proteinPTHR30546:SF3/1…
Unigene28253_All	sp|Q3L181|PERR_RAUSE/7.4e-148/Perakine reductase OS=Rauvolfia serpentina GN=PR PE=1 SV=1ath:AT5G53580/5.6e-23/PLR1; NAD(P)-linked oxidoreductase superfamily protein; K05275 pyridoxine 4-dehydrogenase [EC:1.1.1.65]At1g60690/1.9e-106/[C] KOG1575 Voltage-gated shaker-like K+ channel, subunit beta/KCNABPTHR11732:SF216/1.8E-214/--XM_006347691.2/0.0/PREDICTED: Solanum tuberosum perakine reductase-like …
Unigene31888_All	sp|Q9S9W2|SDRA_ARATH/4.4e-111/Short-chain dehydrogenase/reductase SDRA OS=Arabidopsis thaliana GN=SDRA PE=1 SV=1vvi:100257814/1.9e-119/tropinone reductase-like 3; K11147 dehydrogenase/reductase SDR family member 4 [EC:1.1.-.-]At4g05530/1.0e-110/[R] KOG0725 Reductases with broad range of substrate specificitiesPR00080/4.4E-7/Short-chain dehydrogenase/reductase (SDR) superfamily signatureXM_0219675…
Unigene35108_All	sp|A2XRZ0|AKR2_ORYSI/4.8e-145/Probable aldo-keto reductase 2 OS=Oryza sativa subsp. indica GN=OsI_15387 PE=3 SV=1csat:104773633/1.8e-19/pyridoxal reductase, chloroplastic; K05275 pyridoxine 4-dehydrogenase [EC:1.1.1.65]At1g60690/1.7e-140/[C] KOG1575 Voltage-gated shaker-like K+ channel, subunit beta/KCNABPF00248/9.6E-75/Aldo/keto reductase familyXM_008455787.2/0.0/PREDICTED: Cucumis melo probable…
Unigene35463_All	bdi:100839175/1.4e-06/quinone oxidoreductase; K00344 NADPH2:quinone reductase [EC:1.6.5.5]At3g60420/2.0e-30/[G] KOG3734 Predicted phosphoglycerate mutasePTHR16469/3.4E-38/--NACDP09460.1/7.1e-41/unnamed protein product [Coffea canephora]
Unigene39478_All	sp|Q6V4H0|10HGO_CATRO/9.4e-171/8-hydroxygeraniol dehydrogenase OS=Catharanthus roseus GN=10HGO PE=1 SV=1sind:105176373/6.2e-167/8-hydroxygeraniol dehydrogenase; K00083 cinnamyl-alcohol dehydrogenase [EC:1.1.1.195]At4g37990/4.5e-139/[Q] KOG0023 Alcohol dehydrogenase, class VPS00059/-/Zinc-containing alcohol dehydrogenases signature.XM_016695148.1/0.0/PREDICTED: Capsicum annuum probable mannitol de…
Unigene39479_All	sp|Q6V4H0|10HGO_CATRO/9.7e-171/8-hydroxygeraniol dehydrogenase OS=Catharanthus roseus GN=10HGO PE=1 SV=1sind:105176373/6.4e-167/8-hydroxygeraniol dehydrogenase; K00083 cinnamyl-alcohol dehydrogenase [EC:1.1.1.195]At4g37990/4.6e-139/[Q] KOG0023 Alcohol dehydrogenase, class VPTHR11695:SF588/3.0E-219/--XM_016695148.1/0.0/PREDICTED: Capsicum annuum probable mannitol dehydrogenase (LOC107850545), mRNA…
Unigene39680_All	sp|Q84V25|ENOXE_FRAAN/2.5e-26/2-methylene-furan-3-one reductase OS=Fragaria ananassa GN=EO PE=1 SV=1nta:107774139/5.7e-164/quinone oxidoreductase-like protein 2 homolog; K00344 NADPH2:quinone reductase [EC:1.6.5.5]At3g56460/2.2e-153/[CR] KOG1198 Zinc-binding oxidoreductaseSM00829/6.0E-29/EnoylreductaseXM_011086481.2/0.0/PREDICTED: Sesamum indicum quinone oxidoreductase-like protein 2 homolog (LOC…
Unigene40160_All	sp|Q9ZRF1|MTDH_FRAAN/1.1e-146/Probable mannitol dehydrogenase OS=Fragaria ananassa GN=CAD PE=2 SV=1ini:109172720/3.8e-152/mannitol dehydrogenase-like; K00083 cinnamyl-alcohol dehydrogenase [EC:1.1.1.195]At4g37990/1.8e-139/[Q] KOG0023 Alcohol dehydrogenase, class VPS00059/-/Zinc-containing alcohol dehydrogenases signature.XM_008385975.2/0.0/PREDICTED: Malus x domestica 8-hydroxygeraniol dehydrogen…
Unigene45420_All	sp|Q9S9N9|CCR1_ARATH/9.9e-153/Cinnamoyl-CoA reductase 1 OS=Arabidopsis thaliana GN=CCR1 PE=1 SV=1ini:109191772/3.8e-173/cinnamoyl-CoA reductase 1-like; K09753 cinnamoyl-CoA reductase [EC:1.2.1.44]At1g15950/2.3e-152/[V] KOG1502 Flavonol reductase/cinnamoyl-CoA reductasePTHR10366:SF404/2.2E-245/--KF040494.1/0.0/Petunia x hybrida cinnamoyl-CoA reductase 1 (CCR1) mRNA, complete cdsCDO98223.1/4.5e-177…
Unigene6227_All	sp|K4BW79|ENOX_SOLLC/3.3e-130/2-methylene-furan-3-one reductase OS=Solanum lycopersicum GN=EO PE=1 SV=1egr:104419267/6.6e-131/2-methylene-furan-3-one reductase; K18980 2-methylene-furan-3-one reductase [EC:1.3.1.105]At1g23740/1.3e-121/[CR] KOG1198 Zinc-binding oxidoreductasePF03619/3.3E-70/Organic solute transporter OstalphaXM_012986819.1/0.0/PREDICTED: Erythranthe guttatus transmembrane protein …
Unigene968_All	sp|Q9LSQ5|FQR1_ARATH/7.5e-98/NAD(P)H dehydrogenase (quinone) FQR1 OS=Arabidopsis thaliana GN=FQR1 PE=1 SV=1spen:107032002/3.8e-102/probable NAD(P)H dehydrogenase (quinone) FQR1-like 1; K03809 NAD(P)H dehydrogenase (quinone) [EC:1.6.5.2]At5g54500/1.7e-97/[R] KOG3135 1,4-benzoquinone reductase-like; Trp repressor binding protein-like/protoplast-secreted proteinPS50902/22.607/Flavodoxin-like domain …
