# Supplementary material for: Biosynthesis of cinchona alkaloids
Source: Nature. 2026 Mar 18;653(8113):306–14. doi: 10.1038/s41586-026-10227-x (PMC13149305; doi:10.1038/s41586-026-10227-x)
Supplement: Supplementary file 4 — FASTA file of all genes discovered in this study. [file 41586_2026_10227_MOESM4_ESM.zip]

Archive with 2 entries (1 files):
- FASTA Gene sequences/
- FASTA Gene sequences/Table_S3-Gene_sequences.fasta
