# Supplementary material for: Biosynthesis of cinchona alkaloids
Source: Nature. 2026 Mar 18;653(8113):306–14. doi: 10.1038/s41586-026-10227-x (PMC13149305; doi:10.1038/s41586-026-10227-x)
Supplement: Supplementary file 4 — FASTA file of all genes discovered in this study. [file 41586_2026_10227_MOESM4_ESM.zip › FASTA Gene sequences/Table_S3-Gene_sequences.fasta]

Table S3. Nucleotide sequences for genes described and used in this study.	
	
Genes	Nucleotide sequence
CpMAT_corynantheol malonyltransferase	>ATGGCGTCAACAATTATGATCATGGATATCCCCAACCTTCTTGAGATAATTTCTGAAAGATTCGTCAAACCTTCCTCTCCTACCCCTCCTTCAACATGTCACAAACTCTCCTACAAAGAACAAATAATGTGCCACGAATATATCCCCTGGGCCTTCTTCTACCCCTGCCCAAGCAAATCAAGTACTGAAATATTTGAACTTCTTGAAACTTCCGTATCAAAAACTCTAACCTACTACTATCCCTTCGCCGGAAGGCTTACCAACAATTCCTTTGTGGATTGCCATGACAAGGGAGTTCAGTTCACAGAAGCCCGGATCAAGTGTTCGATGAATGAAGTTCTCGATCCACCCAATTCTCCTCTTAGAGATCTTGTTTTCCCTCGATTTCTATTTTCTGGCACGCCCCCGGAAGATGGCAGCCTGTTGATTGTTCAGGTCAGCTATTTTGACTGTGGAGGCGTGGCTGTAGGCCTCTGTATATCTCACAAGATCTCTGATGCGTCCACTAGATGCACTTTGAGCAATGATTGGGCTGCCGTGGCACGCCAGCCGAGTTATGTCCCGACTCCAAAGTTTAACGGAGCTTCTGTCTTTCCACCAGTCGATGACGTATCGTTTCAGGAACTCATCGCTTCGCCACCAACTGAAAATTGCGTTGCTAAGAGATTCTTGTTTAAGGCCTCCAAAATTGGGGAACTCAAGGCTATGGCTTCTGATTCAGGACTGGATCGTCCTACTCGAGTTGAAGTCGTGACTGCACTACTTTATAGGTGTGCCATGGCTGCAACGAGGGCAAATTCGGGTTCTTTTCGGCCTTCAATGTTGTTTAATGCTGCCAACTTGAGATCCATAACTGTCCCTCCACTACCACAGAATTCCATTGGCAATTTCATTACTTTTTTCCCCATATCAACGTCTGAAGAAGACGACACAAAATTGTCCGAACTGGTTCATAAGTTTAGGAATGCAAAATTGAAACTCCTTGAAGAGTACAAGGAGAAGGCCAATGCAAATGATGAATTTGCCTCGTCGCTATCTGCTTCTGAGAATGGAAATGAAACTAATCAGAATTTTGATGTTTATTATTCCAGCAGTTGGTGTAGATTTCCGTTTTATGAAGTTGATTTTGGCTTTGGAAAGCCTTTATTGGTATGTACGACCAATGAATGTGGAGCCAAGAACAACTTCATTTTGATGGATACCAAAGATGGGGATGCAATAGAAGCTGCAGTTACTCTAGAAGAATCAGACATGTCCATCTTCCAAGGTAATGAAGAGCTCCTTGCATTTGCTTCTTTGGTTTCATAA
CpMCC_malonyl-corynantheol cyclase	>ATGGCTTCAAGCAAAACAGTGACTTTTCTTGAGCAATGCCATGTTTCACCACCAGCATCCACCACTGCAGATTTATCACTCCCCTTAACGATTTTCGACGCGCCGTGGATAGGCTTTCATGTAATTCAGCGTCTTTTCTTCTTCAATTTCAATCACAACAAGACTTATTTCATTGAAAACACTATTCCGAGTCTCAAAGAATCCCTTTCCCTCACACTCAAACATTTCTTTCCTCTTGCTGGCAATCTGATATATCCTTCAGACTCTTCTGGCAAGCCTGAAATAAAGTACTCTATTGGTGACTCCATTTCCTTGACTTTTGCTGAATCCAATGATGATTTTAGCTACCTTGTCGGAAATGATCCGAAAACTGCCCACAGATTCTACCCTTTAGCCCCTGAATTGAAACTAGCCTCCTCTGAAATATCAGGCAACAAAATCGTTCCCCACTTAGCTTTGCAAGTGACATTGTTTCCAAATTCTGGTATATGCATAACATGTACTGATAGTCATTCGATCACGGATGCAAATGTGGTGGTAGGTTTCTTAAAAGCATGGGGTTCGGTGTATAAAAACAAGGGAGATGCAGAGTTGGTAGCCACTTCTTCGGTACCATTTCTTGATAGATCAGCTCTGATCAAAGAAAGGGAAGTTCTTGATAGAGTACTTTCGATAGATCCACAATCAATCAACTTTAACTTGAGCCCAGCTGTAATGCTGTCGGAAAACTTGGTCCGAGCCTCCTTTGTGATCTGTGAAGTTGATGTTGTGAAGCTCAAGCAATCAGTGAGGTCAAAATCAGGTGTTGCAGTAACCTGTGCATATATCTGGATATGCAGGCTGAAAGCAATGAATGATGTTGGGGAGAAAGTGGACGAGAGCGAAAACGTTCACTTCATTTTGTCTGTTGATTGCAGGACACATCTGGATCCACCAATCGCTTCAACTTATATGGGAAACTGCGTTGCTCCCTGCATTGCAACATCAAGAATTGGCGATTTACTCCGACCCGAAGGCCTCAAGATTGCTGCAGAGTTGATTGGAGATGCCTGTGATAAAAGGGTTGCCGACAAAGAGGGATTGTTGAAAGGTGGATTTATATCTGAACTTGAAGAAGTGAACTGGAGCAGGTCATTTGGAGCTGCTGGATTGGTGACTTCTGATGTTTATGACACTGATTTTGGATGGGGAAATAAGCTGGAAAAATTTGAATCTATTTCCACCGATATGGATGGATCCATATCTCTTGAGAAATCTGGCAAATTTGAAGGAGGATTTGAGATTAGTTTGTCTATGGCTAAGCACAAGATGGATGCTTTTACATCTATTTTCACAAATGGTCTGAGGGATTTGTGA
CpCiS_cinchonaminal synthase	>ATGGCTTCCGAAATCATAAAGCTTCCCCTCATTAATTTCTCCGTCCCGAATTTGAAGCCCGGAACCGCAAAATGGAACTCCATAAAGATACAGGTGCGACAGGCCATGGAAGAATTTGGATGCTTTGAAGCATCATTTGACAAAATCCCAGTTGAAATTCGAAAAGCTATTTTTGATGCTTCAACACAGCTATTTGACCTGCCAGAAGAAACCAAATTAAGATGCTCTTCTGAAAAGACCTCCATTGGCTACCTGGGAAGAAACCATTCTGCTTTGTGCCCCCTCTATGAATCCATGGGAATTGCGGATGCAGATTTTTCAGAACAAGTTCACAGCTTCACTCAGATCCTTTGGCCCCAAGGCAACCCAAACTTTAGCAATGCTGTGGTATCCTACACGCAACAGCTGTCTGAACTAGATCAAGTGATAAGAAGGATGCTGGCGGAAAGCTTGGGCCTGGCGAAACATTTTGATGAGCACCAGGGAAACACCAGCTATGTTGTTTTTCTCACCAAGTACAAAGCGCCCGAGAATGACGAGCCTCATCCTGGACTGAAATCCCACAAAGATCAGAACACCTTGACCATATTGTCCCAAAACCATGTAGATGGATTACAGGTCCTGACAAAAGATGGGCAGTGGTTTGATATTAAACCCGCACCAGACTCATTTGTAGTCATTTTAGGGGAGGCCTTTGCGGCGTGGATTAATGGCCGACTGGAGCCTCCGACTCATCGGGTAGTGGTGTCCGGCACTGAAGCAAGACACACGATTGGGTTATTTGCAGGTCCAAGACCAGGATATTTAGTGACAGCACCGGAGGAGCTGGTAGATGAGGAGCACCCCATGGCTTTCAAGCCCTATGATCATGCTGAGTACGATGAATATCTTCATGTGCATCTGGCGAATGATGATCTCGACTTGAAGACCTTTTGCGGCACTAGCATCAGTGCTTGA
CpCiR_cinchonaminal reductase	>ATGGCTGGGCAGAATTTAAGGGATGTCCTTCGATTAGTAACTAGAAACAGCTCATCAGAGAAAGAGATATCGGCGGATAATCGCGTAAAGACCTTCGGCTGGGCAGCTAAAGATCCCTCCGGAATCTTTTACCCCTTCCAATTCACTAGAAGGGAAACCGGTGAGGAGGATGTAAGATTTAAAGTTCTCTACTGTGGAATCTGTCACTCCGACCTTCATGCAGCTACGGATGAGTTCAGCTTTGGTTTATACCCGGTTGTACCAGGGCATGAAATAACTGGCATAGTCACCGAGGTAGGCAGCAAGGTAACCAAATTCAAAGTTGGAGATAAAGTTGGGGTGGGCGGCTTAGTGGGATCATGCCGCTCATGCGACAAATGTTCCAATGATCTAGAGCCTTACTGTTCCAAGATGATCATGACCTATTTCTCCATTGATGAAGATGGAATCCCTACCCGCGGAGGATTTTCAAATGAGATGGTTGTGAATGAGCATTTTGCAATTCGCTGGCCGGAAAATCTCCCTCTTGATGGAGGTGCTCCATTGCTATGTGCTGGTAGCGCTGTTTATAGTCCAATGATTTACTATGGGTTGTCCAAACCAGGAACCCATCTGGGAGTAGTAGGCCTTGGTGGATTAGGTCATGTGGCTGTAAAATTTGCTAAGGCATGGGGGCTCAAAGTGACTGTGATCAGCACTTCACCTGGCAAAAAAGAGGAAGCCATCAATCATCTTGGAGCTGACTCTTTTTTGGTTAGCACTGATCAAGAGCAAATGCAGGCTGCCATAGGCACATTAGATGGTATTTATGACACAGTATCTGCTGTTCACCCGCTCATGCCATTGTTTGGTCTACTCAAACCTGATGGAAAACTTATTGTTGTTGGTGTACCAAGTAAGCCACTGGAAGTAGACATCCCTGTCCTCATTTTTGGGAGGAAAATGCTTGGGACTTCTGCAGCTGGAGGGATTAAGGAGACTCAAGAAATGATTGATTTTGCAGCAAAGCGCAATATAACTGCAGATATTGAGGTTGTTTCAACGGACTACATTAACAAAGCAATGGAACGTCTTGAGAAAGGAGATGTTAGGTACCGATTTGTCATCGACATTGGGAATACTCTTGTGGCTACCCCAAGCACTTGA
CpCiO_cinchonaminal oxidase	>ATGGCTACTTTCCCATTCCAAAAAGAAGCAACGTGGTTCTTGAAGCACTATTATTTAGAACTTTTTCTGCTTCTTCCATCCTACATTTTCCTTGTATTTCTTTTCAAATGGTGGTTTGGTACTTATTTTTCAAATAACAAAAAGAATCCTCCACCTTCACCACCAAAGCTCCCAATAATCGGAAACCTTCATCAGATCGGTCCTCTCGCCCACCGCTCTTTCAAATCCTTGGCGGAAAAATATGGTCCAGTTATGCTGTTTCACTTAGGCAGCCGACCACTTTTAGTAGTCTCCTCTGCTGAGGCAGCTCACCAAGTCCTCGTAGCAAAAGATGTGGACTTCGCGGATAAATCTAATACGATGGTTGGCAGACGGCTTTACTACGAAAGCAAGGCTATAGCTTTTGCTCCTTATGGTGAATATTGGAAGCAAATAAGGGGAATCAGTGTACATCTGATTCTAAGTCAAACCAGAGTTCAATCATTACGAAATGTAAGAGAAGAAGAGATGGAATTACTTATAAAAAACATTAGAGAGCATATTGATTCGTCTTCGGTGATACGTATGGATAAGGTTTTGAGAGCCTTTACATACGAAATTTCATCGAGGGCTGTGATTGGGAGGAGATTCTCAGATGAAGGTGGTAAAAAATTTATGGAGTTGCTTAAGGAAGCTCATGATTTGTTGGGTGTTGTTAACATTGGGGACTACATCCCATGGCTTGGATGGGTTAATCGTTTCAATGGGCTGGAAGCAAAGATCAAGAAAGTAGAAAAAGAATTGGATGAATATTTGGCGAATTTAATTCAAGGTGAAATTATCAGACAGAGAAGTACTGGAAGCATTGATGTTGATCAACAACGTAATAATCAGAGTTTCCTCGAGCTTTTGATTGAATCCCAGAAAACCAACCCGACTGCTGATTTTTTGGATGTAGACACCATGAAAGTCATCACCTTGGAAATGGTTGCAAGTATAGCAGATACATATACGGTGATTGAATGGGCACTAGCAGCAGTCATACGACATCCAAATGTGATGGCAAAATTGCAAACTGAGGTGAAAAAAGCAGCTGGAGAAAAATCATTCATAACGGAGGATAATTTAAACAACCTGCAATATTTGAAAGCTGTAATAAAAGAGTGTTTCAGATATAGTCCTGGAAATACTTTAGTTGCACGAGCTGCGGCCAAGAATGTCAAGTTAATGGGCTACGACATTGAAGCAGGTACAGAAGTGCTTATCAATTCTTGGGCTATTGGAAAAGATCCATTATTGTGGAAAGATCCAGAGGAATTCCAGCCAGAGAGGTTCTTAAATAGTTCAGTAGATCTTAAAGGTCATCATTTCGAATTCGTTCCATTTGGTTCAGGAAGAAGGGGCTGCCCTGGAATTGCATTTGCTTTAGCCATAGCTGAACTTACGCTGGCAAATCTCGTCTGCAACTTCAATTTTGCACTACCTAATGGATTAAGAGTAGAGGAACTGGATATGACCGAAGCTCCTGGGACGGTAACTCGCATGAATACCCCTCTACAAGTTGTTGCATCAGCATGTTAA
CpSGD1_strictosidine ?-glucosidase 1	>ATGGAGATCCATCGTTCGGATTTTCACACTGATTTCATCTTTGGAGCTGGAACTGCTGCTTATCAGATTGAAGGTGCTGTAGCTGAAGGAGGTCGAGGCCCTAGTTCTTGGGATACTCTTATCCAAAGGACACCAGGGAAGGTCAATGAGGGTCAAAATGCAAATATTGCATGTAACTCGTATTATCTTTACAAGGAAGATGTGAAATTAGCGAAGCATATTGGTTTAGACTCCTACAGATTCTCAATCTCATGGACAAGAGTATTGCCTGGTGGTAGATTAAATGCTGGTGTCAACAAAGAAGGGATCCGGTACTACAACGATCTCATTAACGAGCTCCTAGCAAATGGCATCGAACCATTTGTGACCTTGCACCACTTTGAAGTTCCTCAACCACTAGAAGAAGAGTACGGTGGTTTTTTGAGTGACCGAATTGTGAAGGACTTTTGTGAATTTGCGGAATTGTGCTTCTGGGAATTTGGTGATCGTGTGAAACATTGGACGACATTCAATGAGCCATGGAGTTTTATATATTATGGATATGTTGCTGGCTCAATGCCCCCTTGTCGAGGTTCATCATCAGCAGAACACGCAGAACACCCTCTTATTCGACATAGATGTCATCATCACTGCGCATTCATTTGTGAAAAGGGAGATCCCGGCGTAGAGCCATACATGGCATCACGCCATTTGCTCCTTGCTCATGCAGAAGCTGTTCAAATTTATAGAAATAAATTCAAGGTTCAAGGGGGAAAAATTGGACTTACACTTGTGACCCATTGGTATGAGCCACTCACCCAATCAGTGAGCGATATAGAGGCAGCTCAACGAGCAATGGATTTTGAATTTGGCTGGTTTATGGATCCAGTAACCTATGGTCAGTATCCACTGAGTATGATTGAACTCGTTCCACCAAACCGTCTTCAACGATTTTCACCAGAAGAATCTGAAAAATTGAAAGGATCATATGATTTCCTTGGGCTCAACTATTACACATCTCTGTATGCAACTGATTATTCGGGTCGCAATTATGGACCTCCTAGTTACATAACAGATTCGCAAACCAAGACTCAATGTACGGCTGCTGATGGAAAGACATTGATTGGTCCAGAAACTGATTCTGGCTGGATATACATTTGTCCTAAAGGAATATACAAGCTTTTGTGTTATATAAAGAAGCAGTACAACGATCCACCAATCTATATCACAGAGAATGGTGTCGCTGAATCGGAAGATTTCAATAAGACGGTTTGTGAGGCTCGTGCAGACGAGACCAGGATTAACTATCATCGTGAGCATTTAAAAGAAATAAAACATGCTATGGTTGAAAATCGGGTTAATGTGAAAGGTTATTTTATATGGTCATTGATTGACAATTTTGAGTGGACATCAGGTTACAAAGTTCGCTTTGGCCTTGTATATGTCAACTTTAAAGAGGATCAGCTGTCGAGGTACCCGAAAGACTCGGCTCTATGGTTTATGAATTTTCTTGATAAGAAGAACAAACCTGTTGAATATCCACCACGAGGAGGTTTACTTGCCAATCATGCCATGGAGATTACTACCATTCCACCACCTTCCTTTCAGAAATTAGCAACAAATTCTGTGGAAATTGTTGTCCGCGAGAGTCCTATTAAGAGGCTTCGTGCAAATTGA
CpSGD2_strictosidine ?-glucosidase 2	>ATGGTGGAGTTGACAATGCTCAAACTACGGCTTGGAATCATTTTACTGTTCATCACCTTTTTCTCCAATGCAGCAGGAGCATTTATTGGTATTAACATTGGCACTGACCTTTCAAACCTACCATCAGCAACGGATGTGGTTGCAATCCTAAAAGCTCATCAAATAACTCATGTCCGCCTGTTTGATGCCGATGCTCACATGCTGACCGCTCTTTCAGATACTGGTATTGAAGTCATGGTCAGTGTCACAAATGAGGAGATTCTAAGGATTGGTCAATCACCATCTGTTGCAGCAGCCTGGATTAATAAAAATGTTGCAGCTTTCTTGCCTTCAACTAATATTACAGCTATTGCTGTTGGCAGTGAAGTTCTCACTAATATTCCTAATGCTGCACCTATTTTGGTTCCTGCCATGAATTACCTCCACAAAGCCCTGGTTGCTTCTAACATAAATGATCAGGTTAAAGTTTCAACCCCACAATCAATGGATGTGATCCCTAGGCCCTTTCCTCCATCCACTGCAGCATTCAATGCCACATGGAACTCCACAATTTTTCAGATGCTTCAGTTTTTAAAAAACACTAATTCCTTTTACATGTTAAATGCTTATCCTTATTATGGATATGTTGATAGTGATGGCATTTTTCCAATAGAATATGCTCTTTTCCGACCACTCTCCTCAGTCAAACAAATTGTTGATCCAAACACCCTTTTTCACTATGACAGTATGTTTGATGCTATGGTGGATGCTACCTATAACTCCATTGCAGCTTTCAATCTTTCAGGCATCCCAATTGTGGTGACAGAAACAGGGTGGCCATGGTTTGGCGGCACCAACGAACAAGATGCTTCTATAGAAAATGCTGAAACTTTTAATAATAATTTAATCCGGCGTGTATCAAATGATTCTGGTCCTCCTAGTCAGCCTGACATTCCCATAAATGCATACATCTATGAATTGTTCAACGAGGACAAGAGAGGTGGGCCTGTTTCAGAAAGGAACTGGGGAATCATTTTTACCAATGGAAGCACTGTCTATCCAATTAGTTTAAGTAATTCAGATAGTGTTAGTAAAAATTCTTCAGGTGTGTTTTGCGTAGCAAGAAAAGATGTTGACGATAAAAAGCTGCAAAGTGGACTTAATTGGGCTTGTGGACAAGGCCAGGCTAATTGCACAGCCATTCAAACAGGGCAGCCTTGTTATTTTCCTGATACACTGCAAAATCATGCTTCTTATGCTTATAATGATTATTATCAGAAAATGCATTCCATTGGTGGAACCTGTGACTTTGATGATACAGCAATGACTACTTCTCAAGATCCCAGTTACGGATCCTGTAAATTTACTGGAAGGTCAATTTCAAGTACTGGTGGTTTATTTCCCTCTCCAGCATTTGGACCTGTAGGTCCATCATCACAAGGTCCAATAGTTAGAGCGTTTAGTGTTGTCTTTGTGTTGGTTATTGTTTTGTCTTTGGTCATTGTTGATGTTAATATCTACAACACTTTGTAG
CpSGD3_strictosidine ?-glucosidase 3	>ATGGCTCTAATTATGAACTTTTGCATACCAAGTATGAATGCATCAAGGGGCCGTCCTTCAGAAAACCCATATGTTCATTTGAGTTCTTTGGATAAAGAAAGCCGCATTCTGAAAAGAAATGTGGAATTAGTTTCTTCATCTCGTGCAAGGGACAACTCCTATTCCAGAAGCGTAACAAAATGTCTCAAGGGGGTTGCTTTTCCGGGTCCTGATGTACTTCAAAATCTCGTAAATGGAACAATCTTCCCAGATCCACTCATCCCTCAAACTCAACAAATCTCGAGGAAAGATTTTCCTACTGATTTTAAGTTTGGCTGCTCAACTTCTGCTCTTCAGACTGAGAGCTCACCAACTGAAGGTGGGAGAGGACCGAGTACGTGGGATTTTATGATTGGCGACAACCAAATAGCAGTTGATTCCTACCATAGATACAAGGAAGATGTGCAACTGCTCAAGAAAATGGGGGCCGACACTTACAGATTCTCCATTTCTTGGTCGAGGATCTTACCTGATGGGACAGTGAGGGGAGGAATAAATCAAGAGGGCATCGACTTCTACAACAATTTAATTAATGAATTGATTAAAAACGGGATTACTCCATTTGTGACGCTTTTCCATTTTGACTTACCAACGGCATTGCAAAACAAATACAACGGATTCTTGGACAGCCGGATCGCGGATGATTTTAAAGCATACGCAGATATTTGCTTCAAAAATTTCGGCGATCGAGTAAAATATTGGTTAACAATTAATGAACCACAAGTGTTTGCTCAGTATGGATATGTTCAAGGACTAAAAATACCGGATGATCGAGTCAAGTATCCTTTCCTTGCTATGCACAATATCATATTAACTCATGCTACTGCTTTTAAACACTACAAGGAGAATTATCAGGCAACCCAAAAGGGAGAGATTGGAATGTCATTGGTAACAGAGTGGTTTTTGCCGAGTGATGAATCGAGACCAAACAGAGCTGCAGCAGAGAGGGCGTTCGACTTTTTAACCGGATGGATATTGGAGCCACTGGTATATGGTGATTATCCATTCATCATGAAGGCTTTGGTGAGAGATGTGCTTCCAACATTCACAGACGCGCAAAAGAAATTAATTAAAGGATCGCACGATTTCATTGGCGTCAACTATTATACTTCAAGATATGCAGCTGATATTCCAATTGTGCCGAATGAAACCTACACCAGTTACGATCAGTACCAACACGTTCTGGAGAACGTTGACAATAACGGAAAGCCCATAGGATTACAGTCCCCAGGAAACACTGCTATCTATGTGTACCCTCAAGGTTTGGGAGATATTCTGGAGTACATAAACAGAGAATATGGCCAGCCCAAGATATACATCACTGAGAATGGCTACCCGGAGAAAAGAGACGATTCGATTCCAGTGGAAACTGCACTCAAGGACGATGCTAGAATTCAACATATTATTACTCATCTCCAGTCAGTTTCAAGAGCCCTCAAAAATGGAGCAAACGTTAAAGGTTATTTCATGTGGGCACTGATGGATTGCATGGAAGTGGGCTCGAAGTATGCTGTCCGTTACGGTCTCAACTACACGGATTACCTCAACAATTTGAACCGTATTCCAAAGAAGTCTTCCCAATGGTTCCAATCTACTTTCTCGAAAGGCTCCAACTGA
CpKR1_aldo-ketoreductase 1	>ATGTCTGACCAAGTTGAGATGCGAAGAGTGAAATTGGGAAGCCAAGGACTTGAGGTTTCAAGATTAGGTTTTGGTTGTATGGGTCTTAGTGGAGTTTACAATGCTCCAATACCTGAGGAGGATGGAATTGCAATACTGAAGGAGGCTTTTAGCAAAGGAGTTACGTTTTGGGATACATCAGATATATATGGCATAGAGCATGCTAATGAATACTTGGTTGGGAAGGCACTAAAGCAACTGCCTCGTGAAAAGGTCCAGTTAGCCACAAAGTTTGGTGTGTTTAACATTGAGCCTACAAAAGTCACAGTAAAAGGCACTCCTGAATATGTTCGCTCTTGCTGTGAGGGTAGCTTGAAGTGCCTTCAAGTGGACTACATAGATCTGTATTATATACATCGAGTAGACACTTCAGTACCTATTGAAGAAACTATGGGTGAGCTTAAAAAATTAGTTGAAGAAGGTAAAATTAAGTACATTGGTCTATCTGAAGCTAGCCCAGATACAATAAGGAGGGCACATGCTGTTCATCCTATCACTGCTATACAACAGGAATATTCCCTATGGACTCGTGACATTGAAGCAGAGTTGCTACCTCTTTGCAGGGAACTTGGAATCGGGATAGTTCCATATAGCCCTGTTGGTCGTGGTCTTTTTGCTGGAAAGGCTGTTGTTGAAAGCTTGCCTCAGAATAGTAGCTTGGAGTATCATCCAAGGTTTACAGGAGAGAACTTTGAAAAGAACAAGGTCATCTTTTTCCGCTTAGATAAGTTAGCTAAAAAGCATGGATGCACTCCTGCCCAACTTGCAATTGCTTGGGTTCTTCATCAGGGTGATGACATTGTACCCATCCCTGGAACAACTAAGATAAAAAATCTTTACGACAATGTTGGTTCTCTGAAAGTCAAGCTCGCTGAGGAGGATTTGAAAGAGCTTTCTGATGCAGTCCCAGTCAATGATGTTGCAGGTCAGAGGATTGGAGATGCTCTTTTCCGTACTTCATTTTACTTTGCTAATACACCACCACTCAAGAAGTGA
CpKR2_aldo-ketoreductase 2	>ATGGCCACTGGGATAAAGTACTTCGTGTTGAACACCGGAGCAAAGATGCCGTCGGTTGGTCTAGGGACCTGGCAGTCGGAACCTGGTCTCGTCGCTCAAGGGGTCGATGTTGCTATTAGGCATGGGTATCGCCATGTTGATTGTGCTGCCTCTTACTCCAATGAGAAAGAGATTGGCGATATTTTGAAGAAACTGTTTCAGGAGGGTGTTGTGAAGCGTGAGGATTTGTGGATTACTTCGAAACTCTGGCATTCAGAACATGCACCTGAAGATGTACCCGTGGCATTTGAGAAAACCCTGCAAAACTTGCAGCTTGATTATCTTGACTTATACCTTATCCACTGGCCTGTCCGCTTGAAGAAGGGGCTTCCTAGAGGGGCACCTGGTAGTGTTATGCCAACAGATATACCTAGCACGTGGAAAGCAATGGAAGCACTTTATGATTCTGGCAAGGCTCGAGCTATTGGAGTTTGCAATTTCTCATCAAAGAAGCTGGGAGATTTGTTGGATATTGCACGGGTTCCCCCTGCTGTTGACCAGGTAGAGTGCCACCCTGTATGGCAGCAGCACAAGTTGCGGGAATTCTGTAAATCTAAGGGTGTTCACCTATCTGCATGGTCACCTTTAGGTTCACCTGGGACATCATGGATGAAAGGAAATGTCCTCACACATCCAGTTATTACCAGTATTGCAGAGAAATTGGGGAAAACTCCTGCACAGGTTTCTTTACGCTGGGGTTTGCAAGTTGGTAATAGTGTCCTTCCCAAGAGTACAAGAGAAGAAAGAATTAAGGAGAATTTTGACATCTTTGACTGGTCCATACCTGAAGACTTGCTTGCCAAGTTCTCTGAAATTAAGCAGGATCGATTAGTGAAAGGGGAATTCTATGTTTCCGAAAATGGACCATACAAGTCAGTTGAGGAAATCTGGGATGGTGAGGTCTAA
CpKR3_aldo-ketoreductase 3	>ATGGCAACATCAGTGAGGAAGATCAAACTGGGGTCCCAAGGCCTAGAAGTCTCAGTTCAAGGACTTGGATGCATGGGCATGTCTGCTTTCTATGGCCCTCCTAAGCCTGAATCTGAGATGATCCCACTCATCCACCAAGTTATTGATTGTGGCATCACCCATCTCGACACTTCTGACATCTATGGTCCTCATACCAATGAAATTCTCGTTGGAAAGGCGTTGAAGGGAGGTTACAGAGAGAAAGTGCAATTGGCTACCAAGTTTGGGGCAAAACCATCAGGAGGCATCTGTGGTGAACCAGCATATGTGAGGGAAGCATGTGAGGCTAGTTTGAAGCGCTTGGGTGTTGATTATATTGACCTCTATTATGTTCATCGTATCGACACTAGTGTGCCTATTGAAGTCACAGTGGGAGAACTGAAAAAGCTGGTTGAAGAGGGTAAAATAAAATACATAGGCCTCTCTGAGGCCTCACCTGACACTATCAGGAGGGCGCATGCAGTTCATCCAATAACAGCAGTTCAGCTAGAATGGTCTTTGTGGACACGAGATGCTGAAGAGAGTGTTATTCCTACTTGCAGGGAGCTTGGGATCGGGATTGTATCTTTCAGTCCCCTAGGAGGCGGATTCTTTGCTTCTGGTCCAAAATTGGTTGAGAATCTGACCAGTGATGACTTCCGAAAGTATAACCCGAGAATTCAGCCAGAAAATGTTGAGCACAACCTGCAATTGTTTAACCGGGTAAATGAAGTAGCAGCTAGGAAGGGGTGTATGACATCACAGCTAGCATTGGCATGGGTTCATCACCAGGGTGATGATGTGTGTCCAATTCCAGGAACCACCAAGTTGGAAAACCTCAAAAACAACATCAAGGCTGTATCTGTTAAGTTAACCCCAGAGGAAATGGATGAACTAGAGTCCATTGCTATTGCAATTAAGGGTGAAAGATTGCCATCTGGAGCCATGGCTCATACATGGAGACATGCCAATACTCCGCCCTTGTCCTCGTGGAAAGCTACATAA
CpKR4_aldo-ketoreductase 4	>ATGGAAGAAGGCAATCAAATCCAAATTCCAAGAGTGAAACTGGGTTCTCAAGGTCTAGAGGTATCAAAACTGGCCTATGGATCTGCAGGACTCTCTGGTTATTACAGTGGACCTGTCTCATATGAGGAGGGATGTTTAATGATAAAGGAAGTATTCGAAAGAGGTATCACTTTCTTGGACACAGCAGAAATCTATGGTGGAGATCATCATAATGAGATCATGGTCGGAAAGGCTTTAAAGAACCTTCCTCGAGAAAAGGTTCAATTAGCAACAAAATTTGGCATTTCAGAGAGGGATGGTCAATTGATGGTCAACGGTAATCCTGAATATGTTCGGAAGAGTTGTGAAGCTAGCCTTAAGAGGCTTGATGTGGACTACATTGATCTGTACTATCAGCACCGGATAGATGTTTCAGTGCCAATAGAAGAGACTATGGAGGAGCTCAAAAAACTTGTTGAGGAGGGAAAGATAAAGTACATTGGATTGTCTGAAGCAAGCATCGATACAATAAGAAGAGCGCATGCTGTTCATCCTATTACTGCTATACAGATGGAGTATTCTTTGTTGACTCGTGAAATTGAGTCTGAGATTATTCCACTTTGCCGAGAGCTCGGTATTGGAATTGTGGCATACAGCCCTCTTGGTCATGGCTTCTTTGGAGGGAAGGCAACGGAGGAGAATGTGCCTTCAGAGAGTATATTGAATTCAATTCCTCGGTTTAATGGAGAGAATTTAGAGAGGAACAAACTTCATTATGCTCGTGTAGCAGATTTGGCGGCAAGGCATGCCTGTGCACCTTCTCAATTAGCTTTGGCATGGCTGCTTCATCAGGGAGATGATATTATACCACTTTTTGGGACAACAAAGGTTAAGAACCTTGAGAATAACATAAGATCCTTGACTGTGAAGCTTACAGAAGAGGATTTGAAAGCGATTTCTGAAGCAGTGCCAGCTGATGAAGTAGCTGGTGAGAGGGAAGGGCCTATCTTGTACAAACACAGTTGGAAATTCGCAACTACACCTCCCAAAAATAAGAATCCACCAGCTACATAA
CpKR5_aldo-ketoreductase 5	>ATGGCATCAGAAGAGGTGAAAGTGCCAAGAATCAAGTTGGGCTCACAAGGCCTTGAAGTTTCAGCTCAAGGGCTGGGCTGTATGGGTATGTCAGCCTTCTACGGCCCGCCCAAACCCGAGCCCGACATGATCAAACTCATCCACTATGCTATTGACAGAGGGATCACCCATCTCGACACCGCCGAGGGGTATGGGCCTTACACCAACGAACTACTCCTCGGCAAGGCTTTGAATGGAGGGATAAGAGAGAAAGTGGAGTTAGCAACTAAATTTGGAGCCAAATTAGTGGATGGGAAACACGAGATTTGTGGTGATCCGGCTTATGTACGGGCTGCATGTGAGGGCAGCTTGAAGCGGCTTGGTGTTGACTGCATTGATCTGTACCATCAACATCGCATTGATACCCGCCTGCCCATTGAAGTCACGATTGGAGAACTTAAGAAGCTGGCTGAAGAGGGTAAGATAAAGTATATAGGTCTATCTGAGGCCTCCGCTCCAACAATCAGAAGAGCACATGCTGTTCATCCAATAACAGCTATACAGTTGGAGTGGTCATTGTGGTCCAGAGATGTGGAGGAAGAGATAATTCCCACGTGCAGAGAACTTGGGATAGGGATTGTGGCATACAGTCCACTTGGACGAGGATTCTTCTCATCAGGTCCAAAGCTGATGGAGAATTTGACTGAAGGTGACTTCCGAAAGTACTTGCCGAGACTACAACCAGAGAATATGGAGCATAACAAGAGCTTGTATGAGCGGGTCAATGACATCGCTTCAAGGAAAGGTTGTACCCCATCACAGCTAGCATTGGCCTGGGTCCATCACCAGGGAAATGATGTTTGTCCCATACCTGGCACTACCAAGATTGAGAACCTCAAAGAGAATATAGGAGCGTTGTCTGTAAAATTGTCAGCAGAAGATATGTCTGAGCTTGAATCCATTGCTTCAACTGGAGTTAAGGGTGACAGATACGGGCCTGAGATTCCTACTTGGCAGACTTCTAATACTCCACCTTTGTCAACATGGAAAGGTATATGA
CpKR6_aldo-ketoreductase 6	>ATGGCAACAGTGGTGAGGAAGATAAAGCTAGGATCCCAAGGCCTAGAAGTCTCGGCTCAAGGACTTGGATGCATGGGCATGTCTGCTTTCTATGGCAATCCTAAGCCTGAATCTGAGATGATCCCTCTCATCCACCACGCTATTAACAGTGGCATCACTCATCTCGACACTTCTAACGGCTATGGTCCTTACACCAATGAAATTCTCATTGGAAAGGCTTTGAAGGGAGGGTACAGAGAGAAGGTGCAACTAGCCACCAAGTTTGGGCACGTAATACGTGAAGATGGGAGCAGGGCAGGCGTCTGTGGTGAACCAGCATTCGTGAGAGCATCATGTGAGGCTAGTTTGAAGCGTCTGGATGTTGATTACATTGATCTCTACTATGTTCATCGCATCGACACTCGTGTTCCTATTGAAGTCACAGTTGGGGAACTGAAGAAGCTGGTTGAGGAGGGTAAAATAAAATACATTGGCCTATCAGAGGCCTCACCTGAAACTATCAGAAGGGCACATGCAGTTCACCCAATAACAGCAGTTCAGCTGGAGTGGTCTTTGTGGACAAGAGATGCTGAAGAAAGTGTTATTCCTACTTGCAGGGAACTTGGTATTGGGATTGTTCCTTTCAGTCCCCTTGGGAGCGGATTCTTTGCATCTGGTCCAAAATTGGTTGAGAACCTGAACCAGAGCAGTAATGACTTCCGAAAGTACAGCCCAAGATTTCAGCCAGAAAATGTTGAGCACAATCTGAAATTGTTTGAGCGCGTTAACGAAATTGCCTCAAGGAAGGGGTGTACACCATCACAGCTAGCATTGGCATGGGTTCATCACCAAGGGGATGATGTCTCTCCGATTCCAGGAACCACCAAGATAGAAAACCTCAACAACAACATTAAGGCTTTATCTGTTAAGTTAACACCAGAGGAAATGGCTGAACTTGAGTCCATTGCTAATGAAATTAAGGGTGAAAGATTGCCAGCTGCTGTCTTAGCTCTTACCTGGAGACATGCCAATACTCCGCCATTGTCCTCGTGGAAAGCTACTTAA
CpKR7 aldo-ketoreductase 7	>ATGGCGAGTCTACCAAAAGTGCCGAGGATGAAGCTGGGCAAACAGGGCCTTGAGGTATCAAAACAAGGTCTGGGCTGTATGGGTATGTCCTCCAATTACGGCCCGCCCAAGCCCGAGCCCGATATGATCGAACTCATCCGTCACGCTATTAACTCCGGAGTCACATTTCTTGATACCTCCGACGTCTATGGACCCCACACCAACGAACTCCTCATCGGCAAGGCTTTGAAAGGAGGGCTGAGAGAGAAAGTGCAAATAGCTACAAAGTTTGGGATTAGTTGGACGGATGGAAAAATGACAGTTCGTGGAGACCCTGAACACATCCGAGCTTGCTGTGAGGCCACCTTGAAGCGGCTTGATGTCGATTACATTGATCTTTATTATGCTCATCGCATTGATACACGAGTTCCCATTGAAGTAACGATTGGTGAGCTCAAGAAACTTGTTGAAGAGGGTAAAGTAAAACACATTGGTCTATCGGAGGCCAATGCTTCAACAATTAGAAGGGCTCACGCAATACATCCGTTAACAGCTATTCAAGCTGAATGGTCTTTGTGGTCAAGAGATTTGGAGGAAGAGATTATTCCAACATGCAGAGAGCTTGGCATCGCCATTGTACCTTATAGCCCTCTTGGACGTGGATTCTTTTCGGCAGGACCCAAAATGTTTGAGAACTTGTCTGAGGGTGATTCACGCAAGAATTTCCCAAGGCTGAAGGCAGAAAACCTTGATCAGAACAAGCAAATATTTGAAAGGGTTAGTGAAATGGCAGCAAAGATGGGATGCAGCACAGCACAGCTTGCACTGGCTTGGGTACATCATCAGGGAGATGATGTATGTCCGATTCCTGGTACTACCAAGTTGGAGAACTTCAACCAGAATGTTGGAGCTTTGTCAGTGAAACTATCACCAGAGGAGATGACTGAACTCGAATCCTACGCTTCCTTTGATGTGGTTAAGGGTGACAGACATGCCTACATGGGGAATACATGGATTAACTCCAATACCCCTCCTTTGTCTTCCTGGAAAGCTGAGTAA
CpKR8_aldo-ketoreductase 8	>ATGGCAACCGAAGAGGTGAAAGTGCCGAGAATCAAGTTGGGCTCACAAGGCCTTGAAGTTTCAGCTCAAGGGCTGGGCTGTATGGGTATGTCAGTCTTCTACGGCCCGCCCAAACCCGAGCCCGACATGATCAAACTCATCCACTATGCTATTGACAGAGGGATCACCCATCTCGACACCGCCGATATATATGGGCCTTACACCAACGAACTACTCCTCGGCAAGGCTTTGAATGGAGGGATAAGAGAGAAAGTGGAGTTAGCAACTAAATTTGGAGCCAAATTAGTGGATGGGAAACACGAGATTTGTGGTGATCCGGCTTATGTACGGGCTGCATGTGAGGGCAGCTTGAAGCGGCTTGGTGTTGACTGCATTGATCTGTACCATCAACATCGCATTGATACCCGCCTGCCCATTGAAGTCACGATTGGAGAACTTAAGAAACTGGCTGAAGCGGGTAAGATAAAGTATATAGGTCTATCTGAGGCCTCCGCTCCAACAATCAGAAGAGCACATGCTGTTCATCCAATAACAGCTATACAGTTGGAGTGGTCATTGTGGTCCAGAGATGTGGAGGAAGAGATAATTCCCACGTGCAGAGAACTTGGGATAGGGATTGTGGCATACAGTCCACTTGGACGAGGATTCTTCTCATCAGGTCCAAAGCTGATGGAGAATTTGACTGAAGGTGACTTCCGAAAGTACTTGCCGAGACTACAACCAGAGAATATGGAGCATAACAAGAGCTTGTATGAGCGGGTCAATGACATCGCTTCAAGGAAAGGTTGTACCCCGTCACAGCTAGCATTGGCCTGGGTCCATCACCAGGGAAATGATGTTTGTCCCATACCTGGCACTACCAAGATTGAGAACCTCAAAGAGAATATAGGAGCGTTGTCTGTAAAATTGTCAGCAGAAGATATGTCTGAGCTTGAATCCATTGCTTCAACTGGAGTTAAGGGTGACAGATACGGGCCTGAGATTCCTACTTGGCAGACTTCTAATACTCCACCTTTGTCAACATGGAAAGGTATATGA
