# Supplementary material for: Biosynthesis of cinchona alkaloids
Source: Nature. 2026 Mar 18;653(8113):306–14. doi: 10.1038/s41586-026-10227-x (PMC13149305; doi:10.1038/s41586-026-10227-x)
Supplement: Supplementary file 5 — Source data for Supplementary Figs. 4, 11, 16, 18, 22 and 31. [file 41586_2026_10227_MOESM5_ESM.zip]

Archive with 7 entries (6 files):
- Source Data Supplementary Figs/
- Source Data Supplementary Figs/Source_Data_Suppl_Fig_11.xlsx
- Source Data Supplementary Figs/Source_Data_Suppl_Fig_16.xlsx
- Source Data Supplementary Figs/Source_Data_Suppl_Fig_18.xlsx
- Source Data Supplementary Figs/Source_Data_Suppl_Fig_22.xlsx
- Source Data Supplementary Figs/Source_Data_Suppl_Fig_31.xlsx
- Source Data Supplementary Figs/Source_Data_Suppl_Fig_4.xlsx
