# Supplementary material for: Biosynthesis of cinchona alkaloids
Source: Nature. 2026 Mar 18;653(8113):306–14. doi: 10.1038/s41586-026-10227-x (PMC13149305; doi:10.1038/s41586-026-10227-x)
Supplement: Supplementary file 5 — Source data for Supplementary Figs. 4, 11, 16, 18, 22 and 31. [file 41586_2026_10227_MOESM5_ESM.zip › Source Data Supplementary Figs/Source_Data_Suppl_Fig_11.xlsx]

## Sheet: Suppl. Fig 11ab
Supplementary Fig. 11a and 11b. In vivo CpMAT functional characterization
		LC-MS peak area
		10-OMe corynantheol (11a)	10-OMe dihydro-corynantheol (11a')	Cinchonium (12)	Dihydrocinchonium (12')	10-OMe-cinchonium (12a)	10-OMe dihydro-cinchonium (12a')	Cinchonaminal (13)	Dihydro-cinchonaminal (13')	10-OMe cinchonaminal (13a)	Cinchonamine (10)	Cinchonidine (1) + Cinchonine (2)	Cinchonidinone (8) + Cinchoninone (9)
VIGS CpMAT	replicate 1	0	0	2725396	1.52075e+06	174890	47042.8	399212	140529	17077.8	0	559836	145961
	replicate 2	0	5263.88	2.61172e+06	1.49584e+06	61778.4	24333.9	212422	66307	4538.16	155251	354792	133948
	replicate 3	20915.5	0	1.8778e+06	1.07923e+06	142923	44132.9	154672	59922.9	0	0	272282	90167.6
	replicate 4	2597.24	1416.85	2.16953e+06	1.24035e+06	73997.7	21092.2	122548	39954.8	0	102397	162583	91039.6
	replicate 5	5987.29	2673.67	1.59927e+06	807426	46440.7	17210.6	55144.3	20663	1570.79	39072.1	166377	18686.4
	replicate 6	4739.42	2412.24	1.89754e+06	1.05093e+06	61082.9	19942.7	92388.5	31412.9	2021.12	71425	182406	42713.4
Control	replicate 1	0	0	2.08982e+06	1.05949e+06	93216.5	31964.6	258763	95516.2	8235.94	63877.3	349614	71318.5
	replicate 2	0	0	1.78778e+06	996235	61810.7	20945.5	143453	39258.5	2705.85	176992	235500	21526.5
	replicate 3	0	0	1.92112e+06	918052	90555.9	23998.7	190855	33553.2	7207.45	119507	157793	13069.6
	replicate 4	2619.4	0	2.09512e+06	1.26522e+06	83722	28115.8	135061	44180.2	2322.02	52311.2	224718	17360.3
	replicate 5	0	0	1.68277e+06	958190	57773.6	19289.5	256824	94210.8	6798.79	204004	231247	137503
	replicate 6	0	0	2157287	1.26652e+06	117457	41280.8	240131	86004.5	6523.5	59654.1	398180	51858.6
