# Supplementary material for: Biosynthesis of cinchona alkaloids
Source: Nature. 2026 Mar 18;653(8113):306–14. doi: 10.1038/s41586-026-10227-x (PMC13149305; doi:10.1038/s41586-026-10227-x)
Supplement: Supplementary file 5 — Source data for Supplementary Figs. 4, 11, 16, 18, 22 and 31. [file 41586_2026_10227_MOESM5_ESM.zip › Source Data Supplementary Figs/Source_Data_Suppl_Fig_16.xlsx]

## Sheet: Suppl. Fig 16a
Data for Supplementary Fig. 16a. Additional results on CpMCC functional characterization in vivo
		LC-MS peak area				CpMCC relative expression
		Malonyl-corynantheol (14)	Malonyl-dihydro-corynantheol (14')	10-OMe-malonyl-corynantheol (14a)	10-OMe-malonyl-dihydro-corynantheol (14a')
VIGS CpMCC	replicate 1	1.51605e+06	586162	107771	34898.9	0.319649
	replicate 2	3.36282e+06	1.5857e+06	266675	124891	0.405069
	replicate 3	1.04143e+06	502240	24341.8	11219	0.46052
	replicate 4	118444	46841.6	4386.37	0	0.78355
	replicate 5	715357	302861	36486.7	22129.1	0.520569
	replicate 6	773379	306424	51591.3	20983	0.472998
Control	replicate 1	3956.09	0	0	0	0.818657
	replicate 2	27396.3	13304.6	2889.08	0	0.692904
	replicate 3	0	839.721	0	0	1.13377
	replicate 4	0	0	0	0	1.06815
	replicate 5	17435.5	4476.45	591.786	0	0.779331
	replicate 6	0	2624.56	0	0	1.00029

## Sheet: Suppl. Fig 16b
	Supplementary Fig 16b. LC-MS peak areas of cinchonium (12) from in vitro assays with either malonyl-corynantheol (14) or acetyl-corynantheol (21) as substrates
		LC-MS peak areas of acetyl-corynantheol (21)
		boiled CpMCC + acetyl-corynantheol (21)	CpMCC + acetyl-corynantheol (21)	boiled CpMCC + malonyl-corynantheol (14)	CpMCC + malonyl-corynantheol (14)
	replicate 1	21292358	25551948	130740	125500
	replicate 2	23603052	22191902	114101	102813
	replicate 3	23026431	21713031	112952	120567
		LC-MS peak areas of cinchonium (12)
		boiled CpMCC + acetyl-corynantheol (21)	CpMCC + acetyl-corynantheol (21)	boiled CpMCC + malonyl-corynantheol (14)	CpMCC + malonyl-corynantheol (14)
	replicate 1	9011	986734	119591	115596305
	replicate 2	147632	868937	161445	93614288
	replicate 3	9660	810879	143700	123097898
		LC-MS peak areas of malonyl-corynantheol (14)
		boiled CpMCC + acetyl-corynantheol (21)	CpMCC + acetyl-corynantheol (21)	boiled CpMCC + malonyl-corynantheol (14)	CpMCC + malonyl-corynantheol (14)
	replicate 1	253341	4065	43806190	123183
	replicate 2	280245	2924	45945007	78588
	replicate 3	290286	4520	42566461	61592
