# Supplementary material for: Biosynthesis of cinchona alkaloids
Source: Nature. 2026 Mar 18;653(8113):306–14. doi: 10.1038/s41586-026-10227-x (PMC13149305; doi:10.1038/s41586-026-10227-x)
Supplement: Supplementary file 5 — Source data for Supplementary Figs. 4, 11, 16, 18, 22 and 31. [file 41586_2026_10227_MOESM5_ESM.zip › Source Data Supplementary Figs/Source_Data_Suppl_Fig_18.xlsx]

## Sheet: Sheet1
	Supplementary Fig. 18. Enzymatic activity comparison between CpMAT and CpMCC in N. benthamiana.
		LC-MS peak areas of corynantheol (11)
		EV + corynantheol (11)	CpMAT + corynantheol (11)	CpMCC + corynantheol (11)	CpMAT_CpMCC + corynantheol (11)
	replicate 1	133063275	42670203	144668269	5181277
	replicate 2	194450402	104309308	223055245	14681498
	replicate 3	201008922	34782094	185199028	20786129
		LC-MS peak areas of malonyl-corynantheol (14)
		EV + corynantheol (11)	CpMAT + corynantheol (11)	CpMCC + corynantheol (11)	CpMAT_CpMCC + corynantheol (11)
	replicate 1	37531	66256931	26562	102962
	replicate 2	8846	79724364	28343	161572
	replicate 3	12792	67597666	10159	177237
		LC-MS peak areas of cinchonium (12)
		EV + corynantheol (11)	CpMAT + corynantheol (11)	CpMCC + corynantheol (11)	CpMAT_CpMCC + corynantheol (11)
	replicate 1	404667	112446	1066034	297572604
	replicate 2	291564	113969	2346101	205743933
	replicate 3	254233	26186	23156291	357545026
