# Supplementary material for: Biosynthesis of cinchona alkaloids
Source: Nature. 2026 Mar 18;653(8113):306–14. doi: 10.1038/s41586-026-10227-x (PMC13149305; doi:10.1038/s41586-026-10227-x)
Supplement: Supplementary file 5 — Source data for Supplementary Figs. 4, 11, 16, 18, 22 and 31. [file 41586_2026_10227_MOESM5_ESM.zip › Source Data Supplementary Figs/Source_Data_Suppl_Fig_22.xlsx]

## Sheet: Normalization
	Supplementary Fig. 22. average LC-MS peak areas of metabolites across C. pubescens tissues
		Tryptamine	5-OMe tryptamine	Secologanin	Strictosidine	10-OMe Strictosidine	Corynantheal	10-OMe Corynantheal	Dihydro-corynantheal	10-OMe dihydrocorynantheal	Cinchonium	10-OMe cinchonium	Dihydro-cinchonium	10-OMe dihydro-cinchonium	Cinchonaminal	10-OMe cinchonaminal	Dihydro-cinchonaminal	10-OMe dihydro-cinchonaminal	Cinchoninone	Cinchonidinone	Dihydro-cinchoninone	Dihydro-cinchonidinone	Quinidinone	Quininone	Cinchonine	Cinchonidine	Dihydro-cinchonine	Dihydro-cinchonidine	Quinidine	Quinine	Dihydro-quinidine	Dihydro-quinine
	1st Leaf	2.92425e+07	8.13029e+07	4.88326e+06	8.07086e+06	2.15912e+06	1.26434e+08	1.95184e+07	1.12236e+08	5.08927e+06	2.38913e+08	3.44417e+07	2.26805e+08	1.03682e+07	4.4949e+07	4.47987e+06	2.60683e+07	2.75461e+06	1.13861e+06	4.59077e+06	1.35529e+06	1.39672e+07	44684.1	191633	5.11101e+06	5.9389e+07	1.98089e+06	8.03854e+07	74802.5	837097	39868.9	533052
	2nd Leaf	1.21028e+07	5.19569e+06	4.5497e+06	1.70676e+06	108519	2.45507e+06	31634.4	0	26547.2	2.35943e+08	1.59385e+07	1.15994e+08	4.8393e+06	9.9261e+06	697244	3.55119e+06	1.00331e+06	431538	1.74153e+06	2.53044e+06	2.51423e+06	0	8767.49	934069	1.53317e+07	781396	4.76915e+06	1560.23	230641	3459.03	90615.6
	3rd Leaf	6.03244e+06	4.77295e+06	1.8605e+06	730805	126313	0	3038.63	0	1393.94	1.19503e+08	1.73777e+07	7.70007e+07	6.13571e+06	4.26626e+06	272294	2.72757e+06	835243	382612	1.50599e+06	3.27899e+06	5.56178e+06	819.589	14523.5	1.12882e+06	2.22772e+07	2.00666e+06	1.48757e+07	0	262287	9578.47	147250
	Stem	1.74864e+06	5.88571e+06	4.83474e+06	3.25081e+06	3.23633e+06	0	0	0	0	5.02661e+07	7.91817e+07	1.18357e+07	1.23327e+07	1.03045e+07	3.57463e+06	1.52265e+06	1.85775e+06	1.09026e+06	4.47896e+06	9.01713e+06	6.60055e+06	476828	1.92498e+06	4.82038e+08	6.24393e+08	2.54711e+08	1.30808e+08	2.9285e+07	9.07689e+07	5.17059e+07	3.50846e+07
	Root	1.13508e+06	6.87852e+07	912987	455087	1.20477e+06	0	0	0	0	5.28286e+07	8.07718e+07	1.58418e+08	2.27169e+08	1.40579e+06	613211	3.02825e+06	7.00035e+06	130220	590443	1.11002e+06	1.44009e+06	21751	77771.5	5.84167e+07	1.90857e+07	1.74033e+08	3.89123e+06	5.97432e+06	4.73068e+06	8.97983e+07	2.54814e+07
