# Supplementary material for: Biosynthesis of cinchona alkaloids
Source: Nature. 2026 Mar 18;653(8113):306–14. doi: 10.1038/s41586-026-10227-x (PMC13149305; doi:10.1038/s41586-026-10227-x)
Supplement: Supplementary file 5 — Source data for Supplementary Figs. 4, 11, 16, 18, 22 and 31. [file 41586_2026_10227_MOESM5_ESM.zip › Source Data Supplementary Figs/Source_Data_Suppl_Fig_31.xlsx]

## Sheet: Suppl Fig 31
Supplementary Fig. 31. Expression profiles of Cinchona alkaloid genes
	Gene ID in bulk RNA-seq	Gene expression (average FPKM)
		1st leaf	2nd leaf	3rd leaf	stem	root
	Unigene12427 (CpTDC)	104.453	16.0633	4.09667	160.803	427.003
	CL7253.Contig3 (CpT5H1)	0.143333	0.21	0.0433333	0.186667	13.4467
	CL7253.Contig4 (CpT5H2)	15.5967	4.13667	0.29	3.20667	0.553333
	CL13824.Contig6 (CpOMT1)	365.82	217.337	39.5633	253.98	436.507
	CL7624.Contig2 (CpSTR)	168.253	54.9333	21.9567	400.577	630.637
	Unigene1645 (CpSTTr)	23.2	11.4433	5.00333	8.75667	16.1467
	CL14064.Contig2 (CpSGD1)	4.4	3.25333	2.27333	4.11667	1.85667
	CL1379.Contig9 (CpSGD2)	3.06333	1.69667	0.8	4.21	4.74333
	CL2160.Contig4 (CpSGD3)	13.8367	8.78333	7.94667	12.0533	85.6333
	CL6035.Contig2 (CpDCS)	457.83	131.573	43.4167	695.59	699.437
	Unigene28025 (CpDCE)	175	88.72	42.1767	164.807	284.573
	CL11969.Contig1 (CpMAT)	32.2233	22.96	14.55	29.3433	72.0533
	Unigene1477 (CpMCC)	36.8533	13.7033	7.30667	113.733	181.73
	CL11640.Contig1 (CpCiS)	213.497	128.073	92.2133	1558.68	2043.17
	CL640.Contig3 (CpCiR)	5.68	4.32667	7.86667	29.76	75.8533
	CL1232.Contig9 (CpCiO)	24.4967	13.8367	16.0867	134.357	271.553
	CL6751.Contig9 (CpKR4)	10.9367	8.28	10.5133	19.91	19.8433
	Unigene28253 (CpKR1)	9.79667	6.30333	4.73333	14.3333	22.8333
	CL5024.Contig3 (CpKR2)	24.9233	23.0567	22.17	46.6133	55.71
	CL11103.Contig4 (CpKR3)	10.03	12.24	20.8967	63.0333	67.25
	CL3087.Contig1 (CpKR5)	29.7767	20.7533	27.9567	106.99	56.8
	Unigene35108 (CpKR6)	20.2933	20.1667	23.3233	42.2467	30.1567
	CL5434.Contig1 (CpKR7)	0.68	0.81	0.796667	1.21667	3.4
	Unigene19004 (CpKR8)	49.3933	42.5433	69.8267	159.407	72.6133
