# Supplementary material for: Biosynthesis of cinchona alkaloids
Source: Nature. 2026 Mar 18;653(8113):306–14. doi: 10.1038/s41586-026-10227-x (PMC13149305; doi:10.1038/s41586-026-10227-x)
Supplement: Supplementary file 5 — Source data for Supplementary Figs. 4, 11, 16, 18, 22 and 31. [file 41586_2026_10227_MOESM5_ESM.zip › Source Data Supplementary Figs/Source_Data_Suppl_Fig_4.xlsx]

## Sheet: Sheet1
Supplementary Fig. 4. LC-MS peak areas of selected labeled products detected in different C. pubescens tissues after 24 h feeding
		LC-MS peak areas of d5-cinchonium (12b)
		Leaf	Stem	Root
	replicate 1	3.80674e+06	5.99437e+07	6.07961e+07
	replicate 2	3.57461e+06	6.44235e+07	6.17875e+07
	replicate 3	2.70506e+06	5.57849e+07	6.95412e+07
	replicate 4	2.35198e+06	5.39666e+07	113529842
		LC-MS peak areas of d5-cinchonaminal (13b)
		Leaf	Stem	Root
	replicate 1	185472	3.0217e+06	4.08121e+06
	replicate 2	345029	3.29119e+06	4.17461e+06
	replicate 3	271771	2.71346e+06	4.92726e+06
	replicate 4	275883	2.89304e+06	8.92798e+06
		LC-MS peak areas of d5-cinchoni(di)none (8b+ 9b)
		Leaf	Stem	Root
	replicate 1	19392.2	1.50316e+06	3.76949e+06
	replicate 2	21058	1694415	3.948e+06
	replicate 3	20887.2	1.42855e+06	2.99577e+06
	replicate 4	23230.2	1.41233e+06	3.54411e+06
		LC-MS peak areas of d5-cinchoni(di)ne (1b+ 2b)
		Leaf	Stem	Root
	replicate 1	0	127021	6.61111e+06
	replicate 2	0	311872	6.94742e+06
	replicate 3	0	277356	5.71877e+06
	replicate 4	0	84280.7	6.61122e+06
