# Supplementary material for: Biosynthesis of cinchona alkaloids
Source: Nature. 2026 Mar 18;653(8113):306–14. doi: 10.1038/s41586-026-10227-x (PMC13149305; doi:10.1038/s41586-026-10227-x)
Supplement: Supplementary file 7 — Source Data Fig. 3 [file 41586_2026_10227_MOESM7_ESM.xlsx]

## Sheet: Fig 3a-b snRNA-seq matrix
Figure 3. Gene expression across snRNA-seq clusters. Highlighted in green are functionally characterized genes
gene_id	chr	pos_left	pos_right	functional_annotation	PFAM	orthogroup	arab_genes_in_orthogroup	module	submodule	cluster_0	cluster_1	cluster_2	cluster_3	cluster_4	cluster_5	cluster_6	cluster_7	cluster_8	cluster_9	cluster_10	cluster_11	cluster_12	cluster_13	cluster_14	cluster_15	cluster_16	cluster_17	cluster_18	cluster_19	cluster_20	cluster_21	cluster_22	cluster_23	cluster_24	cluster_25	cluster_26	cluster_27	cluster_28
Cinpu.S016070 (CpCiO)	ctg_4	3476603	3481880	cytochrome P450, family 71, subfamily A, polypeptide	PF00067	NA	NA	3	2	0.869498	1.47787	0.957535	0.746803	1.22441	1.51195	1.30784	0.64861	0.641552	0.579118	0.707839	0.847374	1.38293	0.61818	1.27373	0.42846	0.782224	0.919849	0.851884	0.923263	0.642229	0.505776	0.77559	0.539972	0.429329	0.344601	0.236159	0.39681	0.805245
Cinpu.S016100 (CpCiS)	ctg_4	3712696	3716136	2-oxoglutarate (2OG) and Fe(II)-dependent oxygenase superfamily protein	PF14226;PF03171	NA	NA	3	8	0.133979	0.0761026	0.172474	0.0980984	0.554443	0.577558	0.447157	0.088379	0.0953019	0.299403	0.176649	0.164893	0.469919	0.111097	0.0683462	0.168378	0.116796	0.214438	0.153691	0.125391	0.216335	0.0242452	0.101158	0.0998912	0.0891834	0.161372	0.04302	0.0638424	0.0952664
Cinpu.S045020 (CpMAT isoform)	ctg_11	3151879	3153845	HXXXD-type acyl-transferase family protein	PF02458	NA	NA	17	NA	0.214869	0.278743	0.134739	0.188974	0.414097	0.596749	0.415632	0.172105	0.108843	0.27222	0.17267	0.136088	0.581187	0.104935	0.337686	0.214465	0.147817	0.290486	0.249943	0.142835	0.281719	0.18883	0.150609	0.341651	0.0731695	0.101408	0.0737582	0.46758	0.802329
Cinpu.S090960 (CpMAT isoform2)	ctg_27	1210767	1212605	HXXXD-type acyl-transferase family protein	PF02458	NA	NA	3	8	0.377239	0.236672	0.137919	0.11161	0.548146	0.72477	0.460653	0.18496	0.0757401	0.285897	0.261128	0.215571	0.827168	0.0956024	0.350546	0.343709	0.236466	0.350537	0.223841	0.13886	0.257398	0.132701	0.348196	0.258283	0.110181	0.111411	0.162487	0.149961	0.724756
Cinpu.S136780 (CpSTTr)	ctg_49	1980999	1985691	nitrate excretion transporter1	PF00854	NA	NA	3	8	0.0961718	0.361168	0.130845	0.0927703	1.2138	1.31846	0.895133	0.115985	0.089209	0.256437	0.152876	0.165843	0.69799	0.101826	0.150096	0.350912	0.318207	0.458365	0.159177	0.114531	0.245927	0.242568	0.248449	0.263744	0.318395	0.767348	0.292585	0.24592	0.193276
Cinpu.S146220 (CpMCC)	ctg_53	2076806	2078587	HXXXD-type acyl-transferase family protein	PF02458	NA	NA	17	NA	0.110582	0.227775	0.226697	0.0939106	0.588143	0.448649	0.369238	0.127859	0.0791321	0.399512	0.256044	0.240871	0.193969	0.0653814	0.221284	0.481077	0.159718	0.318947	0.363971	0.164012	0.107349	0.113774	0.201059	0.0899017	0.240337	0.158215	0.0602352	0.0794648	0.717735
Cinpu.S235670 (CpT5H1)	ctg_134	1052114	1055502	cytochrome P450, family 71, subfamily B, polypeptide	PF00067	NA	NA	14	NA	0.588546	0.193251	0.919809	0.206241	0.278691	0.282888	0.152595	0.217123	0.266401	0.148867	0.596724	0.789814	0.126979	0.154531	0.195409	0.090643	0.587969	0.397517	0.279695	0.83157	0.10261	0.208283	0.486769	0.336494	0.0833494	0.116191	0.0539907	0.0707332	0.31166
Cinpu.S235680 (CpT5H2)	ctg_134	1068629	1072320	cytochrome P450, family 71, subfamily B, polypeptide	PF00067	NA	NA	14	NA	0.177397	0.0570937	0.293426	0.0640441	0.0657761	0.0569819	0.0494556	0.0595393	0.0692094	0.0265179	0.157367	0.252659	0.0286507	0.0464318	0.0318742	0.0196945	0.164604	0.133742	0.0469253	0.239431	0.0190085	0.0676127	0.111217	0.0876741	0.0450524	0.0063661	0.0259854	0.0327983	0.0598044
Cinpu.S237880 (CpSTR)	ctg_138	670715	673068	Calcium-dependent phosphotriesterase superfamily protein	PF03088	NA	NA	22	NA	0.949792	1.97716	1.73964	0.845444	2.11532	2.94658	2.42552	1.46015	0.764924	2.65827	2.09556	2.26984	1.42691	0.812787	1.66681	2.94935	2.08384	2.06553	2.39625	1.4789	0.988127	0.999808	1.98717	1.14964	1.31006	1.12334	0.982483	1.04545	2.55666
Cinpu.S255130 (CpOMT1)	ctg_156	1034959	1037052	O-methyltransferase family protein	PF00891;PF08100	NA	NA	17	NA	1.06131	1.16442	1.63044	0.845983	1.96396	1.62744	1.4028	0.869511	0.874321	1.39526	1.75147	1.66714	1.08966	0.712083	0.933481	1.29385	1.58257	1.53812	1.41533	1.53097	0.70862	0.846979	1.36241	1.86023	0.767123	1.72946	0.844332	1.08286	1.97456
Cinpu.S261850 (CpTDC)	ctg_172	627872	629675	Pyridoxal phosphate (PLP)-dependent transferases superfamily protein	PF00282	NA	NA	3	8	0.262357	0.543899	0.281357	0.264385	1.57836	2.03673	1.28387	0.312274	0.232266	0.714602	0.633019	0.927508	0.599298	0.23879	0.388071	0.492594	0.588452	0.850645	0.290653	0.312582	0.322159	0.320384	0.501266	0.329606	0.253108	0.378599	0.188698	0.270645	0.574105
Cinpu.S272060 (CpDCS)	ctg_191	50752	53484	elicitor-activated gene 3-1	PF00107;PF08240	NA	NA	3	9	0.924318	2.22385	0.916119	0.836863	2.57268	3.12825	2.45085	1.18757	0.727523	2.48075	1.84071	2.27102	1.8576	0.752201	1.4182	2.14973	2.05085	1.96307	1.20026	1.16755	0.913415	1.11581	1.99452	1.98784	0.877982	1.24543	1.68982	1.06704	2.66715
Cinpu.S369320 (CpKR4)	ctg_484	147246	150007	NAD(P)-linked oxidoreductase superfamily protein	PF00248	NA	NA	4	NA	0.0306388	0.0354053	0.0193518	0.0338853	0.0442944	0.0915143	0.075603	0.0287712	0.020023	0.0262426	0.0262033	0.0341532	0.0547613	0.0307245	0.0441563	0.0235895	0.0193782	0.0270859	0.0274944	0.0364637	0.0220566	0.0411631	0.0221106	0.0596174	0.0493447	0.00607977	0.117729	0.0398147	0
Cinpu.S400540 (CpCiR)	ctg_693	103352	108673	cinnamyl alcohol dehydrogenase	PF08240;PF00107	NA	NA	3	9	0.185031	0.532207	0.171729	0.209813	1.17036	2.08728	1.68953	0.404743	0.167068	2.05852	0.21548	0.208403	1.38091	0.176379	0.743788	2.05442	0.741879	0.901786	0.899202	0.157636	0.658176	0.283357	0.524683	0.896839	0.33799	0.555655	0.28127	0.173199	0.449749
Cinpu.S429390 (CpDCE)	ctg_1153	96936	103811	methyl esterase	PF12697	NA	NA	3	9	0.331461	0.616512	0.959681	0.320471	1.67913	1.74071	1.43575	0.622792	0.303787	1.3235	0.814655	1.10549	0.822518	0.300874	0.527144	1.2441	1.04746	1.02769	0.814547	0.731318	0.673684	0.815507	1.10078	1.24062	0.462231	0.863543	0.77606	0.424267	1.36689
Cinpu.S000010	ctg_1	65346	69809	hypothetical protein	NA	NA	NA	1	NA	0	0.000615211	0.000569773	0.000672298	0.000846077	0	0.000875494	0.00110961	0.00110599	0.000868366	0	0	0	0	0	0	0.0013091	0.00353227	0.00148099	0	0	0	0	0	0	0	0	0	0
Cinpu.S000040	ctg_1	232367	235291	Sec14p-like phosphatidylinositol transfer family protein	PF03765;PF00650	NA	NA	2	NA	0.506674	0.495845	0.418371	0.454329	0.542446	0.475579	0.519815	0.633746	0.396489	0.681006	0.415989	0.407084	0.700731	0.445589	1.23384	0.990299	0.689276	0.535245	0.651303	0.364029	0.748088	0.7169	0.811978	0.720066	0.454072	0.277383	0.549179	0.341936	0.359725
Cinpu.S000060	ctg_1	340003	341797	hypothetical protein	NA	NA	NA	3	1	0	0.000664996	0	0.000614779	0	0.000819329	0.0007436	0	0	0	0	0	0	0	0	0	0	0	0	0	0	0	0	0	0	0	0	0	0
Cinpu.S000070	ctg_1	347051	354112	hypothetical protein	NA	NA	NA	4	NA	0.0006166	0.00263076	0.00614821	0.00522618	0	0.0024796	0.00272233	0.00576995	0.00370858	0.00315455	0	0.00294456	0.00589501	0.00193368	0.00850507	0.00635775	0.00159833	0.00607298	0.00367074	0.00148166	0.0101531	0.00393125	0.00321715	0	0	0.00768731	0.021199	0	0
Cinpu.S000090	ctg_1	380971	385406	Sec14p-like phosphatidylinositol transfer family protein	PF03765;PF00650	OG0007921	AT1G72160.1	5	NA	0.1058	0.138406	0.147177	0.129238	0.145272	0.128186	0.101955	0.145704	0.116873	0.231292	0.156569	0.185904	0.106791	0.0984713	0.134832	0.263912	0.20862	0.203045	0.181974	0.181098	0.157024	0.245296	0.265835	0.203508	0.167203	0.219344	0.267219	0.22257	0.179907
Cinpu.S000100	ctg_1	411215	416446	hypothetical protein	NA	NA	NA	8	NA	0.00180454	0.000481695	0.00433387	0.000748332	0.000796608	0	0	0.000635735	0.000822246	0	0.000663994	0.00137904	0.000982188	0	0	0	0	0	0.00214956	0	0	0	0	0	0	0	0	0	0
Cinpu.S000160	ctg_1	753990	754843	hypothetical protein	NA	NA	NA	9	NA	0.348679	0.44035	0.286988	0.433956	0.273205	0.302823	0.317008	0.340981	0.32527	0.306528	0.297578	0.350703	0.245831	0.372286	0.301147	0.313152	0.238749	0.268698	0.416342	0.257555	0.379441	0.54572	0.242782	0.434424	0.210604	0.111384	0.31595	0.201472	0.224508
Cinpu.S000170	ctg_1	755834	758131	hypothetical protein	NA	NA	NA	11	NA	0.0151387	0.0184897	0.0169713	0.025557	0.0194004	0.019638	0.0100435	0.0243454	0.010382	0.0114167	0.0142351	0.0137853	0.0129312	0.0298644	0.0133509	0.00996707	0.0122621	0.0118103	0.011625	0.0068965	0.0201981	0.014277	0.0134327	0.0394897	0.0299025	0	0	0	0.00384225
Cinpu.S000180	ctg_1	785514	790620	Domain of unknown function (DUF543)	PF04418	OG0003809	AT1G22520.1, AT1G22520.2, AT1G72170.1	5	NA	0.365584	0.412304	0.483076	0.4325	0.453735	0.444673	0.417092	0.452185	0.388234	0.443298	0.459133	0.465483	0.321122	0.381152	0.354139	0.519776	0.585837	0.406663	0.429289	0.505416	0.42021	0.571261	0.584738	0.471824	0.739003	0.589033	0.588667	0.552599	0.541288
Cinpu.S000190	ctg_1	926248	928928	Ribosomal protein L6 family protein	PF01159;PF03868	NA	NA	12	NA	0.7343	0.785899	0.975024	0.779401	0.845529	0.848363	0.7852	0.983897	0.775011	0.845669	0.856806	0.940991	0.697405	0.752174	0.767608	0.949245	1.13415	0.965239	0.760355	0.925014	0.873338	0.764041	1.04967	0.636938	1.04872	1.54421	0.991503	0.881695	1.1011
Cinpu.S000200	ctg_1	955187	957816	Ribosomal protein L6 family protein	PF03868;PF01159	NA	NA	12	NA	0.77424	0.812383	1.01723	0.805274	0.888567	0.908828	0.820971	1.04321	0.822314	0.872798	0.913296	0.987481	0.734603	0.804863	0.799056	1.01695	1.23024	1.02946	0.804981	0.996528	0.927198	0.788559	1.14469	0.660742	1.14819	1.7472	1.03135	0.949526	1.12048
Cinpu.S000210	ctg_1	988962	991437	germin-like protein	PF00190	NA	NA	13	NA	0.00373314	0.00243973	0.00355359	0.000266071	0.00125304	0.00432791	0	0.00528472	0.000602517	0.00370507	0.00500182	0.00205559	0.00372057	0.00645275	0	0.00557891	0	0.00159535	0.00368406	0	0	0	0.0037116	0.00423421	0	0	0	0	0
Cinpu.S000220	ctg_1	1000469	1007918	hypothetical protein	NA	NA	NA	14	NA	1.89507	0.622649	1.53599	2.02189	0.356254	0.358892	0.325111	0.988162	2.3998	0.371579	1.53092	1.91232	0.383317	2.72943	0.402148	0.318997	0.839985	1.22175	0.802014	1.87547	0.396553	0.555255	0.817939	0.40596	0.44383	0.325411	0.497039	0.431076	0.527712
Cinpu.S000230	ctg_1	1033903	1035813	Mitochondrial transcription termination factor family protein	PF02536	OG0003802	AT1G21150.1, AT1G21150.2, AT1G21150.3	11	NA	0.0386679	0.0552328	0.0662549	0.0518617	0.0515671	0.0974446	0.0693972	0.0406264	0.0757806	0.026667	0.039013	0.0715427	0.0272835	0.0463507	0.0226537	0.0173056	0.0595039	0.0757742	0.0222304	0.0859743	0.0345106	0.0222491	0.0484991	0.0510372	0.0139946	0.0191994	0.0142588	0.00490091	0.062552
Cinpu.S000240	ctg_1	1042858	1048897	myristoyl-CoA:protein N-myristoyltransferase	PF02799;PF01233	OG0009687	AT5G57020.1	9	NA	0.479603	0.753134	0.533813	0.548091	0.482246	0.536425	0.518503	0.548275	0.414763	0.544403	0.453722	0.517848	0.436983	0.48104	0.535437	0.564302	0.456418	0.429128	0.642712	0.518615	0.498111	0.58875	0.42403	0.697645	0.50215	0.304804	0.664574	0.542602	0.441501
Cinpu.S000250	ctg_1	1283894	1288486	P-loop containing nucleoside triphosphate hydrolases superfamily protein	PF00270;PF00271	OG0001557	AT1G20920.1, AT1G20920.2, AT1G20920.3, AT1G20920.4, AT1G20920.5, AT1G20920.6, AT1G20920.7	9	NA	0.786798	0.928904	0.816453	0.956682	0.765869	0.752557	0.804962	0.771157	0.74761	0.863071	0.85263	0.833009	0.704481	0.95703	0.664526	0.925753	0.812026	0.79597	0.821738	0.783269	0.926486	1.00171	0.602121	0.886424	0.787474	0.578973	0.757294	0.548855	0.770492
Cinpu.S000260	ctg_1	1315852	1316205	hypothetical protein	NA	NA	NA	15	NA	0.00292946	0.00186552	0.00353767	0.00918333	0.00234704	0.000470223	0.000759437	0.00468204	0.00320678	0.00506458	0.00593366	0.0108155	0.00174258	0.00293971	0	0	0.00115576	0.00416203	0.00510187	0.00250017	0.00346613	0.0036121	0.00572931	0	0.00696476	0	0	0.00805529	0
Cinpu.S000280	ctg_1	1367144	1368065	RING/U-box protein with domain of unknown function (DUF 1232)	PF06803	OG0005304	AT1G22510.1, AT1G22510.2, AT1G72175.1, AT1G72175.2	9	NA	0.130947	0.191061	0.184153	0.169436	0.153029	0.177586	0.164601	0.210665	0.140778	0.188171	0.154003	0.152744	0.112696	0.16598	0.150493	0.227974	0.182058	0.184623	0.250538	0.137318	0.218348	0.294454	0.110473	0.206948	0.18559	0.182326	0.208355	0.177013	0.28956
Cinpu.S000290	ctg_1	1372354	1377936	RING/U-box protein with domain of unknown function (DUF 1232)	PF13920	NA	NA	9	NA	0.00671782	0.0112729	0.0126856	0.016761	0.011336	0.0146084	0.0152272	0.0106266	0.013154	0.00862716	0.0148413	0.0124866	0.0103496	0.00554568	0.0145248	0.0234421	0.00246938	0.0149946	0.0125039	0.0123804	0.0121073	0.02936	0	0.00851994	0.0153147	0.00483932	0.0161592	0	0
Cinpu.S000310	ctg_1	1557640	1563464	CAP-binding protein	PF00076	OG0013907	AT5G44200.1, AT5G44200.2	9	NA	0.234189	0.320364	0.289474	0.257506	0.241315	0.270303	0.275705	0.295519	0.203899	0.288968	0.289003	0.292683	0.195943	0.223742	0.220797	0.291646	0.289941	0.23475	0.273218	0.246264	0.262565	0.262189	0.23513	0.28016	0.272198	0.310079	0.278767	0.155079	0.298506
Cinpu.S000360	ctg_1	1786048	1787909	hydroxyproline-rich glycoprotein family protein	NA	OG0006468	AT5G16620.1	16	NA	0.000720075	0.00147432	0	0.00119185	0.00203212	0.00186767	0.00110913	0.00401978	0.00088781	0	0	0	0.00259648	0	0.00320254	0	0.00177008	0	0.00140022	0	0.0015407	0	0	0	0.0080162	0	0	0	0
Cinpu.S000370	ctg_1	1881386	1882447	hypothetical protein	NA	NA	NA	11	NA	0.00296873	0.0097457	0.0107548	0.00649562	0.00125252	0	0.00152273	0.00223509	0.00713939	0.000868801	0.00117854	0.00536104	0.000885345	0.00474678	0	0.00116801	0.001882	0.00292753	0.00686309	0.00193304	0.00800256	0	0.00771402	0.00458229	0.00876005	0	0	0	0
Cinpu.S000390	ctg_1	1908355	1918373	adenosine monophosphate kinase	PF00406	OG0006585	AT5G47840.1, AT5G47840.2	17	NA	0.285865	0.289388	0.333928	0.311267	0.245642	0.248704	0.226488	0.245438	0.297994	0.270653	0.297212	0.305568	0.205703	0.321567	0.207997	0.285798	0.299785	0.217389	0.276101	0.350846	0.233751	0.233309	0.268959	0.250046	0.212825	0.302825	0.205081	0.233786	1.58266
Cinpu.S000410	ctg_1	1924314	1931224	hypothetical protein	NA	NA	NA	16	NA	0.00119844	0.00166392	0.00138232	0.00388258	0	0.00196739	0.00150725	0.0013837	0	0	0.00171372	0.00212036	0	0	0.000733245	0	0	0	0	0	0	0	0	0	0.0178955	0	0	0	0
Cinpu.S000430	ctg_1	1977095	1979305	cyclin-dependent kinase B1;2	PF00069	OG0017664	AT2G38620.2	18	NA	0.0537808	0.0958687	0.0507036	0.0545576	0.0897072	0.0983881	0.0726945	0.0607413	0.0354102	0.0719519	0.0680898	0.0532062	0.0846448	0.0547565	0.054991	0.0717874	0.22097	0.100995	0.0813458	0.0316462	0.0828583	0.0277127	0.478827	0.138759	0.0876398	0.185776	0.0640229	0.0371536	0.0448712
Cinpu.S000440	ctg_1	1979339	1983846	hypothetical protein	NA	NA	NA	18	NA	0	0.00388297	0.0044037	0.00249868	0.00316727	0.001501	0	0.0029054	0.00136217	0.00651447	0.00207039	0.000803762	0.00808308	0.00175455	0.00437672	0.00131176	0.00729994	0	0.00224194	0	0	0.00327246	0.0384592	0.0113451	0.0092752	0	0.00872133	0	0
Cinpu.S000450	ctg_1	2051270	2058817	D-isomer specific 2-hydroxyacid dehydrogenase family protein	PF00389	NA	NA	9	NA	0.287445	0.422904	0.295014	0.380988	0.202916	0.322395	0.288908	0.248038	0.361089	0.296981	0.379776	0.344709	0.214978	0.436379	0.212645	0.321071	0.302587	0.263041	0.376429	0.31941	0.182156	0.269581	0.207705	0.457928	0.262245	0.144872	0.546798	0.144717	0.156726
Cinpu.S000460	ctg_1	2064527	2071165	D-isomer specific 2-hydroxyacid dehydrogenase family protein	PF02826	OG0007922	AT1G72190.1	5	NA	0.308835	0.411031	0.367796	0.30098	0.249636	0.342671	0.328009	0.289535	0.319591	0.383151	0.361391	0.344142	0.234134	0.331672	0.299551	0.350988	0.39625	0.372604	0.386672	0.346489	0.228704	0.306561	0.407877	0.454515	0.372098	0.305027	0.508081	0.38916	0.391687
Cinpu.S000470	ctg_1	2162410	2162981	hypothetical protein	NA	NA	NA	12	NA	0.00247604	0.0019968	0.00140147	0.00102937	0	0	0.00471775	0	0.00208103	0.00161988	0.00118524	0.00141994	0.00103811	0.00317785	0	0	0	0	0	0	0	0.00358562	0	0	0	0.00459685	0	0	0
Cinpu.S000490	ctg_1	2261426	2267121	chloroplast heat shock protein 70-1	PF00012	OG0019297	AT4G24280.1	14	NA	0.345287	0.397674	0.448661	0.382627	0.327013	0.260201	0.282457	0.298016	0.511525	0.347575	0.354025	0.422614	0.251271	0.503397	0.306511	0.316996	0.349736	0.458323	0.361482	0.482258	0.363552	0.323591	0.492228	0.353146	0.290678	0.313089	0.280589	0.353031	0.484803
Cinpu.S000500	ctg_1	2307906	2309712	hypothetical protein	NA	NA	NA	8	NA	0	0.000310653	0	0	0	0	0	0	0.000680466	0	0	0	0	0	0	0	0	0	0	0	0	0	0	0	0	0	0	0	0
Cinpu.S000520	ctg_1	2351960	2356558	Vacuolar ATPase assembly integral membrane protein VMA21-like domain	PF09446	OG0001535	AT1G05780.1, AT2G31710.1	9	NA	0.205734	0.272142	0.176412	0.25755	0.211449	0.249473	0.25961	0.222676	0.167866	0.220315	0.226817	0.201348	0.255834	0.239496	0.245318	0.214108	0.178934	0.180413	0.263243	0.152304	0.306266	0.239035	0.129651	0.264407	0.191507	0.110718	0.201625	0.130628	0.228519
Cinpu.S000530	ctg_1	2387521	2389470	Acyl-CoA N-acyltransferases (NAT) superfamily protein	NA	OG0011470	AT1G72030.1	14	NA	0.0532697	0.00672805	0.0370354	0.0627457	0.00593518	0.0044588	0.00478172	0.0156647	0.105559	0.00849386	0.0345778	0.0423628	0	0.145466	0.00491984	0.0144101	0.0173798	0.0249563	0.00685305	0.0620228	0.0148332	0.00175669	0.00918758	0	0.0106893	0.00309464	0	0	0.0330653
Cinpu.S000550	ctg_1	2461564	2462672	GTP-binding	NA	OG0013357	AT4G35860.2	4	NA	0.00094542	0.000753017	0.000546135	0.00137676	0	0	0	0	0.00115013	0.00141424	0.00149344	0	0	0	0.00139176	0.00124545	0	0	0	0	0	0	0	0	0	0	0.0073806	0	0
Cinpu.S000560	ctg_1	2463557	2469354	RNA-binding (RRM/RBD/RNP motifs) family protein	NA	NA	NA	11	NA	0.103842	0.112868	0.107652	0.109832	0.0603828	0.0788946	0.0711722	0.0828921	0.122144	0.0992323	0.0893542	0.0960309	0.041103	0.13237	0.0673181	0.121799	0.0811701	0.128708	0.107769	0.093606	0.0517698	0.113431	0.0557918	0.124621	0.0337332	0.0530753	0.114496	0.0208954	0.130917
Cinpu.S000570	ctg_1	2488422	2496846	hypothetical protein	NA	NA	NA	11	NA	0.464326	0.464438	0.504678	0.498173	0.290887	0.329949	0.335459	0.286145	0.531619	0.347313	0.375283	0.457689	0.268414	0.679659	0.275819	0.253153	0.347824	0.351653	0.400275	0.527857	0.262572	0.334553	0.139353	0.420109	0.266369	0.197046	0.366604	0.285239	0.334564
Cinpu.S000580	ctg_1	2522932	2540842	tRNA synthetase beta subunit family protein	PF03484;PF17759;PF03483;PF18262	OG0005521	AT1G72550.1, AT1G72550.2	9	NA	0.727465	0.859774	0.763999	0.759343	0.70601	0.726299	0.732041	0.781608	0.663449	0.823181	0.747882	0.719694	0.694355	0.73505	0.675498	0.889386	0.823769	0.753587	0.818691	0.701914	0.757568	0.841024	0.805674	0.898391	0.767435	0.774951	0.854981	0.653207	0.818978
Cinpu.S000610	ctg_1	2700747	2702459	NAD(P)-linked oxidoreductase superfamily protein	PF00248	NA	NA	20	NA	0.030064	0.0252008	0.0183552	0.0272257	0.0161002	0.0233963	0.0165703	0.0234828	0.0158585	0.044563	0.018441	0.0224616	0.0119415	0.025917	0.0164828	0.0185133	0.0191818	0.0204892	0.0223403	0.0155816	0.0184737	0.0197553	0.00641331	0.0128649	0.0126899	0.0194244	0	0.0289379	0.0333386
Cinpu.S000620	ctg_1	2733888	2736859	hypothetical protein	NA	NA	NA	8	NA	0.00251345	0.00924303	0.00134587	0.000945202	0.0020801	0.0015335	0.00871565	0.000747595	0	0.0028112	0.00217585	0	0.00236018	0.00123332	0.00552914	0.00432337	0.00509801	0	0	0.00456233	0.00409186	0.00640912	0.00184409	0.0050886	0	0.00854075	0	0	0
Cinpu.S000630	ctg_1	2763369	2771045	Protease-associated (PA) RING/U-box zinc finger family protein	PF13639;PF02225	OG0007919	AT1G71980.1	9	NA	0.167046	0.371474	0.228112	0.218212	0.202945	0.327583	0.26476	0.181925	0.185642	0.36804	0.216152	0.230829	0.137645	0.188773	0.185137	0.265022	0.274905	0.269928	0.326344	0.187403	0.182891	0.240235	0.249802	0.270075	0.157658	0.179134	0.251132	0.238978	0.236462
Cinpu.S000640	ctg_1	2786857	2795659	Rgp1 domain containing protein	PF08737	OG0002810	AT1G50120.1, AT1G50120.2	9	NA	0.197997	0.28526	0.270256	0.227245	0.210686	0.194329	0.206714	0.166748	0.210017	0.248557	0.215691	0.247187	0.158244	0.247056	0.188006	0.281654	0.231963	0.25117	0.294151	0.198602	0.224412	0.293372	0.209281	0.321349	0.215895	0.18226	0.248486	0.182123	0.191561
Cinpu.S000650	ctg_1	2796029	2804275	conserved hypothetical protein	NA	NA	NA	9	NA	0.356469	0.505089	0.376876	0.454217	0.278017	0.328453	0.297866	0.30579	0.31274	0.375713	0.386308	0.341777	0.271724	0.403516	0.344428	0.394356	0.318611	0.338743	0.442892	0.337484	0.273523	0.449339	0.300572	0.535805	0.3175	0.171126	0.429987	0.28416	0.365391
Cinpu.S000670	ctg_1	2961114	2962208	conserved hypothetical protein	NA	OG0003810	AT1G22680.1, AT1G71970.1	20	NA	0.0218178	0.0243611	0.0372198	0.0379105	0.0468149	0.00708816	0.0343974	0.0114256	0.0287839	0.0715436	0.0559635	0.0268697	0.03868	0.0248944	0.0252847	0.0195801	0.015333	0.0252456	0.0631137	0.0288924	0.0173551	0.0302461	0.0232832	0.0232114	0	0.0105286	0.0101843	0.0143666	0.0575364
Cinpu.S000680	ctg_1	3079806	3084790	hypothetical protein	NA	NA	NA	4	NA	0.0120039	0.0295988	0.0169568	0.0124299	0.0144697	0.0142571	0.013283	0.0138505	0.0229142	0.0174314	0.0176775	0.0182302	0.00507824	0.0197468	0.00476896	0.0120322	0.0152381	0.0105393	0.0152988	0.013646	0	0.0107431	0.00570224	0.0116584	0.0125709	0.0366625	0.0369109	0	0.00360217
Cinpu.S000690	ctg_1	3092461	3096039	hypothetical protein	NA	NA	NA	10	NA	0	0.00073044	0	0	0	0	0	0.00315727	0	0	0	0	0	0	0	0	0	0	0.00136749	0	0	0	0	0.00399354	0	0	0	0	0
Cinpu.S000710	ctg_1	3191461	3192830	Major facilitator superfamily protein	NA	NA	NA	16	NA	0.00451255	0.00254394	0.0030474	0.00345312	0.00449153	0.00215837	0.000759349	0.00328268	0.00161168	0.00606385	0	0.0010043	0	0.00423827	0.00721038	0.0136762	0.00319616	0.00708975	0.0124369	0	0	0.00640946	0.00463949	0.0058311	0.0323528	0	0	0	0.0174019
Cinpu.S000720	ctg_1	3218027	3218985	hypothetical protein	NA	NA	NA	8	NA	0	0	0	0	0	0.000700824	0	0	0	0	0	0	0	0.00114292	0	0	0	0	0	0	0	0	0	0	0	0	0	0	0
Cinpu.S000750	ctg_1	3349871	3352417	hypothetical protein	NA	NA	NA	4	NA	0.000569826	0.00165241	0.000346687	0	0	0.00197929	0	0	0.000506423	0	0.00160505	0	0	0	0.00310988	0	0	0	0.0020818	0.00242039	0	0	0	0	0	0	0.00703948	0	0
Cinpu.S000760	ctg_1	3354371	3355487	Putative plant transposon protein domain containing protein	PF20167	NA	NA	12	NA	0.000758811	0.000517572	0	0	0	0	0	0	0	0	0	0	0	0	0	0	0	0	0	0	0	0.00230995	0	0	0.00390954	0.00507714	0	0	0
Cinpu.S000770	ctg_1	3381845	3391509	vascular related NAC-domain protein	PF02365	OG0002874	AT1G71930.1, AT1G71930.2	4	NA	0.00266526	0.0026323	0.00173574	0.00279901	0.00156105	0	0.00143436	0.00492364	0.00282725	0.0314474	0.00128775	0.00130777	0.00120186	0.00506414	0.012581	0.016162	0.00117838	0.00277773	0.00945861	0.00256044	0	0	0.0025536	0	0.00622669	0	0.588972	0	0
Cinpu.S000780	ctg_1	3433279	3434037	hypothetical protein	NA	NA	NA	20	NA	0.000991455	0.000884733	0	0	0	0.00132214	0	0	0.00027486	0.00146306	0	0	0.00114548	0	0	0	0	0	0	0	0	0	0	0	0	0	0	0	0
Cinpu.S000790	ctg_1	3438772	3439224	glucosyltransferase-related	NA	NA	NA	21	NA	0	0	0	0	0	0	0	0	0.00120994	0	0	0	0	0	0	0	0	0	0	0	0	0.00373498	0	0	0	0	0	0	0
Cinpu.S000800	ctg_1	3439746	3446806	Ribosomal protein L21	PF00829	OG0016365	AT1G35680.1	14	NA	0.421998	0.429182	0.665252	0.467335	0.257941	0.275167	0.27174	0.335128	0.706531	0.336379	0.453782	0.591292	0.199647	0.58204	0.20722	0.219182	0.605792	0.522574	0.249012	0.696923	0.242525	0.2798	0.583568	0.381021	0.211797	0.446527	0.253188	0.352301	0.634292
Cinpu.S000810	ctg_1	3454756	3456322	Ribosomal protein L21	NA	NA	NA	14	NA	0.0636262	0.0522507	0.0774269	0.0757544	0.0441885	0.0592315	0.0373913	0.0455293	0.0927936	0.065226	0.0777523	0.0932035	0.0454461	0.0965596	0.0268793	0.0302298	0.0517342	0.0609269	0.052488	0.065752	0.0439031	0.0460269	0.0579371	0.0499982	0.0397582	0.0634478	0.0230478	0.049115	0.0211806
Cinpu.S000820	ctg_1	3469034	3473255	calcium-dependent protein kinase	PF00069;PF13499	NA	NA	16	NA	0	0	0	0	0	0.00156585	0	0.00119015	0.00204528	0	0.00229327	0	0	0.00120866	0	0	0.00102298	0	0	0	0	0	0	0	0.00729307	0	0	0	0
Cinpu.S000830	ctg_1	3524424	3539507	aminophospholipid ATPase	PF00702;PF16212;PF13246	OG0013909	AT5G44240.1, AT5G44240.2	5	NA	0.215388	0.299871	0.283986	0.238161	0.265949	0.28112	0.274596	0.326917	0.194156	0.330332	0.244316	0.217226	0.227055	0.195978	0.244952	0.346574	0.244465	0.300054	0.321832	0.2529	0.235775	0.376928	0.264956	0.266313	0.35236	0.31681	0.256701	0.223743	0.191423
Cinpu.S000840	ctg_1	3546779	3557951	aminophospholipid ATPase	PF16209;PF00122	NA	NA	11	NA	0.0784923	0.0542421	0.0513761	0.0894056	0.0406898	0.0689829	0.0449109	0.0572227	0.077371	0.0574587	0.0813456	0.0647975	0.0391686	0.102683	0.044263	0.0668258	0.0356022	0.0677163	0.021218	0.051378	0.0402126	0.0681188	0.0330949	0.0807118	0.0417749	0.0250253	0.0073806	0.0339645	0.0543416
Cinpu.S000850	ctg_1	3561323	3562559	hypothetical protein	NA	NA	NA	8	NA	0	0.00081017	0	0	0	0	0.000909668	0	0	0.00137835	0	0.00194469	0	0	0	0.000977782	0	0	0	0	0	0	0	0	0	0	0	0	0
Cinpu.S000860	ctg_1	3613633	3615128	hypothetical protein	NA	OG0007354	AT1G07830.1	18	NA	0.00275311	0.00608641	0.0127117	0.0036224	0.00611586	0.00514904	0.00064382	0.00158524	0.0049538	0.00524641	0.0051373	0.00660163	0.00238322	0.0102922	0.0117104	0.0148138	0.0108233	0.00901935	0.00286945	0.0118009	0	0.00914793	0.0254625	0.0052477	0.0104612	0.0212806	0.00932609	0.00870009	0
Cinpu.S000870	ctg_1	3744191	3744869	F-box and associated interaction domains-containing protein	NA	NA	NA	4	NA	0.00253901	0.00264308	0.00713137	0.0036218	0.00402688	0.00924308	0.00855014	0.00717156	0.00783654	0.00181457	0.00565843	0.00310496	0.00266952	0.00686349	0	0.00712759	0.0216586	0.00658686	0.00649894	0.00589915	0.0124287	0	0.00783653	0.0028477	0	0.00782903	0.0265305	0	0
Cinpu.S000880	ctg_1	3746731	3753353	Cysteine proteinases superfamily protein	PF02902	NA	NA	2	NA	0.00687727	0.0123857	0.00362731	0.00404308	0.000505985	0.00241262	0.00166327	0.00352987	0.00958583	0	0.00130843	0	0.00255517	0.00842299	0.0495585	0.00316848	0.00339497	0.0146862	0.0021361	0.0103636	0.00637591	0.0158106	0.0053536	0	0	0.00667814	0	0.0379626	0.0134637
Cinpu.S000890	ctg_1	3764308	3764625	hypothetical protein	NA	NA	NA	14	NA	0.00103572	0.00125512	0.0119692	0.00416039	0	0.00082808	0	0.00197248	0.00862965	0.000777118	0	0.00648606	0.00138712	0.0107128	0.00156688	0	0.00169067	0	0	0.00777497	0	0	0.00260508	0	0	0	0	0.0130379	0
Cinpu.S000900	ctg_1	3764686	3766811	Cysteine proteinases superfamily protein	NA	NA	NA	8	NA	0.000392876	0.00122424	0	0	0	0.000963597	0	0	0.000525917	0	0	0	0	0.00454182	0.000873473	0	0	0	0	0.00397738	0	0	0	0	0	0	0	0	0
Cinpu.S000940	ctg_1	3851480	3855885	sucrose-proton symporter	PF13347	OG0010943	AT1G22710.1	8	NA	0.000561024	0.00262294	0.00244225	0.000810713	0.000373504	0.000746166	0.00079159	0.00206655	0	0	0	0.00582034	0.00376513	0.00107973	0	0	0.00136925	0.0022183	0	0	0	0	0.00184664	0	0	0	0	0	0
Cinpu.S000960	ctg_1	3987362	3991171	Tetratricopeptide repeat (TPR)-like superfamily protein	PF01535;PF20430;PF20431;PF14432;PF13041	OG0019973	AT5G16860.1	4	NA	0.0108052	0.019653	0.0330088	0.0228995	0.0237815	0.0299873	0.0176919	0.0155909	0.0162486	0.0215014	0.0341657	0.0333127	0.0254398	0.017287	0.00651953	0.0222236	0.0262332	0.0243971	0.0339124	0.0329848	0.012982	0.0236819	0.0121234	0.0526666	0.0237617	0.0445326	0.0594608	0.0307316	0.0324644
Cinpu.S001030	ctg_1	4264438	4266181	EAP30/Vps36 family protein	NA	NA	NA	9	NA	0.0105131	0.0120765	0.00647055	0.0187684	0.0180786	0.0187071	0.0122769	0.00934199	0.0082107	0.0124294	0.0214145	0.0119968	0.0198767	0.00373274	0.0208321	0.020188	0.0112142	0.0110389	0.0173122	0.0066219	0.0244228	0.0101712	0.00430112	0.0027847	0.00425533	0.00866989	0.0163825	0	0.00755997
Cinpu.S001040	ctg_1	4266938	4273810	phospholipase D beta	NA	NA	NA	17	NA	0.0162125	0.0255719	0.0195003	0.0131222	0.0189903	0.0243943	0.0192093	0.0226234	0.00814075	0.0207309	0.0193772	0.0264606	0.0327557	0.00334368	0.0130151	0.0211432	0.0170077	0.0203577	0.0252727	0.00719307	0.0281219	0.0150521	0.006983	0.0154735	0.0159376	0	0.0073806	0	0.0455474
Cinpu.S001050	ctg_1	4276325	4279357	GDSL-like Lipase/Acylhydrolase superfamily protein	PF00657	OG0016834	AT1G71691.1	12	NA	0.0942557	0.0896574	0.0882385	0.103094	1.06455	0.589114	0.479684	0.120204	0.0767604	0.123619	0.078843	0.111954	0.272681	0.0892641	0.109188	0.12315	0.262425	0.41201	0.120824	0.0719262	0.716181	0.107288	0.422688	0.112787	0.0980699	2.82186	0.0973936	1.72506	0.106944
Cinpu.S001080	ctg_1	4361494	4375408	transducin family protein / WD-40 repeat family protein	PF00400	OG0016880	AT1G73720.1	9	NA	0.42648	0.585974	0.565084	0.485622	0.441125	0.446924	0.463214	0.466713	0.447399	0.500063	0.465572	0.500045	0.362719	0.474247	0.414215	0.520533	0.576383	0.485838	0.537997	0.47975	0.397822	0.56118	0.515874	0.518382	0.410215	0.546331	0.620554	0.413168	0.509075
Cinpu.S001090	ctg_1	4379302	4384083	transducin family protein / WD-40 repeat family protein	PF17814	NA	NA	17	NA	0.0756229	0.0709233	0.0598655	0.0680354	0.0617936	0.052778	0.0437966	0.0554199	0.0596688	0.0620915	0.0623748	0.0691711	0.0692314	0.0677157	0.059317	0.0784391	0.0397853	0.030105	0.0442525	0.0666048	0.0579913	0.0632975	0.0262105	0.0958201	0.0195028	0.0418224	0.115147	0.0461468	0.105637
Cinpu.S001110	ctg_1	4509548	4511842	hydroxysteroid dehydrogenase	PF00106	OG0019015	AT4G10020.1	7	NA	0	0	0	0.000177075	0	0	0	0	0.0016546	0	0.00116268	0	0	0.00159535	0.00120637	0	0.00124228	0	0	0	0	0	0	0	0	0.00167384	0	0	0
Cinpu.S001120	ctg_1	4527048	4530440	hypothetical protein	NA	NA	NA	10	NA	0.00312893	0.00170095	0.00420671	0.00123422	0.000462451	0	0.00325117	0.000876236	0.00123149	0	0.00296991	0	0.000797421	0.00139733	0	0	0.00202191	0	0	0	0	0.00404111	0.00316824	0.00706026	0	0	0	0	0
Cinpu.S001140	ctg_1	4688344	4697989	Protein kinase superfamily protein	PF00069	NA	NA	14	NA	0.156757	0.12076	0.167182	0.104785	0.10118	0.110719	0.0982192	0.0671663	0.130075	0.098144	0.0867973	0.116647	0.10048	0.129153	0.136827	0.0977576	0.104926	0.143763	0.0895074	0.139482	0.0826352	0.108062	0.0917018	0.0696633	0.0710597	0.0997456	0.145947	0.0281442	0.154116
Cinpu.S001160	ctg_1	4822580	4824678	Rieske (2Fe-2S) domain-containing protein	PF13806	OG0016832	AT1G71500.1	14	NA	0.118373	0.0560296	0.177011	0.101882	0.0388703	0.0350545	0.0408092	0.0645166	0.313893	0.0371376	0.0953983	0.131045	0.0242419	0.218444	0.0233786	0.0493794	0.108118	0.0778058	0.0719909	0.211521	0.0426343	0.0385078	0.137071	0.0661897	0.032672	0.0892161	0.0591063	0.0342879	0.0749004
Cinpu.S001170	ctg_1	4825786	4828547	Rieske (2Fe-2S) domain-containing protein	PF13806	NA	NA	14	NA	0.07964	0.0569119	0.112697	0.0776243	0.0247826	0.0245083	0.0220161	0.0247778	0.121852	0.0541896	0.0787091	0.102671	0.0166592	0.159312	0.0174257	0.0352136	0.0572827	0.0615792	0.0536154	0.0932946	0.0381146	0.0454024	0.0443996	0.0603543	0.0383974	0.0369428	0.0326619	0.0364064	0.0193704
Cinpu.S001200	ctg_1	4940496	4949957	hypothetical protein	NA	NA	NA	10	NA	0.297613	0.336245	0.270136	0.35689	0.27521	0.296663	0.269322	0.452675	0.293756	0.329554	0.320496	0.335084	0.236329	0.340012	0.284846	0.323682	0.404747	0.333234	0.404176	0.2529	0.335111	0.310815	0.451802	0.462967	0.224624	0.280324	0.289034	0.199679	0.228579
Cinpu.S001210	ctg_1	4987154	4992321	conserved hypothetical protein	NA	NA	NA	4	NA	0.189827	0.167735	0.190475	0.150819	0.138363	0.150469	0.151617	0.133574	0.0893523	0.120714	0.139967	0.161012	0.23433	0.11462	0.262783	0.0970815	0.187338	0.191014	0.126749	0.17648	0.120709	0.138145	0.107783	0.112627	0.10015	0.1209	0.35945	0.0839477	0.13764
Cinpu.S001240	ctg_1	5299028	5303341	Translation elongation factor EF1B, gamma chain	PF02798;PF00043;PF00647	OG0015862	AT1G09640.1	12	NA	0.242797	0.288443	0.341969	0.287352	0.280646	0.257513	0.247433	0.395439	0.282248	0.304637	0.324346	0.314845	0.235632	0.280372	0.326195	0.36594	0.415676	0.337526	0.272632	0.301845	0.32758	0.250738	0.376903	0.239449	0.38281	0.562193	0.391834	0.400089	0.312758
Cinpu.S001250	ctg_1	5473415	5476832	Dihydrodipicolinate reductase, bacterial/plant	PF01113	OG0004669	AT5G52100.1	14	NA	0.432142	0.309641	0.634332	0.534733	0.112149	0.120578	0.0986359	0.199174	0.672577	0.17383	0.424427	0.522063	0.122517	0.710951	0.122301	0.106507	0.405856	0.339118	0.293567	0.702613	0.0818033	0.13664	0.532773	0.164287	0.143056	0.169395	0.121838	0.16766	0.382963
Cinpu.S001270	ctg_1	5654955	5657876	gibberellin 20 oxidase	PF03171;PF14226	NA	NA	22	NA	0	0.0033821	0.00296961	0.000564626	0.00143775	0.00155972	0.00111291	0	0.00203704	0.00319051	0	0.00160331	0	0.00251284	0.00827848	0.0100143	0.00291417	0	0	0.001885	0	0	0	0	0	0	0	0	0
Cinpu.S001310	ctg_1	5917905	5919878	BCL-2-associated athanogene	PF02179	OG0001385	AT5G07220.1, AT5G62100.1, AT5G62100.2, AT5G62100.3, AT5G62100.4, AT5G62100.5, AT5G62100.6	2	NA	0.0666058	0.0936072	0.124839	0.0672144	0.104393	0.146432	0.193005	0.120438	0.0481117	0.0709113	0.0517021	0.0883734	0.265737	0.058613	0.174956	0.0295913	0.0685464	0.0669605	0.0481202	0.119609	0.117699	0.0431318	0.0987281	0.0389569	0.185054	0.0195362	0.0731329	0.0386637	0.0188261
Cinpu.S001340	ctg_1	6055180	6058174	myb domain protein	PF00249	NA	NA	22	NA	0.0878708	0.348383	0.0717435	0.0845854	0.19748	0.33665	0.275822	0.269776	0.0469941	0.483737	0.116197	0.134689	0.219812	0.0606306	0.451559	0.384359	0.111556	0.179056	0.254521	0.0813707	0.168215	0.0973994	0.0798197	0.128877	0.181958	0.0154935	0.127474	0.0542123	0.0848433
Cinpu.S001350	ctg_1	6114413	6128524	O-fucosyltransferase family protein	PF10250	OG0011145	AT1G35510.1	3	2	0.58128	0.782287	0.608166	0.707441	0.74856	0.805321	0.820383	0.558128	0.580356	0.557549	0.568402	0.648853	0.689357	0.678782	0.566478	0.552946	0.502395	0.598152	0.553042	0.607397	0.837404	0.550829	0.487044	0.64133	0.515019	0.476112	0.60798	0.815316	0.480413
Cinpu.S001360	ctg_1	6180078	6185594	Transducin family protein / WD-40 repeat family protein	NA	NA	NA	11	NA	0.593369	0.626249	0.619944	0.639004	0.470458	0.406833	0.466934	0.528905	0.604857	0.564152	0.558373	0.593706	0.390084	0.728417	0.528874	0.589406	0.500123	0.535896	0.594311	0.627886	0.510947	0.646494	0.311144	0.670579	0.521662	0.238301	0.474627	0.31261	0.495804
Cinpu.S001380	ctg_1	6224753	6226986	hypothetical protein	NA	NA	NA	21	NA	0.00114427	0	0	0	0.000757302	0	0	0.00117015	0	0	0	0	0	0	0.00125901	0.00172009	0	0	0	0	0	0.00264434	0	0	0	0	0	0	0
Cinpu.S001390	ctg_1	6250210	6256375	conserved hypothetical protein	NA	NA	NA	9	NA	0.341607	0.430603	0.355731	0.399708	0.382882	0.3713	0.351356	0.357011	0.323502	0.428899	0.367063	0.355966	0.347335	0.36036	0.377285	0.423535	0.422304	0.338176	0.484337	0.320735	0.408232	0.462379	0.344657	0.489474	0.407922	0.406638	0.392388	0.371108	0.38332
Cinpu.S001400	ctg_1	6257849	6261059	Basic-leucine zipper (bZIP) transcription factor family protein	NA	NA	NA	23	NA	0.00554029	0.0025618	0.00082994	0.0022751	0.000780741	0	0.0036534	0.155429	0.0020025	0.00231674	0.000909598	0.00517513	0.00748067	0.0031054	0.0279372	0.00525045	0.00275308	0.0115034	0	0.00309149	0	0	0.00746245	0.00441231	0.0070608	0.00418883	0	0	0
Cinpu.S001410	ctg_1	6279072	6285485	SPla/RYanodine receptor (SPRY) domain-containing protein	PF10607	NA	NA	5	NA	0.109267	0.160475	0.173317	0.112334	0.147315	0.160832	0.146245	0.1769	0.113572	0.177157	0.147244	0.167287	0.117009	0.099779	0.167713	0.238628	0.236104	0.168633	0.163373	0.181136	0.0958307	0.160788	0.26626	0.166466	0.232628	0.246562	0.198643	0.174032	0.0942526
Cinpu.S001420	ctg_1	6289923	6305220	SPla/RYanodine receptor (SPRY) domain-containing protein	PF00622	OG0007635	AT1G35470.1, AT1G35470.2, AT4G09340.1	9	NA	0.272673	0.331627	0.343892	0.319955	0.288608	0.268218	0.287957	0.350682	0.275015	0.302165	0.305459	0.302371	0.288785	0.295348	0.271089	0.32494	0.327154	0.312777	0.328624	0.339983	0.341432	0.407192	0.24626	0.434309	0.310083	0.230062	0.357579	0.107331	0.160985
Cinpu.S001440	ctg_1	6335624	6370352	MUTL-homologue	PF16413;PF13589;PF01119	OG0009003	AT4G09140.1, AT4G09140.2	9	NA	0.701097	0.881914	0.735212	0.757744	0.664077	0.696948	0.731464	0.755971	0.60545	0.754126	0.757074	0.697229	0.651556	0.710397	0.690031	0.763706	0.737731	0.669907	0.853081	0.671603	0.735486	0.89796	0.605423	0.814227	0.693452	0.524382	0.748664	0.365188	0.718727
Cinpu.S001460	ctg_1	6808694	6817764	cytosolic invertase	PF12899	OG0003176	AT4G09510.1	2	NA	0.509425	0.618802	0.410106	0.329633	0.359573	0.366752	0.404409	0.544544	0.226548	0.519563	0.352081	0.35386	0.577891	0.241119	0.756921	0.503302	0.466167	0.398333	0.409208	0.33343	0.39637	0.515646	0.398574	0.588067	0.453939	0.278144	0.60045	0.223885	0.515889
Cinpu.S001480	ctg_1	6818115	6818810	hypothetical protein	NA	NA	NA	10	NA	0.0389648	0.0616817	0.0433918	0.0293885	0.0176777	0.0237682	0.0374468	0.0342558	0.0118943	0.0457653	0.028655	0.0151679	0.0472576	0.0176407	0.0469761	0.0314597	0.0375014	0.0259638	0.0470476	0.0264845	0.0317531	0.032417	0.0172462	0.0608772	0.0317682	0.0343886	0.0203063	0.04462	0.0179917
Cinpu.S001490	ctg_1	6831637	6832083	hypothetical protein	NA	NA	NA	4	NA	0.00144243	0.00469727	0.000869857	0.000531132	0	0	0	0.000855152	0	0.000472535	0.00135418	0.0047133	0.00198158	0.00111043	0	0.00225064	0.00622715	0	0.00256652	0.00835627	0	0.00325844	0	0	0	0	0.0124877	0	0
Cinpu.S001510	ctg_1	6834084	6839890	hypothetical protein	NA	NA	NA	9	NA	0.0843459	0.202864	0.0898757	0.0809102	0.101176	0.144575	0.146453	0.15474	0.0331191	0.189547	0.0726741	0.0925299	0.120126	0.0573083	0.198911	0.149123	0.0968004	0.101065	0.168326	0.0759209	0.111326	0.170912	0.111554	0.197208	0.157283	0.0705559	0.270316	0.06	0.22805
Cinpu.S001520	ctg_1	6848847	6850386	hypothetical protein	NA	NA	NA	2	NA	0.000244673	0.000888784	0.000205274	0.000466748	0.00104064	0.00162548	0.00162562	0.0019957	0	0	0.00254187	0	0	0	0.00264701	0.00227709	0	0	0.00183013	0.00111392	0	0	0	0	0	0	0	0	0
Cinpu.S001560	ctg_1	6993524	6994204	DEAD/DEAH box RNA helicase family protein	NA	NA	NA	17	NA	0.0308995	0.0416062	0.0290913	0.0326728	0.0120894	0.0233394	0.0186883	0.0315786	0.0232711	0.0333467	0.0162493	0.0204988	0.0286307	0.0194433	0.0243766	0.0197682	0.0254365	0.034779	0.0345611	0.0123986	0.030247	0.0737735	0.0283819	0.0478156	0.0333874	0	0.0177107	0.00723993	0.115777
Cinpu.S001570	ctg_1	6994245	6995647	ATP citrate lyase (ACL) family protein	NA	NA	NA	9	NA	0.0905703	0.138607	0.0885708	0.105372	0.0518636	0.0750529	0.0765155	0.119208	0.079658	0.0785139	0.0855026	0.05679	0.0544183	0.108168	0.0778318	0.0608047	0.0596129	0.0840792	0.133703	0.112931	0.0679021	0.146345	0.0627423	0.180927	0.0593421	0.027446	0.0640933	0.0491262	0.0715248
Cinpu.S001580	ctg_1	7046833	7047666	hypothetical protein	NA	NA	NA	10	NA	0.00230815	0.00074785	0.00144763	0	0.000934868	0.000588885	0.000986697	0.000688182	0.0008709	0	0.000758348	0.00121276	0	0.00262053	0	0.00234138	0.00351499	0	0	0.00112543	0	0	0.00419456	0.00710175	0	0	0	0	0
Cinpu.S001590	ctg_1	7047740	7054353	P-loop containing nucleoside triphosphate hydrolases superfamily protein	PF04548	NA	NA	17	NA	0.0022269	0.0027784	0.0133517	0.00566676	0.00487763	0.00245725	0.00196104	0.0198343	0.0095497	0.00117956	0.00296735	0.00288266	0.00362692	0.00560337	0	0.00626179	0.00438612	0.0098782	0.00141351	0.0178863	0	0.0184871	0.000955676	0	0	0.00586674	0	0.0106243	0.0286293
Cinpu.S001600	ctg_1	7106801	7112629	methyl esterase	PF12697	OG0011131	AT1G33990.1, AT4G09900.1	3	2	0.146747	0.237385	0.14748	0.227401	0.245049	0.288038	0.262753	0.15394	0.154422	0.090372	0.172075	0.166434	0.25868	0.167209	0.0713652	0.0882664	0.118795	0.153463	0.150197	0.156105	0.303172	0.150826	0.20247	0.168679	0.0482998	0.185202	0.0924467	0.119206	0.110495
Cinpu.S001610	ctg_1	7344496	7359400	K-box region and MADS-box transcription factor family protein	PF01486;PF00319	NA	NA	10	NA	0.00229143	0.00381773	0.00103708	0.00112192	0	0.00129848	0.00250905	0.000343873	0.000470308	0	0.0026195	0.000826846	0.000759421	0.00166518	0.00203412	0	0.00205567	0	0	0.00244759	0	0	0.00288572	0.00743194	0	0	0	0	0
Cinpu.S001620	ctg_1	7644277	7647663	Translation elongation factor EF1B, gamma chain	PF00647;PF02798;PF00043	NA	NA	12	NA	0.284522	0.33805	0.364559	0.291652	0.304898	0.330684	0.280121	0.439005	0.266865	0.395421	0.323833	0.326411	0.25709	0.271167	0.317601	0.440969	0.526481	0.403193	0.276305	0.352361	0.315274	0.370767	0.356435	0.332216	0.486127	0.679729	0.546033	0.419015	0.397061
Cinpu.S001630	ctg_1	7757810	7765731	myb-like HTH transcriptional regulator family protein	PF14379;PF00249	NA	NA	10	NA	0.356874	0.625595	0.538024	0.470816	0.405976	0.444823	0.454248	0.36085	0.356012	0.520599	0.67764	0.498854	0.298176	0.483026	0.31949	0.430955	0.542053	0.474738	0.654495	0.506407	0.407664	0.578319	0.48148	1.01485	0.315786	0.406849	0.449272	0.459137	0.634751
Cinpu.S001660	ctg_1	7965604	7995575	Phosphoinositide phosphatase family protein	PF00223;PF02383	OG0007527	AT1G22620.1	9	NA	0.634705	0.891017	0.686385	0.707928	0.696127	0.700789	0.699943	0.67338	0.537518	0.783443	0.648453	0.669984	0.69315	0.613068	0.806592	0.783225	0.718539	0.715853	0.852071	0.629926	0.792443	0.932917	0.640956	0.985654	0.67402	0.549794	0.823	0.560411	0.733439
Cinpu.S001670	ctg_1	7996414	7996770	hypothetical protein	NA	NA	NA	2	NA	0.000615226	0.00136235	0.000879688	0	0	0	0.00188089	0	0	0	0	0	0	0	0.00413807	0	0.0010311	0	0	0	0	0	0	0	0	0	0	0	0
Cinpu.S001680	ctg_1	8000464	8002143	hypothetical protein	NA	NA	NA	12	NA	0	0.00197507	0.0004017	0.00235407	0.000696822	0.000360477	0.000434751	0	0.00171669	0.00463956	0.00292534	0.00144106	0.00085823	0	0	0	0.00311155	0	0	0.00306916	0	0	0.00241711	0	0	0.00573158	0	0	0
Cinpu.S001690	ctg_1	8004399	8004728	hypothetical protein	NA	NA	NA	3	3	0	0	0	0	0	0.00322752	0	0.000696897	0	0.000839021	0	0	0	0	0.00104208	0.00208111	0	0	0	0.00143341	0	0	0	0	0	0	0	0	0
Cinpu.S001700	ctg_1	8004790	8008325	Phosphoinositide phosphatase family protein	PF02383	NA	NA	16	NA	0.00943292	0.0153903	0.00758365	0.00729951	0.0121412	0.00578866	0.00346555	0.011949	0.00452141	0.0170427	0.0100228	0.00946086	0.0124149	0.0110671	0.0122244	0.018391	0.00889413	0.01351	0.0169037	0.00803594	0.0200172	0.00706997	0.0190221	0.0194806	0.0314047	0	0.0172823	0.00734516	0
Cinpu.S001710	ctg_1	8021647	8022896	Phosphoinositide phosphatase family protein	PF02383	NA	NA	11	NA	0.0462815	0.0395297	0.0188206	0.0848345	0.0444883	0.0541539	0.0388605	0.0380981	0.0415409	0.0531665	0.0605873	0.0323362	0.0444233	0.0619102	0.0458453	0.0398444	0.0240592	0.0522144	0.0441137	0.0364431	0.0926707	0.0469583	0.0240516	0.0339894	0.0224816	0.025458	0.0263244	0.00856225	0.0206708
Cinpu.S001720	ctg_1	8045573	8047094	conserved hypothetical protein	NA	OG0007528	AT1G22630.1	14	NA	0.396449	0.196352	0.604381	0.494761	0.119898	0.109397	0.10666	0.343521	0.729071	0.258979	0.462178	0.646645	0.0939269	0.691651	0.110236	0.140023	0.279063	0.397528	0.201786	0.689105	0.224776	0.153636	0.201086	0.165238	0.127453	0.158971	0.0563336	0.183281	0.197959
Cinpu.S001730	ctg_1	8091369	8092852	hypothetical protein	NA	NA	NA	23	NA	0	0.000371246	0.000645651	0	0	0	0	0.00107097	0	0.00079127	0	0.000751465	0	0	0	0	0	0	0	0	0	0	0	0	0	0	0	0	0
Cinpu.S001790	ctg_1	8603866	8612384	basic helix-loop-helix (bHLH) DNA-binding superfamily protein	PF00010	NA	NA	9	NA	0.542569	0.561689	0.586667	0.585822	0.480958	0.51988	0.495247	0.596775	0.525323	0.546652	0.581002	0.502356	0.467926	0.639552	0.542587	0.550103	0.593183	0.509532	0.569527	0.524085	0.648578	0.486496	0.384094	0.56527	0.541404	0.387819	0.622244	0.42468	0.424694
Cinpu.S001800	ctg_1	8621990	8623184	zinc-binding in reverse transcriptase domain containing protein	PF13966	NA	NA	22	NA	0.000421335	0	0	0	0	0	0.0014503	0	0	0.00354623	0.000823368	0.00126368	0	0	0	0.00357809	0	0	0	0	0.00337155	0	0	0	0	0	0	0	0
Cinpu.S001840	ctg_1	8747105	8750128	hypothetical protein	NA	NA	NA	17	NA	0.000690975	0	0.000592303	0.00146309	0.00157243	0.000457805	0.00289593	0	0.00210231	0	0.00110849	0.00263373	0.00214662	0.00445125	0.00094933	0	0.00355016	0.00247428	0	0	0	0.00590066	0	0.00968602	0	0	0	0	0.0117395
Cinpu.S001850	ctg_1	8877176	8881206	conserved hypothetical protein	NA	OG0005218	AT1G12790.1	9	NA	0.154375	0.211899	0.150826	0.181766	0.150113	0.173634	0.173061	0.135963	0.143941	0.16517	0.178976	0.163179	0.169449	0.217875	0.152968	0.203581	0.134385	0.174435	0.180475	0.151017	0.145182	0.32349	0.0721606	0.226095	0.22604	0.104855	0.246979	0.129976	0.115354
Cinpu.S001880	ctg_1	9024108	9024524	hypothetical protein	NA	NA	NA	1	NA	0.00149534	0.00211727	0.0011677	0.00131477	0.00105836	0.00235482	0	0.00215877	0.000652252	0.000508035	0.000599209	0	0	0.0023499	0	0	0.00138091	0.00384608	0	0	0	0.0030582	0	0	0	0	0	0	0
Cinpu.S001900	ctg_1	9026794	9028682	hypothetical protein	NA	NA	NA	17	NA	0	0.00102442	0	0	0.000488521	0	0	0.000874215	0	0	0	0	0	0	0	0	0	0	0.00202568	0	0	0	0	0	0	0	0	0	0.0101873
Cinpu.S001910	ctg_1	9028828	9029841	hypothetical protein	NA	NA	NA	3	3	0	0	0	0.000804929	0	0.000909582	0	0	0	0	0	0	0	0	0	0	0	0	0	0	0	0	0	0	0	0	0	0	0
Cinpu.S001930	ctg_1	9030808	9039916	hypothetical protein	NA	NA	NA	16	NA	0.0103905	0.00916771	0.0128441	0.0113167	0.010718	0.0144714	0.0132906	0.0058582	0.0141911	0.012901	0.00872913	0.00292863	0.00582039	0.0111859	0.0149231	0.00508462	0.0142646	0.0218735	0.0126029	0.00684789	0.0157148	0.00178585	0.0138418	0.00801986	0.048777	0.0229145	0.0324623	0.0103833	0
Cinpu.S001950	ctg_1	9043853	9051046	AGAMOUS-like	NA	NA	NA	16	NA	0.00448138	0.00871428	0.003654	0.007573	0.00487579	0.00456311	0.00959044	0.00164382	0.001557	0.00566426	0.00641876	0.009671	0.0123997	0.0099721	0.00899863	0.00482316	0.00629973	0.0146933	0.00363178	0.0064791	0	0	0.000993856	0	0.0357009	0	0	0	0
Cinpu.S001960	ctg_1	9086325	9087528	AGAMOUS-like	PF00319	OG0016835	AT1G71692.1	16	NA	0.000680926	0.00131228	0.000785802	0.0019507	0.00211385	0.00404073	0	0	0.00268985	0	0	0	0.00122585	0	0	0	0	0	0.00635332	0	0.009053	0	0.00161157	0	0.257271	0	0	0	0.0123109
Cinpu.S001970	ctg_1	9185853	9189763	IQ-domain	PF00612	OG0006541	AT5G35670.1	22	NA	0.136452	0.733151	0.186767	0.126051	0.131235	0.112123	0.126958	0.220663	0.117922	1.69792	0.67155	0.182625	0.114578	0.126042	0.532374	2.10462	0.553903	0.668314	1.91624	0.120328	0.108434	1.31318	0.299439	1.62603	1.62707	0.0976989	1.25595	0.0764389	0.466409
Cinpu.S001980	ctg_1	9220491	9221357	hypothetical protein	NA	OG0007619	AT1G33680.1, AT4G10070.1	16	NA	0	0	0.00137738	0	0	0.00221054	0	0.0027405	0	0.00751061	0	0	0	0	0.00359607	0.0011811	0	0.0049514	0	0.00200749	0	0	0	0	0.0103107	0	0	0	0
Cinpu.S001990	ctg_1	9297649	9306260	tubulin folding cofactor E / Pfifferling (PFI)	PF01302	OG0002873	AT1G71440.1	5	NA	0.159192	0.315682	0.261254	0.188057	0.246692	0.303242	0.274137	0.138701	0.159536	0.191898	0.180038	0.187547	0.17969	0.179013	0.180794	0.241173	0.294332	0.179843	0.21584	0.234746	0.169426	0.304642	0.352427	0.242225	0.219456	0.231873	0.38631	0.203379	0.16538
Cinpu.S002000	ctg_1	9403010	9404673	Mitochondrial substrate carrier family protein	PF00153	OG0006331	AT4G32400.1	23	NA	0	0	0	0	0	0	0	0.0010137	0	0	0	0	0	0	0.000670571	0	0	0	0	0	0	0	0	0	0	0	0	0	0
Cinpu.S002020	ctg_1	9479862	9486687	KH domain-containing protein	PF00013	OG0007619	AT1G33680.1, AT4G10070.1	7	NA	0.704312	0.903066	0.897788	0.861997	0.718947	0.814137	0.786795	0.874474	0.706757	0.856437	0.78465	0.827992	0.672289	0.859238	0.77745	0.950889	1.01486	0.780496	0.886411	0.840219	0.82234	0.705009	0.792745	0.865085	0.919163	1.05465	0.91914	0.712672	0.767847
Cinpu.S002030	ctg_1	9488849	9490757	hypothetical protein	NA	NA	NA	13	NA	0.0471915	0.0584021	0.0914523	0.0626631	0.0329993	0.0400674	0.0475	0.0225047	0.0804871	0.0525147	0.0628293	0.0503148	0.020771	0.0507543	0.0488086	0.0366397	0.086528	0.0699994	0.0896514	0.0920673	0.0324701	0.0723943	0.0533266	0.0529685	0.0240536	0.0511443	0.0247719	0.0277789	0.039503
Cinpu.S002040	ctg_1	9501236	9504682	Nuclear transport factor 2 (NTF2) family protein	PF12680	OG0007910	AT1G71480.1, AT1G71480.2, AT1G71480.3	11	NA	0.0627717	0.0950171	0.092607	0.09764	0.0670507	0.0465247	0.0664941	0.0387413	0.0874637	0.073934	0.0793988	0.0719689	0.0395717	0.103991	0.080684	0.0501505	0.0697146	0.0483457	0.0838665	0.099641	0.0583475	0.141535	0.051938	0.125765	0.0182593	0.0530809	0.0669345	0.0462263	0.0187498
Cinpu.S002050	ctg_1	9553476	9558620	ribosomal protein 5A	PF00177	NA	NA	10	NA	0	0	0.00199953	0.000875177	0	0.000974362	0	0	0.00139816	0.00124594	0	0.00320664	0	0	0.00207082	0	0.000681266	0	0.00138717	0	0	0	0	0.00312972	0.00270177	0	0	0	0
Cinpu.S002110	ctg_1	9752885	9757050	hypothetical protein	NA	NA	NA	21	NA	0.000720582	0.00051783	0.00145945	0.00260809	0.00109805	0.00026529	0	0.00201559	0.000416856	0.000873604	0.00426442	0.00109389	0	0.0016023	0	0.00405172	0	0.00357412	0.00694332	0	0	0.0100833	0	0.00267427	0	0	0	0	0
Cinpu.S002120	ctg_2	1075	4616	Ribosomal protein L10 family protein	PF17777;PF00466;PF00428	NA	NA	19	NA	0.00142112	0	0.000470228	0	0	0	0	0	0	0	0	0	0	0	0	0	0	0	0	0	0.00267112	0	0	0	0	0	0	0	0
Cinpu.S002130	ctg_2	140514	159425	protein kinase family protein / protein phosphatase 2C ( PP2C) family protein	PF00069;PF00481	OG0005774	AT2G40860.1, AT2G40860.2, AT2G40860.3, AT2G40860.4	21	NA	0.479534	0.403984	0.325168	0.353864	0.315852	0.36835	0.32159	0.355924	0.273785	0.340132	0.303295	0.346303	0.676737	0.375982	0.782997	0.230575	0.29071	0.392765	0.297163	0.263196	0.326225	1.5376	0.278043	0.431859	0.274004	0.21778	0.411766	0.135166	0.205771
Cinpu.S002140	ctg_2	188278	189211	hypothetical protein	NA	NA	NA	9	NA	0.00162075	0.0147274	0.00309586	0.00151871	0.00104149	0.00137916	0	0.00307515	0.00342748	0.00507698	0.00262939	0.00316511	0	0.00276299	0.00136867	0.00143767	0.0030559	0.00537978	0.00642236	0.00761448	0	0.0123477	0	0.0104785	0	0	0	0	0
Cinpu.S002150	ctg_2	191888	193261	hypothetical protein	NA	NA	NA	4	NA	0.00983263	0.00892957	0.00391376	0.00653652	0.00778965	0.010584	0.00990034	0.0122614	0.00657128	0.00635524	0.00298506	0.006987	0.0115981	0.00384051	0.00626564	0.0183619	0.0080287	0.0100628	0.0059381	0.00184329	0.00904278	0.0115461	0.00535049	0.00794699	0	0	0.023026	0	0.00995837
Cinpu.S002170	ctg_2	264816	269604	hypothetical protein	NA	NA	NA	23	NA	0.0111721	0.0150385	0.0137688	0.0128104	0.00753934	0.0129652	0.0115497	0.0342776	0.0161644	0.00711976	0.0125493	0.0098412	0.0054532	0.010632	0.0152437	0.0132227	0.0153981	0.0147138	0.0158812	0.0168271	0.013385	0.0175529	0.00151245	0.00484695	0	0.00271094	0.00603446	0	0.00894357
Cinpu.S002180	ctg_2	269656	272516	Tryptophan/tyrosine permease	PF03222	OG0011934	AT2G33260.1, AT2G33260.2	24	NA	0.0270543	0.0243206	0.0447218	0.0242568	0.0268899	0.0148622	0.0183273	0.043747	0.0276994	0.0295382	0.0222185	0.0225986	0.0145495	0.0234014	0.0282725	0.0239698	0.0344385	0.0237374	0.0233751	0.0509406	0.0062141	0.00638309	0.0198736	0.018734	0	0.0173146	0.0135602	0.022217	0
Cinpu.S002190	ctg_2	354830	358142	COG4 transport protein domain containing protein	PF08318	OG0012914	AT4G01395.1	5	NA	0.0752935	0.112257	0.103626	0.0891437	0.112155	0.118224	0.0807065	0.0823822	0.064402	0.0780144	0.0794915	0.0616885	0.0610638	0.0527536	0.093035	0.112645	0.105695	0.151073	0.0635118	0.114695	0.0876714	0.174806	0.129609	0.119148	0.137731	0.107044	0.117786	0.109206	0.136553
Cinpu.S002210	ctg_2	422984	424290	Protein kinase superfamily protein	NA	NA	NA	8	NA	0.000597776	0.00447968	0.000508661	0	0	0.000767507	0.00201669	0.000715457	0.0023523	0.00107354	0	0	0	0	0.00130992	0.00389056	0.00327842	0	0	0.00223805	0	0	0	0	0	0	0	0	0
Cinpu.S002220	ctg_2	424397	431138	Protein kinase superfamily protein	PF06293	OG0009505	AT5G26110.1, AT5G26110.2, AT5G26110.3	5	NA	0.0381422	0.0632679	0.0452824	0.0412367	0.042099	0.0263189	0.0465834	0.06267	0.0295795	0.051813	0.0460909	0.0352417	0.0308442	0.028048	0.0400915	0.0674174	0.0454867	0.0599295	0.0498639	0.0350514	0.0500208	0.0496554	0.0481012	0.0511292	0.0336502	0.0594047	0.0388126	0.0703686	0.0544825
Cinpu.S002230	ctg_2	439024	440148	Protein of unknown function (DUF1645)	PF07816	NA	NA	7	NA	0.000421236	0	0	0	0.000251178	0.000609993	0	0.00101227	0	0.00122443	0.00240112	0	0.00148058	0	0	0	0.00351937	0	0	0	0	0	0	0	0	0	0	0	0
Cinpu.S002240	ctg_2	442873	450381	snRNA activating complex family protein	PF12251	NA	NA	6	NA	0.195705	0.202945	0.182584	0.224459	0.198377	0.17024	0.169216	0.237968	0.167359	0.223041	0.202216	0.215752	0.153389	0.2294	0.161255	0.193422	0.200065	0.167407	0.218717	0.21076	0.253538	0.177869	0.184711	0.18735	0.240765	0.200131	0.190969	0.188956	0.179772
Cinpu.S002250	ctg_2	482230	483047	ubiquitin-conjugating enzyme19	NA	OG0005418	AT1G50490.1	12	NA	0.00072768	0.00136363	0.00133971	0.000400402	0.00197644	0.00486677	0.00221703	0.000739975	0.000891502	0.0015101	0	0.00198551	0.00175061	0.00273728	0.00289522	0	0.000501129	0	0.00463212	0	0	0	0.00294789	0	0	0.00579608	0	0	0
Cinpu.S002260	ctg_2	484356	488713	Galactose oxidase/kelch repeat superfamily protein	NA	OG0001396	AT5G18590.1, AT5G18590.2	9	NA	0.0224512	0.0656026	0.0328491	0.0195179	0.0146775	0.0300789	0.0288818	0.0385711	0.0233511	0.0611919	0.0270684	0.0238599	0.0308826	0.0253525	0.0386857	0.0645574	0.038438	0.0395132	0.0790684	0.0282371	0.00909345	0.0863221	0.0103009	0.0419461	0.0307376	0.00446355	0.0671031	0.0102818	0.00828898
Cinpu.S002270	ctg_2	534926	539353	Glycosyl hydrolase superfamily protein	PF00332	NA	NA	11	NA	0.0805018	0.0985529	0.0750944	0.113971	0.0445662	0.063207	0.0430649	0.0597495	0.0708596	0.0688399	0.0654751	0.0932882	0.0410424	0.0752999	0.0469058	0.0872939	0.0600966	0.0682508	0.0564575	0.085449	0.0174663	0.0594609	0.041622	0.0805306	0.0478588	0.0122407	0.0209303	0.0101029	0.0599496
Cinpu.S002280	ctg_2	567704	568567	Glycosyl hydrolase superfamily protein	PF00332	NA	NA	8	NA	0.00162033	0.00129716	0.00145146	0.00232822	0	0	0	0	0	0.00309372	0.00106838	0.00369309	0	0	0.00239379	0	0	0	0	0.00128297	0	0	0	0	0	0	0	0	0
Cinpu.S002290	ctg_2	644646	652307	conserved hypothetical protein	NA	OG0006443	AT5G12240.1, AT5G12240.2	11	NA	0.0951804	0.110988	0.103749	0.133576	0.0771584	0.0980844	0.0831706	0.0979842	0.0960956	0.0927185	0.101745	0.0935076	0.0903499	0.144775	0.086014	0.0993424	0.0914406	0.068614	0.0901399	0.12082	0.0956464	0.136458	0.0807467	0.101478	0.070642	0.062844	0.0498898	0.0104362	0.0635737
Cinpu.S002300	ctg_2	699945	714997	transcription factor-related	PF18307;PF03849	OG0009080	AT4G17020.1, AT4G17020.2, AT4G17020.3	9	NA	0.10723	0.263007	0.115769	0.14691	0.130041	0.137293	0.143109	0.145163	0.0914671	0.16582	0.164018	0.110758	0.0949105	0.139048	0.187264	0.162098	0.124785	0.141701	0.15614	0.0966611	0.176594	0.179291	0.0779251	0.152128	0.0855856	0.0704719	0.169917	0.0773309	0.156214
Cinpu.S002320	ctg_2	791477	798127	titan9	NA	NA	NA	7	NA	0.14851	0.206622	0.155588	0.184351	0.160538	0.165459	0.145374	0.134174	0.142493	0.198643	0.170744	0.181993	0.147654	0.12908	0.136082	0.153779	0.629536	0.212549	0.156647	0.145744	0.180309	0.210043	0.332742	0.219954	0.120423	0.391493	0.188737	0.0333398	0.060456
Cinpu.S002350	ctg_2	990577	993017	nodulin MtN21 /EamA-like transporter family protein	PF00892	OG0009346	AT5G07050.1	16	NA	0	0.000634242	0	0	0	0.00155624	0	0	0.00223822	0.0075831	0.000858266	0.00130041	0	0	0.00142751	0.0218932	0	0.0158964	0	0	0.00890761	0	0	0	0.550244	0	0	0	0
Cinpu.S002360	ctg_2	1131500	1132522	hypothetical protein	NA	NA	NA	3	7	0.000827892	0	0	0.00090176	0	0.00169767	0.00311925	0.00102281	0	0	0	0	0	0	0	0	0	0	0	0	0	0	0	0	0	0	0	0	0
Cinpu.S002380	ctg_2	1347937	1353935	RNA helicase family protein	PF04408;PF07717;PF00271;PF00270	OG0018849	AT3G62310.3	5	NA	0.761906	0.824002	0.684567	0.736529	0.71639	0.761389	0.743542	0.897269	0.594575	0.735522	0.75303	0.689907	0.814814	0.654455	0.860945	0.836857	0.738779	0.709738	0.767662	0.633141	0.776381	0.767391	0.81288	0.7077	0.782062	0.879219	0.781106	0.700821	0.636239
Cinpu.S002410	ctg_2	1428408	1434915	Nascent polypeptide-associated complex (NAC), alpha subunit family protein	PF19026;PF01849	OG0012375	AT3G12390.1	6	NA	0.601982	0.592975	0.627964	0.680757	0.565834	0.583366	0.539733	0.764133	0.652812	0.561528	0.634191	0.664334	0.58078	0.709445	0.490926	0.5633	0.585169	0.582393	0.570219	0.630308	0.617807	0.482899	0.682349	0.504405	0.537818	0.769547	0.60683	0.496741	0.625589
Cinpu.S002420	ctg_2	1456034	1461306	Protein kinase protein with adenine nucleotide alpha hydrolases-like domain	PF07714	NA	NA	21	NA	0.00139538	0.000795236	0	0.00142001	0.0018223	0.00184235	0.00418767	0.00114859	0.00166933	0.000786793	0.00156673	0	0.00163927	0.000946561	0.00189828	0.0059467	0.0011982	0	0.003293	0	0	0.00699957	0	0.00407432	0	0	0	0	0
Cinpu.S002430	ctg_2	1461692	1462871	hypothetical protein	NA	NA	NA	19	NA	0	0.00158901	0.000493744	0.00195606	0.00793238	0.00231675	0	0.00930523	0	0.00302195	0.000482792	0.0015611	0.00543923	0	0	0.0018438	0	0.00335881	0	0	0.0848087	0.00552561	0	0	0	0	0	0.0164638	0
Cinpu.S002440	ctg_2	1462934	1466491	NB-ARC domain-containing disease resistance protein	PF13855;PF00931;PF18052	NA	NA	19	NA	0.0124341	0.0116444	0.00537528	0.00568531	0.00959326	0.00939569	0.0152286	0.034507	0.00364143	0.011472	0.00614583	0.00760666	0.0132921	0.00442693	0.0123779	0.00734627	0.00628021	0.00133843	0.0223903	0.00485671	0.0493516	0.00468255	0.00546911	0.00579753	0.00497149	0.00436834	0.00715783	0.00969992	0
Cinpu.S002450	ctg_2	1495205	1496144	NB-ARC domain-containing disease resistance protein	NA	NA	NA	11	NA	0.0712324	0.0753814	0.0953907	0.0691458	0.0583529	0.0737829	0.0719499	0.0834231	0.0697208	0.0761056	0.0650131	0.0779513	0.0502201	0.0761382	0.0298348	0.0872234	0.076155	0.0648672	0.0782498	0.0782742	0.0526141	0.0591853	0.0786589	0.092469	0.0257121	0.0349677	0.0879084	0.0187267	0.0950167
Cinpu.S002470	ctg_2	1505812	1507966	Tetratricopeptide repeat (TPR)-like superfamily protein	NA	OG0008698	AT3G24000.1	1	NA	0.00193389	0.00299439	0.00159786	0.00373015	0.00216982	0.00282386	0.00202695	0.00254305	0.00247308	0.00166091	0.00288794	0.00114199	0.00353442	0.00579279	0.0046523	0	0.00370179	0.0110482	0.00703535	0.0037993	0.00347207	0	0	0.00577439	0	0.00491082	0	0	0
Cinpu.S002480	ctg_2	1543539	1548543	S-adenosyl-L-methionine-dependent methyltransferases superfamily protein	NA	NA	NA	9	NA	0.163804	0.221441	0.207893	0.201674	0.164792	0.173319	0.175153	0.167272	0.166808	0.195853	0.175052	0.179293	0.16924	0.185883	0.140023	0.177956	0.16023	0.161657	0.173654	0.188893	0.129336	0.262322	0.120744	0.2311	0.179691	0.104176	0.134452	0.0898795	0.261357
Cinpu.S002490	ctg_2	1554961	1557355	S-adenosyl-L-methionine-dependent methyltransferases superfamily protein	PF08241	OG0010945	AT1G22800.1	6	NA	0.0110952	0.00770759	0.00901463	0.00478247	0.00442578	0.00787372	0.00697332	0.00488341	0.00579701	0.0034126	0.0115132	0.0090205	0.0129605	0.0115503	0.0113027	0.00476035	0.0107187	0.0135759	0.00232137	0.00305762	0.00698459	0.00383864	0	0	0	0.0165513	0	0	0.0139336
Cinpu.S002500	ctg_2	1568258	1573179	hypothetical protein	NA	NA	NA	14	NA	0.0373651	0.0229901	0.0241747	0.0446751	0.024013	0.0246248	0.0115537	0.0292486	0.0724541	0.0301192	0.0487582	0.0423997	0.0275396	0.0467656	0.010087	0.0233926	0.0202849	0.0239558	0.0286573	0.0445828	0.0583841	0.0203562	0.0235552	0.00734342	0.00668127	0.00277188	0.0392606	0.0269211	0
Cinpu.S002510	ctg_2	1597463	1610198	vacuolar protein sorting 26A	PF03643	OG0019388	AT4G27690.2	5	NA	0.370118	0.436315	0.392112	0.372851	0.452308	0.415525	0.482447	0.44101	0.275885	0.524843	0.466594	0.407556	0.380523	0.279499	0.400556	0.626238	0.426719	0.449327	0.475669	0.334076	0.450994	0.536533	0.529783	0.508373	0.640703	0.485059	0.4981	0.477791	0.615522
Cinpu.S002520	ctg_2	1691719	1692826	VQ motif-containing protein	PF05678	OG0008326	AT2G41010.1, AT3G56880.1	2	NA	0.0578875	0.0210369	0.0226037	0.0115644	0.0919	0.0436946	0.0954606	0.0864765	0.00873984	0.0159522	0.0163012	0.0140437	0.341619	0.012315	0.0926572	0.0265936	0.0497334	0.0562135	0.012642	0.0139915	0.082471	0.0280348	0.0105751	0.00929404	0.0392917	0.0643608	0.0247355	0.143564	0
Cinpu.S002530	ctg_2	1696417	1697447	hypothetical protein	NA	OG0000008	AT3G43940.1, AT5G42905.1	8	NA	0	0.00133857	0	0	0	0.000478363	0	0	0	0	0	0	0	0	0	0	0	0	0	0	0	0	0	0	0	0	0	0	0
Cinpu.S002560	ctg_2	1837084	1843265	conserved hypothetical protein	NA	NA	NA	9	NA	0.284261	0.318273	0.287414	0.326555	0.350032	0.352377	0.316727	0.37174	0.196951	0.410456	0.386989	0.287321	0.324627	0.253155	0.304955	0.483437	0.210059	0.33676	0.479068	0.271649	0.435023	0.508672	0.310915	0.364859	0.418459	0.202138	0.531018	0.389503	0.255929
Cinpu.S002570	ctg_2	1904318	1906031	myb domain protein	PF00249	OG0007366	AT1G08810.1, AT1G08810.2, AT1G08810.3	15	NA	0.0124231	0.0107842	0.0116161	0.00726574	0.195461	0.159455	0.0519741	0.0389463	0.0149042	0.0173701	0.0121103	0.000649713	0.127148	0.00956897	0.00965627	0.00836031	0.00890657	0.112649	0.0166101	0.0154463	0.689649	0.00768496	0.0146466	0	0.0155553	0.0427534	0	1.60249	0
Cinpu.S002580	ctg_2	2014575	2032598	plant intracellular ras group-related LRR	PF13855	OG0008111	AT2G19330.1, AT4G26050.1, AT4G29880.1	2	NA	0.00865515	0.0212079	0.0109402	0.010493	0.0083373	0.00985138	0.00741096	0.00799494	0.00432545	0.013932	0.012865	0.0111903	0.0288738	0.00467419	0.0203893	0.00997431	0.00365231	0.0165357	0.00554916	0.00723918	0.00898791	0.0122498	0.00498864	0.0032899	0.0110785	0	0.0147871	0	0
Cinpu.S002590	ctg_2	2096841	2104892	Leucine-rich repeat (LRR) family protein	PF13855;PF08263	OG0020070	AT5G21090.1	12	NA	0.401967	0.375694	0.417248	0.432557	0.448927	0.42607	0.394921	0.458943	0.362498	0.494035	0.4666	0.42765	0.425816	0.482542	0.408415	0.598953	0.462819	0.441112	0.346235	0.351993	0.504157	0.566773	0.445255	0.429344	0.537054	0.696031	0.559775	0.52065	0.402217
Cinpu.S002600	ctg_2	2224485	2233000	MuDR family transposase	NA	NA	NA	18	NA	0.00577068	0.00987188	0.00968187	0.00450318	0.00874815	0.00741958	0.00818688	0.00991149	0.00781647	0.00933374	0.0180266	0.00819245	0.000923327	0.00493169	0.00217434	0.0120183	0.0132304	0.0145256	0.0206517	0.0116783	0.00363657	0.00578157	0.0188498	0	0.0218957	0.0131049	0.00951255	0	0.0165664
Cinpu.S002610	ctg_2	2241930	2243892	Leucine-rich repeat (LRR) family protein	PF13855;PF08263	OG0008632	AT3G17640.1	18	NA	0.00774161	0.0578361	0.0168763	0.0083693	0.0413781	0.0548823	0.0625538	0.0138391	0.00445752	0.0316537	0.014566	0.00644733	0.0177816	0.00583755	0.0168599	0.0303615	0.022682	0.0654769	0.00491806	0.012962	0.00441484	0.0218151	0.544331	0.0795444	0.0448363	0.47436	0.312571	0.231166	0.0339501
Cinpu.S002630	ctg_2	2291823	2293464	hypothetical protein	NA	NA	NA	15	NA	0.00164938	0.000405167	0.00109804	0.000617302	0	0	0.0007793	0	0	0	0	0.000992009	0	0	0	0	0	0	0	0	0	0.00211037	0	0	0	0	0	0.0203462	0
Cinpu.S002640	ctg_2	2434235	2442823	PLAC8 family protein	PF04749	OG0001002	AT2G40935.1, AT2G40935.2, AT2G40935.3, AT2G40935.4, AT2G40935.5, AT2G40935.6, AT2G40935.7, AT2G40935.8, AT2G40935.9	9	NA	0.384738	0.428902	0.285365	0.440505	0.381863	0.44168	0.394044	0.409999	0.294292	0.417525	0.392444	0.354342	0.410989	0.344104	0.39556	0.440811	0.328394	0.324015	0.463298	0.307632	0.485987	0.43008	0.286697	0.466688	0.437144	0.312715	0.4006	0.356531	0.267585
Cinpu.S002650	ctg_2	2454810	2464991	Peptidase M50 family protein	NA	OG0020183	AT5G35220.1	11	NA	0.332504	0.34628	0.33595	0.363479	0.222323	0.236267	0.235442	0.207901	0.327894	0.2418	0.25902	0.312766	0.209543	0.383729	0.238637	0.24226	0.25549	0.20836	0.277484	0.321605	0.253803	0.404435	0.186362	0.286657	0.0946008	0.123697	0.250741	0.176437	0.154933
Cinpu.S002660	ctg_2	2478351	2482581	Peptidase M50 family protein	NA	NA	NA	11	NA	0.129858	0.123694	0.129741	0.168318	0.109299	0.128498	0.09199	0.0744682	0.160888	0.11145	0.159414	0.146498	0.101807	0.152996	0.0907044	0.103492	0.0948532	0.14305	0.106764	0.10706	0.115423	0.180738	0.0889446	0.117777	0.0492215	0.0601487	0.149896	0.058734	0.0772435
Cinpu.S002670	ctg_2	2559367	2563077	hypothetical protein	NA	NA	NA	21	NA	0.000342676	0	0	0	0	0	0	0.00165485	0	0	0	0	0	0	0.00131876	0.00173108	0	0	0	0	0	0.00406424	0	0	0	0	0	0	0
Cinpu.S002680	ctg_2	2602800	2609213	HIS triad family protein	PF01230	OG0012804	AT3G56490.1	15	NA	0.551546	0.505726	0.783523	0.591321	0.699293	0.694914	0.580512	0.638357	0.659971	0.665707	0.776505	0.707516	0.529224	0.543528	0.515132	0.69998	0.650282	0.652127	0.567642	0.71532	0.651406	0.643399	0.76933	0.642865	0.815423	0.806747	0.508554	1.05295	0.784092
Cinpu.S002690	ctg_2	2665884	2676107	Vps51/Vps67 family (components of vesicular transport) protein	PF08700	OG0001784	AT5G16300.1, AT5G16300.2, AT5G16300.3, AT5G16300.4	24	NA	0.254439	0.314294	0.469296	0.220813	0.312014	0.236428	0.268469	0.253406	0.393236	0.251208	0.248284	0.353338	0.230773	0.176276	0.240343	0.236007	0.403365	0.327776	0.233689	0.47204	0.225148	0.31547	0.431406	0.224884	0.298484	0.335627	0.386427	0.423335	0.229297
Cinpu.S002700	ctg_2	2736490	2743247	hypothetical protein	NA	NA	NA	9	NA	0.0470108	0.0535074	0.0574684	0.0447337	0.0395475	0.0524158	0.0413376	0.0461987	0.0424923	0.0494673	0.0458576	0.0545669	0.0200914	0.0780743	0.0424041	0.0514276	0.0420365	0.0403484	0.0856835	0.0317796	0.0453783	0.0943156	0.0374999	0.0389064	0.0891644	0.018853	0.0747946	0.00783786	0.0799874
Cinpu.S002710	ctg_2	2767320	2770067	Presenilin-1	PF01080	OG0015844	AT1G08700.1	21	NA	0.131469	0.14227	0.157589	0.162197	0.174988	0.209017	0.171758	0.143403	0.120258	0.146819	0.142723	0.125487	0.150402	0.135574	0.114677	0.16549	0.109757	0.133466	0.10287	0.159815	0.153873	0.249816	0.153551	0.128149	0.137275	0.163257	0.203883	0.110028	0.182332
Cinpu.S002730	ctg_2	2835505	2837981	O-Glycosyl hydrolases family 17 protein	PF07983;PF00332	NA	NA	17	NA	0.0122492	0.0225209	0.0343366	0.0102139	0.0146939	0.00951925	0.0139773	0.0199568	0.0199981	0.0227455	0.0246485	0.0270021	0.00687723	0.0156302	0.00458047	0.0279515	0.0204819	0.0228937	0.0224774	0.0281551	0.0326369	0.019192	0.0122107	0.0165028	0.0081191	0.0150949	0.00912916	0.0308392	0.0504391
Cinpu.S002740	ctg_2	2885262	2887026	transcription regulator NOT2/NOT3/NOT5 family protein	PF04153	NA	NA	5	NA	0.102625	0.173066	0.169138	0.112448	0.175551	0.153343	0.173128	0.159303	0.0994492	0.206814	0.15999	0.139359	0.133383	0.112249	0.121297	0.222252	0.199259	0.150348	0.176244	0.145548	0.122773	0.214575	0.236632	0.196477	0.286188	0.236025	0.236611	0.255703	0.241846
Cinpu.S002760	ctg_2	2893199	2909535	transcription regulator NOT2/NOT3/NOT5 family protein	PF04065	NA	NA	9	NA	0.440233	0.593027	0.457266	0.509118	0.517246	0.565417	0.518159	0.459803	0.355093	0.518151	0.505925	0.472968	0.545088	0.411325	0.489567	0.647774	0.537178	0.434335	0.568498	0.377211	0.714662	0.706815	0.452666	0.603951	0.428345	0.395306	0.516384	0.432414	0.367347
Cinpu.S002770	ctg_2	2937984	2943460	ENTH/VHS family protein	PF04818	NA	NA	11	NA	0.160365	0.134411	0.103467	0.196701	0.1548	0.159196	0.112587	0.133938	0.140679	0.110569	0.155933	0.116922	0.145605	0.204385	0.103405	0.162483	0.136117	0.118845	0.105427	0.112905	0.229012	0.118221	0.0618727	0.152807	0.133138	0.11373	0.152933	0.0731124	0.0699764
Cinpu.S002780	ctg_2	2950569	2956508	ENTH/VHS family protein	NA	NA	NA	11	NA	0.0343129	0.0415447	0.0401254	0.0440522	0.0280996	0.0306508	0.0387408	0.0285507	0.0341399	0.0354455	0.0302547	0.0405739	0.0317438	0.0496381	0.0314207	0.0329075	0.0443952	0.0577925	0.03726	0.0289091	0.0518177	0.0211474	0.0165076	0.0557433	0.025573	0.0150199	0.00888581	0	0.0138927
Cinpu.S002790	ctg_2	2968045	2969411	hypothetical protein	NA	NA	NA	12	NA	0.15241	0.171805	0.202808	0.178946	0.188731	0.163814	0.185851	0.181307	0.171043	0.191701	0.153086	0.185759	0.13301	0.152753	0.164839	0.238173	0.211507	0.184699	0.15894	0.173043	0.208409	0.197297	0.209926	0.20995	0.303443	0.280535	0.16454	0.255822	0.211389
Cinpu.S002810	ctg_2	3052635	3057933	ARF GAP-like zinc finger-containing protein ZIGA4	NA	NA	NA	9	NA	0.274363	0.382751	0.358662	0.320183	0.284608	0.251029	0.274776	0.257699	0.265729	0.333291	0.305805	0.31334	0.188152	0.327627	0.267031	0.328521	0.335488	0.276554	0.381337	0.336095	0.294717	0.345172	0.303432	0.38725	0.306845	0.307491	0.4117	0.242652	0.304846
Cinpu.S002820	ctg_2	3058532	3072541	ARF GAP-like zinc finger-containing protein ZIGA4	PF01412	NA	NA	11	NA	0.74875	0.790796	0.782758	0.934449	0.774224	0.86598	0.755884	0.689617	0.741845	0.75956	0.841953	0.817553	0.771881	0.858469	0.680887	0.759862	0.663673	0.695326	0.703052	0.701589	0.905361	0.753672	0.567775	0.851271	0.700773	0.651548	0.736126	0.71986	0.470519
Cinpu.S002840	ctg_2	3158108	3162351	Vps51/Vps67 family (components of vesicular transport) protein	NA	OG0001784	AT5G16300.1, AT5G16300.2, AT5G16300.3, AT5G16300.4	4	NA	0.0176994	0.018955	0.00653253	0.0296005	0.00818293	0.0105622	0.00946354	0.0462088	0.00848068	0.0228696	0.0155249	0.0177168	0.0127652	0.0147385	0.0211108	0.0199504	0.0335912	0.0272156	0.0276939	0.018482	0.0225757	0.0108775	0.00877024	0.0161258	0	0.0135348	0.0467086	0.00796134	0
Cinpu.S002850	ctg_2	3166305	3166821	hypothetical protein	NA	NA	NA	21	NA	0.00203512	0	0.000293593	0.00154145	0	0	0.000534716	0.00153118	0	0	0	0	0.00178251	0	0	0.00151417	0.00170349	0	0.00157467	0	0	0.00324454	0	0	0	0	0	0	0
Cinpu.S002860	ctg_2	3166874	3167653	Vps51/Vps67 family (components of vesicular transport) protein	NA	OG0001784	AT5G16300.1, AT5G16300.2, AT5G16300.3, AT5G16300.4	8	NA	0.00176068	0.000372113	0	0.00290362	0.000894811	0.00119354	0.00369785	0.000301751	0.00140162	0.000587559	0.00474219	0.000882594	0	0	0	0	0	0.00311982	0	0.00342803	0	0.00270548	0.00119253	0	0	0	0	0	0
Cinpu.S002870	ctg_2	3167813	3168154	Vps51/Vps67 family (components of vesicular transport) protein	NA	OG0001784	AT5G16300.1, AT5G16300.2, AT5G16300.3, AT5G16300.4	13	NA	0.00129419	0	0.000606188	0	0.000348901	0.00125189	0.00144716	0	0.000946287	0	0	0	0.00163158	0	0.00187618	0	0	0	0.0034195	0.00211967	0	0	0	0	0	0	0	0	0
Cinpu.S002880	ctg_2	3168217	3168591	Vps51/Vps67 family (components of vesicular transport) protein	PF08700	NA	NA	10	NA	0.00306684	0.00687828	0.00876743	0.00886034	0.0115422	0.00896371	0.0031673	0.000898859	0.0115621	0.00952761	0.00423942	0.00311039	0.00472148	0.00716083	0.00493172	0.00349435	0.0079488	0.00399432	0.0119174	0.00583994	0.0139919	0	0.0129911	0.017608	0	0.011908	0	0.0147813	0
Cinpu.S002890	ctg_2	3265424	3269748	TATA binding protein	PF00352	OG0007757	AT1G55520.1, AT1G55520.2, AT1G55520.4	9	NA	0.694841	0.770019	0.698741	0.800564	0.636005	0.679993	0.710316	0.76766	0.651594	0.719366	0.692525	0.69291	0.586034	0.759357	0.699542	0.683095	0.738472	0.715304	0.721795	0.701374	0.815703	0.749063	0.556927	0.808021	0.61589	0.596276	0.810677	0.472047	0.66421
Cinpu.S002900	ctg_2	3336814	3351927	HNH endonuclease	PF14279	OG0000636	AT2G23840.1	9	NA	0.126823	0.423451	0.266879	0.216707	0.0985164	0.186061	0.229771	0.153879	0.177143	0.130265	0.191852	0.202327	0.100598	0.225597	0.0971529	0.133353	0.20535	0.248265	0.231877	0.213608	0.108346	0.373854	0.151685	0.43184	0.0508545	0.0526891	0.0303455	0.0279934	0.33578
Cinpu.S002980	ctg_2	4700556	4725724	Polynucleotidyl transferase, ribonuclease H fold protein with HRDC domain	PF01612;PF00570;PF08066	OG0020197	AT5G35910.1	9	NA	0.55807	0.597864	0.594821	0.587532	0.533454	0.509025	0.491761	0.58151	0.452227	0.594857	0.551589	0.545515	0.480831	0.543301	0.598712	0.596819	0.633183	0.483806	0.549683	0.587165	0.601707	0.55594	0.507284	0.622834	0.517517	0.627248	0.571915	0.411025	0.494614
Cinpu.S002990	ctg_2	4730602	4731788	hypothetical protein	PF12776	NA	NA	11	NA	0.122908	0.130168	0.112555	0.146792	0.102994	0.0975518	0.0874793	0.162592	0.113911	0.0993015	0.129879	0.130945	0.0697828	0.162718	0.102228	0.12868	0.0819737	0.109938	0.127771	0.105016	0.117382	0.0742705	0.0596749	0.132366	0.103781	0.0703577	0.108715	0.0591284	0.104397
Cinpu.S003000	ctg_2	4731852	4733137	hypothetical protein	NA	NA	NA	17	NA	0.00721895	0.00772401	0.00794593	0.0095988	0.003059	0.00219606	0.00348625	0.0092183	0.0049261	0.00647024	0.00502573	0.00900948	0.013605	0.0094888	0.00993178	0.00838251	0.00629249	0.0088831	0.00923771	0.0144376	0	0.00366043	0.00452109	0.02608	0	0	0	0.0214811	0.0323566
Cinpu.S003010	ctg_2	4784745	4788681	embryo defective	NA	OG0006663	AT5G63050.1, AT5G63050.2	18	NA	0.114139	0.136558	0.195862	0.123969	0.115771	0.107029	0.0920893	0.11166	0.167574	0.136706	0.124809	0.168567	0.0649097	0.169173	0.0894025	0.101215	0.138075	0.15973	0.126927	0.184855	0.119751	0.0890143	0.441025	0.130174	0.0650553	0.176593	0.0420564	0.2056	0.149913
Cinpu.S003020	ctg_2	4789441	4794463	hypothetical protein	NA	NA	NA	21	NA	0.00970601	0.0120871	0.0146698	0.0164793	0.00774354	0.0158913	0.0103667	0.00506138	0.0138316	0.0081692	0.0188919	0.0169622	0.0129392	0.015816	0.00620452	0.0146711	0.00790882	0.00761954	0.00576766	0.00245253	0.0184352	0.0533541	0.0199525	0.0145131	0.00399524	0.00365775	0	0.0325522	0
Cinpu.S003040	ctg_2	4882836	4886753	SET domain protein	PF00856;PF05033	OG0008458	AT3G03750.1, AT3G03750.2	9	NA	0.102242	0.152432	0.110987	0.077337	0.0994273	0.0982812	0.108191	0.0806749	0.0825748	0.107214	0.0814676	0.0828519	0.0956444	0.0890823	0.0978455	0.157962	0.0912192	0.0823793	0.113744	0.103872	0.145335	0.11626	0.130369	0.154231	0.160833	0.0226805	0.120475	0.143676	0.13795
Cinpu.S003090	ctg_2	4945283	4946236	photosystem II reaction center protein A	PF00124	NA	NA	3	7	0	0	0.00010726	0.000502394	0	0	0.000820454	0	0	0	0	0	0	0	0	0	0	0	0	0	0	0	0	0	0	0	0	0	0
Cinpu.S003120	ctg_2	4975452	4977536	hypothetical protein	NA	NA	NA	4	NA	0.00917397	0.0827033	0.0130895	0.0144286	0.035593	0.0618218	0.0723687	0.0239884	0.0062346	0.0332553	0.0109198	0.0184173	0.0685661	0.00830797	0.0455597	0.0278708	0.0200605	0.0224374	0.0317366	0.00565793	0.0252922	0.0336573	0.0414599	0.0500273	0.0501879	0.0243853	0.127852	0.0109038	0
Cinpu.S003180	ctg_2	5249070	5257086	RNA-binding KH domain-containing protein	PF00013	OG0001366	AT4G26000.1	17	NA	0.210422	0.254046	0.278701	0.243418	0.195744	0.210054	0.204196	0.280411	0.234316	0.226777	0.21374	0.275158	0.176749	0.274642	0.180144	0.255917	0.292464	0.160178	0.223871	0.263785	0.204397	0.298196	0.316291	0.236759	0.212748	0.248242	0.277813	0.200541	0.316175
Cinpu.S003200	ctg_2	5319417	5326339	O-fucosyltransferase family protein	PF10250	NA	NA	15	NA	0.00527348	0.0172818	0.00666476	0.000898881	0.0157084	0.0155541	0.0220307	0.00365285	0.00431109	0.0198797	0.00728931	0.00381936	0.00887481	0.00183403	0.00644875	0.00761026	0.0246378	0.0208173	0.00349877	0	0	0.00462359	0.0184945	0.0124222	0.0399149	0.0220794	0.0196233	0.0772022	0.0211937
Cinpu.S003230	ctg_2	5408981	5414779	chloroplast import apparatus	PF06203	NA	NA	14	NA	1.13782	1.15296	1.97249	1.68287	0.794174	0.625731	0.596023	0.847843	2.00478	0.83195	1.3909	1.74246	0.456442	2.18053	0.413437	0.542183	1.25761	1.27114	0.778745	2.00888	0.75333	0.665059	1.39439	1.00432	0.460598	0.470814	0.466164	0.677166	1.01296
Cinpu.S003240	ctg_2	5613182	5613892	purple acid phosphatase	NA	NA	NA	19	NA	0.000617907	0	0	0.00127521	0	0	0.00219024	0	0.00149957	0	0.00106007	0.0026656	0	0	0.00180777	0	0.00262189	0	0	0	0.0109205	0	0.00381792	0	0	0	0	0	0
Cinpu.S003250	ctg_2	5634451	5635130	purple acid phosphatase	NA	NA	NA	17	NA	0.00219113	0.00379129	0	0.00560387	0.000892929	0.00324081	0	0.00189692	0	0.00296573	0.000708891	0	0.00196445	0	0.00702043	0.00995018	0.000995094	0.00832196	0.00319274	0.00417871	0	0.0131178	0.00561605	0	0	0	0	0	0.0152873
Cinpu.S003260	ctg_2	5635325	5636214	purple acid phosphatase	NA	NA	NA	9	NA	0.015235	0.0703457	0.00457314	0.0325473	0.00669992	0.00792542	0.0321769	0.0174643	0.0139458	0.032483	0.0163808	0.00971499	0.0149041	0.0112989	0.0487523	0.036896	0.0276412	0.0233141	0.0655699	0.00557227	0.00117988	0.0412906	0.00695125	0.0826611	0.00971119	0.00614002	0	0	0.0404941
Cinpu.S003270	ctg_2	5680679	5686166	Protein of unknown function (DUF1637)	PF07847	NA	NA	9	NA	0.020477	0.0741041	0.0396783	0.0353985	0.0264024	0.0321441	0.0374289	0.0294055	0.0352294	0.0677436	0.026787	0.0403625	0.0296394	0.0306977	0.0459136	0.0482007	0.0846751	0.0676774	0.0717825	0.0279319	0.0121042	0.0131138	0.0402733	0.0821162	0.0315686	0.0358438	0.0640491	0	0.0377312
Cinpu.S003280	ctg_2	5711235	5717144	hypothetical protein	NA	NA	NA	18	NA	0.0012485	0	0	0.000684121	0	0.00061578	0	0	0.000871786	0	0	0.00203119	0	0.00081194	0	0	0.00333686	0	0.00237042	0	0	0	0.0129471	0	0	0.00591059	0.00975682	0	0
Cinpu.S003290	ctg_2	5718307	5719708	hypothetical protein	NA	NA	NA	22	NA	0	0.000725323	0.000632858	0	0	0	0	0	0	0	0	0	0.00118987	0	0	0.00206675	0	0	0	0	0	0	0	0	0	0	0	0	0
Cinpu.S003310	ctg_2	5844080	5851284	Leucine-rich repeat protein kinase family protein	PF07714	OG0001312	AT3G03770.1, AT3G03770.2, AT3G03770.3	16	NA	0.746388	1.21957	0.996711	0.981065	0.772886	0.992143	0.865193	0.645923	0.814991	0.904667	1.14652	1.10838	0.667771	0.955918	0.700897	1.29271	0.955698	0.870473	0.971535	0.934337	0.794125	0.99795	0.885189	1.3509	1.81398	0.49111	0.586207	0.52593	0.684418
Cinpu.S003320	ctg_2	5960913	5963386	hypothetical protein	NA	NA	NA	3	10	0.00115736	0	0.00053922	0	0.00599562	0.00491092	0.00162167	0.00156216	0	0.000996304	0	0	0.00340013	0	0	0	0.000836367	0	0	0	0.0031126	0	0	0	0	0	0	0.00582106	0.00212225
Cinpu.S003350	ctg_2	6166040	6166357	hypothetical protein	NA	NA	NA	17	NA	0.0290928	0.0437084	0.0520168	0.0325956	0.0299189	0.0377225	0.0458205	0.0260601	0.0498881	0.0354832	0.0471173	0.0428429	0.0229998	0.0482316	0.0159349	0.0430564	0.0490615	0.0429447	0.02244	0.0762026	0.00913909	0.01875	0.057699	0.0524478	0.0188723	0.0345767	0.0143197	0.0396301	0.11931
Cinpu.S003360	ctg_2	6169663	6171675	Pentatricopeptide repeat (PPR-like) superfamily protein	PF01535;PF13041	OG0006467	AT5G16420.1, AT5G16420.2, AT5G16420.3, AT5G16420.4	19	NA	0.011092	0.0121907	0.011666	0.00974721	0.00738615	0.0132168	0.0096171	0.00576785	0.0110385	0.0104482	0.0198636	0.0238752	0.0124594	0.0146323	0.00983004	0.0186585	0.016369	0.00451467	0.0107115	0.020988	0.0337838	0.0116279	0.00819352	0.0136749	0.0121171	0.00866627	0.0193336	0	0.00522706
Cinpu.S003380	ctg_2	6397407	6400783	Ribosomal protein S5 family protein	PF03719;PF00333	OG0012818	AT3G57490.1	12	NA	0.389297	0.406491	0.555816	0.469541	0.471299	0.473044	0.433967	0.585772	0.481106	0.513926	0.537962	0.596715	0.352728	0.452045	0.463615	0.658852	0.635874	0.58183	0.493615	0.539125	0.543926	0.512526	0.654753	0.409172	0.71544	1.11348	0.712005	0.656201	0.689265
Cinpu.S003390	ctg_2	6448671	6450596	hypothetical protein	NA	NA	NA	2	NA	0.0636836	0.0443696	0.0231364	0.0363126	0.0637663	0.0740981	0.0672296	0.0427747	0.0138828	0.0553874	0.0444385	0.034202	0.152201	0.0186011	0.109791	0.065856	0.0401327	0.041284	0.05308	0.0226617	0.0644062	0.113312	0.0352262	0.0551564	0.0202144	0.0738293	0.11565	0.0464506	0
Cinpu.S003410	ctg_2	6487938	6491274	DUF4216 domain containing protein	PF13952	OG0000016	AT1G42700.1	20	NA	0	0	0.000928578	0	0	0.000808178	0	0	0	0.00245515	0	0.0011486	0	0	0	0	0	0	0	0	0	0	0	0	0	0	0	0	0
Cinpu.S003430	ctg_2	6586300	6593468	pathogenesis related homeodomain protein A	PF00628;PF00046	NA	NA	9	NA	0.189105	0.374646	0.274129	0.241066	0.286656	0.328923	0.2769	0.186564	0.183595	0.290546	0.233323	0.243668	0.258011	0.147926	0.252634	0.307518	0.32469	0.250686	0.337653	0.236412	0.25097	0.483037	0.324941	0.313255	0.305453	0.214755	0.374366	0.300656	0.19108
Cinpu.S003450	ctg_2	6747431	6750226	adenosylmethionine-8-amino-7-oxononanoate transaminases	NA	NA	NA	24	NA	0.000851908	0	0	0	0	0	0	0	0	0.000744174	0	0	0	0	0	0	0	0	0	0.00271682	0	0	0	0	0	0	0	0	0
Cinpu.S003460	ctg_2	6806538	6808666	mitogen-activated protein kinase kinase kinase	PF00069	OG0009182	AT4G26890.1, AT5G55090.1, AT5G55090.2	2	NA	0.00850987	0.00271476	0.00134279	0.00145702	0.001597	0	0.00189862	0.0152435	0.000581078	0.00160903	0	0	0.00724155	0	0.0262203	0	0.000958359	0	0	0.00210185	0	0.00164949	0	0	0	0	0	0	0
Cinpu.S003470	ctg_2	6845554	6846711	hypothetical protein	NA	NA	NA	23	NA	0.00211416	0	0	0	0.000600851	0.000430146	0	0.00263167	0.00134868	0	0	0.000410518	0	0.00113382	0.00107387	0	0	0	0	0	0	0	0	0	0	0	0	0	0
Cinpu.S003510	ctg_2	7201305	7205291	hypothetical protein	NA	NA	NA	8	NA	0.00064121	0	0	0	0	0	0	0	0	0	0.000843155	0.0011634	0	0	0	0	0	0	0	0	0	0	0	0	0	0	0	0	0
Cinpu.S003520	ctg_2	7205156	7207075	hypothetical protein	NA	NA	NA	16	NA	0	0	0	0	0	0	0	0	0.000903957	0	0	0	0	0	0	0	0	0	0	0	0	0	0	0	0.00711595	0	0	0	0
Cinpu.S003540	ctg_2	7385522	7386223	hypothetical protein	NA	NA	NA	2	NA	0.00158125	0	0	0	0	0	0	0	0	0	0	0	0	0	0	0.000872284	0	0	0	0	0	0	0	0	0	0	0	0	0
Cinpu.S003550	ctg_2	7405277	7412138	Ypt/Rab-GAP domain of gyp1p superfamily protein	PF00566	OG0009212	AT4G29950.1, AT4G29950.2, AT4G29950.3	3	9	0.126262	0.189934	0.103149	0.134976	0.167074	0.172612	0.168542	0.18327	0.0894162	0.158883	0.12763	0.0951561	0.162545	0.0754533	0.145349	0.156387	0.114417	0.15862	0.140358	0.102171	0.218871	0.0816553	0.128337	0.0925041	0.180456	0.0913025	0.133772	0.158933	0.119674
Cinpu.S003560	ctg_2	7612355	7619757	Nucleotide-diphospho-sugar transferase family protein	PF03407	NA	NA	24	NA	0	0.000470852	0.00041105	0	0	0.00294924	0.000487935	0	0	0	0.00137574	0.00133501	0.00174622	0	0	0	0	0	0	0.00514532	0	0	0	0	0	0	0	0	0
Cinpu.S003570	ctg_2	7694582	7697448	hypothetical protein	NA	NA	NA	21	NA	0.00993758	0.000546674	0.00933649	0.00661894	0.00462464	0.0482686	0.00469428	0.00337112	0.00920899	0.0137094	0.0189873	0.00801113	0.00762022	0.0192634	0	0.0117056	0.00502016	0.00840655	0.00378025	0.0170937	0.0108379	0.0765476	0.0112679	0.00342258	0	0	0.0362351	0	0
Cinpu.S003600	ctg_2	7818680	7829241	ENTH/ANTH/VHS superfamily protein	PF07651	OG0009689	AT5G57200.1	17	NA	0.00206436	0.00342188	0.00598972	0.00205967	0.000972701	0	0.000751306	0.00295468	0.00114361	0.00330047	0.000781598	0.00308038	0	0.00168103	0.00185952	0.00117597	0	0.00417218	0.0064323	0.0104843	0	0.00337299	0.0015843	0	0	0.00406765	0.00460241	0	0.0167386
Cinpu.S003630	ctg_2	7962927	7964354	hypothetical protein	NA	NA	NA	8	NA	0	0	0	0	0.000973073	0.000888728	0	0	0.00139048	0	0	0	0	0	0	0	0	0	0	0	0	0	0	0	0	0	0	0	0
Cinpu.S003640	ctg_2	8035518	8048290	Core-2/I-branching beta-1,6-N-acetylglucosaminyltransferase family protein	PF02485	OG0002911	AT2G19160.1, AT2G19160.2	9	NA	0.802095	0.887359	0.773334	0.91273	0.869024	1.07874	0.892705	0.874552	0.686285	0.819228	0.774465	0.809624	0.976364	0.856602	0.829499	0.796228	0.786406	0.817825	0.818858	0.774189	0.911436	0.865048	0.850545	0.860047	0.842401	0.770818	1.05472	0.689103	0.638923
Cinpu.S003650	ctg_2	8072856	8074904	hypothetical protein	NA	NA	NA	9	NA	0.0440455	0.0647325	0.0374737	0.0448917	0.038188	0.0459334	0.0483477	0.026931	0.0394058	0.0491642	0.0368918	0.0432877	0.0479134	0.0444343	0.0406945	0.0419596	0.0270592	0.0257594	0.0379851	0.0307376	0.0247102	0.116554	0.00429043	0.109933	0.0329972	0.0356206	0.0224526	0.0203376	0.0760047
Cinpu.S003660	ctg_2	8075818	8078613	hypothetical protein	NA	NA	NA	10	NA	0.0608835	0.0904961	0.0674604	0.0916026	0.0501905	0.0710665	0.0685223	0.0653088	0.06275	0.0680487	0.0687633	0.0616869	0.0433359	0.0823285	0.0666011	0.109155	0.0596026	0.0263656	0.0670358	0.0623136	0.0449192	0.111614	0.0493019	0.140655	0.0504315	0.0481116	0.0693634	0.081102	0.0434286
Cinpu.S003680	ctg_2	8087005	8092537	Pentatricopeptide repeat (PPR) superfamily protein	PF12854;PF13041;PF01535	OG0020584	AT5G57250.1	9	NA	0.132884	0.185087	0.129649	0.156827	0.126016	0.1327	0.14867	0.0823267	0.122791	0.131946	0.138233	0.139055	0.11664	0.160485	0.118762	0.14938	0.119542	0.110776	0.134	0.133975	0.131997	0.156921	0.0876482	0.194614	0.155781	0.0795039	0.202593	0.090455	0.0364903
Cinpu.S003700	ctg_2	8221756	8222257	beta glucosidase	PF00232	NA	NA	15	NA	0.00086973	0.00161205	0.00382955	0.00229829	0.00107534	0.000758537	0	0.00340038	0.00297998	0	0.0110921	0.0178252	0	0.00102173	0	0	0.00330029	0	0.00196729	0.00177809	0	0	0.00118472	0	0	0	0	0.0147813	0
Cinpu.S003710	ctg_2	8258859	8260603	beta glucosidase	PF00232	NA	NA	8	NA	0	0	0	0	0	0	0	0.000719379	0.00173849	0	0	0	0.00171749	0	0	0	0	0	0	0	0	0	0	0	0	0	0	0	0
Cinpu.S003740	ctg_2	8297710	8303849	hypothetical protein	NA	NA	NA	8	NA	0	0	0	0	0	0.00129969	0	0.000607006	0.00311333	0	0	0	0.00206488	0	0.000852047	0.00111427	0	0	0	0	0	0	0	0	0	0	0	0	0
Cinpu.S003750	ctg_2	8333129	8350739	heavy metal atpase	PF00702;PF00122	NA	NA	9	NA	1.57366	1.46105	1.22824	1.45925	1.41884	1.54476	1.29763	1.0382	1.14396	2.10755	1.9715	1.35308	1.31571	1.3082	1.69428	2.1527	1.13529	1.3795	1.91337	1.0912	1.14379	1.61066	0.853178	2.27528	2.0594	0.447672	1.41906	0.739881	1.2712
Cinpu.S003770	ctg_3	1144	7969	Protein kinase superfamily protein	PF07714	NA	NA	3	2	0.0576292	0.0916328	0.0958344	0.0721227	0.116173	0.130725	0.110006	0.034487	0.0818707	0.0288207	0.0447923	0.0639063	0.0732252	0.0988517	0.0202799	0.0271639	0.0452475	0.0896604	0.0265755	0.0809911	0.0883151	0.0278301	0.0487531	0.0341381	0.0800392	0.0367316	0.0568233	0.0134109	0.0144369
Cinpu.S003780	ctg_3	8690	9461	Mitochondrial transcription termination factor family protein	PF02536	NA	NA	19	NA	0.000807834	0.00195657	0.00757127	0.00443974	0.00265041	0.0101637	0.00263605	0.0058779	0.000733754	0.00649868	0.000535708	0.00167804	0.00508581	0.00202974	0	0	0.0033371	0	0.00157831	0.00087434	0.0220944	0	0.00338125	0	0.00582526	0.00553676	0	0	0.00782953
Cinpu.S003790	ctg_3	11366	14303	Oligosaccharyltransferase subunit 5 domain containing protein	PF05251	OG0009210	AT4G29735.1, AT4G29735.2	12	NA	0.30098	0.298589	0.376419	0.328178	0.405357	0.431904	0.366701	0.433679	0.327804	0.37249	0.408614	0.377644	0.325559	0.293732	0.338076	0.458131	0.502333	0.472598	0.326706	0.346047	0.396222	0.425494	0.620113	0.331641	0.594232	0.856582	0.388793	0.515711	0.599615
Cinpu.S003800	ctg_3	14531	23444	Transducin family protein / WD-40 repeat family protein	PF12265;PF00400	NA	NA	4	NA	0.0731699	0.0748825	0.075555	0.0871604	0.0798937	0.0953261	0.0871071	0.0738909	0.0666616	0.0676947	0.060898	0.0808597	0.0766808	0.0805867	0.0761804	0.099288	0.116228	0.0744319	0.0642071	0.0482769	0.0677809	0.138387	0.153245	0.0818491	0.0650619	0.166207	0.200186	0.011356	0.0785177
Cinpu.S003810	ctg_3	31103	32513	conserved hypothetical protein	NA	OG0014083	AT5G56880.1	18	NA	0.0382667	0.0579513	0.178006	0.0442687	0.0275766	0.0205698	0.0347711	0.0329273	0.107875	0.0471237	0.119922	0.144949	0.00597659	0.0997374	0.0108002	0.0654124	0.211362	0.135408	0.0394178	0.17564	0.0200889	0.0392482	0.334407	0.114925	0.00978335	0.278957	0.0105586	0.0705193	0.183333
Cinpu.S003820	ctg_3	38055	40463	polyamine oxidase	PF01593	OG0013271	AT4G29720.1	11	NA	0.124615	0.251589	0.137178	0.179109	0.0896997	0.159622	0.182313	0.118549	0.231773	0.121222	0.154627	0.158912	0.0773722	0.203734	0.0997649	0.171578	0.109556	0.145229	0.187889	0.142158	0.1039	0.0896607	0.0900359	0.147476	0.132356	0.0308446	0.0161233	0.0488791	0.131269
Cinpu.S003840	ctg_3	48826	54436	beta galactosidase	PF17834;PF01301	OG0001368	AT4G26140.1, AT4G26140.2, AT4G26140.3, AT4G26140.4, AT4G26140.5, AT4G26140.6, AT4G26140.7, AT4G26140.8, AT4G26140.9	4	NA	0.0114769	0.0391103	0.0154133	0.0146343	0.0285791	0.0257175	0.0421765	0.223518	0.00659229	0.0409609	0.0200651	0.00800711	0.017124	0.00180931	0.0239632	0.0369948	0.033025	0.0547687	0.0283104	0.0142674	0.00941725	0.0126884	0.0153136	0.0284726	0.0322083	0.0445244	0.946719	0.0802118	0.0171483
Cinpu.S003850	ctg_3	74024	76413	cytokinin-responsive gata factor	PF00320	OG0009175	AT4G26150.1, AT5G56860.1	14	NA	0.193063	0.0951051	0.500318	0.169405	0.0711444	0.068241	0.0681259	0.137518	0.612272	0.0775201	0.120545	0.362532	0.0440253	0.572157	0.0462676	0.0615625	0.276539	0.312802	0.0711734	0.596256	0.0490024	0.0735657	0.537402	0.0966706	0.126698	0.0441669	0.0590474	0.0290079	0.073659
Cinpu.S003860	ctg_3	80967	88868	conserved hypothetical protein	NA	NA	NA	14	NA	0.128845	0.102432	0.132642	0.167719	0.11299	0.107204	0.0778231	0.0645764	0.198119	0.087947	0.128981	0.129505	0.0595681	0.218347	0.0452902	0.0833005	0.103135	0.124375	0.085833	0.14975	0.10877	0.0721786	0.134713	0.0557074	0.0754044	0.113603	0.0436247	0.11723	0.141069
Cinpu.S003870	ctg_3	90073	94660	Transducin family protein / WD-40 repeat family protein	PF00400;PF12265	OG0008115	AT2G19540.1	14	NA	0.189121	0.180713	0.210194	0.246195	0.140161	0.174121	0.15109	0.239422	0.229738	0.156402	0.185998	0.197575	0.131741	0.263906	0.149729	0.171089	0.211965	0.194251	0.185967	0.201338	0.144767	0.160413	0.173274	0.1721	0.170826	0.213952	0.192022	0.166738	0.259638
Cinpu.S003880	ctg_3	96507	100202	Alkaline-phosphatase-like family protein	PF01663	NA	NA	4	NA	0.0485539	0.0277346	0.042954	0.0228715	0.0339466	0.0386609	0.0340483	0.0598448	0.0287635	0.0269883	0.037742	0.0221342	0.0446493	0.02277	0.0392847	0.0273002	0.0205561	0.0365975	0.03922	0.0364522	0.0552991	0.0505327	0.0555224	0.0976134	0.0599776	0.0481923	0.127673	0.0138205	0.0495872
Cinpu.S003890	ctg_3	100859	104424	atypical CYS HIS rich thioredoxin	PF00085	NA	NA	14	NA	0.247717	0.159414	0.271479	0.252996	0.0983495	0.131259	0.123059	0.139189	0.361565	0.251992	0.251826	0.286437	0.0797572	0.31641	0.115308	0.210382	0.168976	0.223821	0.193169	0.285898	0.169038	0.116322	0.223753	0.136675	0.103963	0.0859173	0.188649	0.17293	0.213688
Cinpu.S003900	ctg_3	105876	107788	embryo defective	NA	NA	NA	17	NA	0.00279499	0.0123138	0.00907674	0.0071655	0.00779222	0.0110397	0.00313955	0.00273558	0.00937341	0.0073386	0.00789867	0.00774389	0.00933316	0.00109581	0.00583821	0.0158096	0.00433248	0.0031558	0.0075464	0.00781362	0	0.00494793	0.00161743	0.00808483	0.00595759	0.00477187	0	0	0.0213605
Cinpu.S003910	ctg_3	108636	109202	PRA1 (Prenylated rab acceptor) family protein	PF03208	NA	NA	17	NA	0.00319708	0.0101212	0.00616142	0.00152982	0.00390871	0	0.00533967	0.00667423	0.00249124	0.00484154	0.00370353	0.00419945	0.00264839	0.00484155	0.00117131	0.00154583	0.00380084	0.00882613	0.0101055	0.00578988	0.0017319	0.00955007	0	0.00474942	0.00637812	0	0.00912444	0	0.0187989
Cinpu.S003930	ctg_3	119036	120479	cytidine deaminase	PF00383;PF08211	OG0011726	AT2G19570.1	9	NA	0.0927757	0.190699	0.100525	0.0583521	0.0942955	0.096924	0.148203	0.096431	0.0470869	0.0802721	0.0799531	0.0628412	0.106682	0.0535703	0.0875732	0.076809	0.0990728	0.0948979	0.134394	0.0867423	0.0815166	0.0936911	0.0986378	0.165242	0.150132	0.0580859	0.0631221	0.097484	0.115454
Cinpu.S003940	ctg_3	122957	128018	S-adenosyl-L-methionine-dependent methyltransferases superfamily protein	PF08241	OG0013270	AT4G29590.1	16	NA	0.100202	0.112101	0.170837	0.119026	0.0777976	0.0675703	0.0745946	0.0727524	0.183985	0.0808883	0.0865102	0.107548	0.0571346	0.165492	0.0407056	0.113978	0.142623	0.0824036	0.0561605	0.182672	0.0709059	0.0901674	0.0851526	0.0692738	0.289264	0.0704636	0.0942053	0.0455966	0.149233
Cinpu.S003950	ctg_3	132796	135364	tetraspanin2	PF00335	NA	NA	16	NA	0.161881	0.0852627	0.202276	0.128985	0.0746163	0.0303965	0.0672457	0.2861	0.0712249	0.576735	0.263148	0.0524599	0.081925	0.0929886	0.26433	0.422484	0.169251	0.152311	0.498737	0.160395	0.314197	0.0511919	0.0909668	0.0997028	0.871412	0.0504226	0.404445	0.288852	0.0688302
Cinpu.S003960	ctg_3	137950	143423	K+ efflux antiporter	PF00999	NA	NA	9	NA	0.063102	0.0806904	0.0700124	0.0776928	0.0659001	0.0718523	0.0584878	0.0351758	0.0633863	0.0728381	0.0695779	0.0589391	0.086085	0.0451663	0.0624327	0.0947936	0.051709	0.07577	0.0905019	0.0588902	0.0620235	0.0693117	0.0294169	0.0522762	0.117932	0.0684632	0.0904553	0	0.0353378
Cinpu.S003970	ctg_3	156460	160711	K+ efflux antiporter	PF00999	NA	NA	9	NA	0.0697432	0.142711	0.104619	0.0724089	0.0898732	0.0892345	0.0795055	0.0499091	0.0661989	0.119958	0.0914571	0.0737168	0.0732494	0.0605151	0.0728755	0.125231	0.10447	0.0795273	0.177682	0.125277	0.079219	0.154568	0.0756436	0.106872	0.115209	0.0605319	0.183932	0.129178	0.12598
Cinpu.S003980	ctg_3	164584	166772	myb-like transcription factor family protein	PF00249	NA	NA	14	NA	0.10206	0.0434645	0.287613	0.0522527	0.0448527	0.103136	0.0338541	0.0981881	0.140408	0.249833	0.116002	0.193679	0.0402283	0.120494	0.0655668	0.121042	0.264672	0.166216	0.185197	0.314463	0.0229791	0.0209842	0.157833	0.0303059	0.0596879	0.0151108	0.0256146	0.0202336	0.117387
Cinpu.S003990	ctg_3	171913	177005	bacterial transferase hexapeptide repeat-containing protein	PF13720;PF00132	OG0006317	AT4G29540.1, AT4G29540.2, AT4G29540.3, AT4G29540.4	9	NA	0.0660558	0.0953347	0.0685434	0.0649314	0.0777752	0.0795336	0.0897456	0.0722928	0.0507864	0.113825	0.103129	0.0675277	0.0624968	0.0545335	0.156118	0.12927	0.0886755	0.0859479	0.131232	0.0619713	0.10397	0.0832653	0.0927017	0.119887	0.122696	0.0622092	0.0976057	0.0379457	0.0196019
Cinpu.S004000	ctg_3	180006	185803	Protein kinase protein with adenine nucleotide alpha hydrolases-like domain	PF07714;PF00069	NA	NA	18	NA	0.171685	0.301774	0.257179	0.226427	0.336895	0.350296	0.296825	0.133076	0.211142	0.0961917	0.261234	0.253412	0.242918	0.227184	0.133801	0.0991269	0.248541	0.255741	0.112029	0.226358	0.227872	0.215682	0.708704	0.435399	0.178219	0.198988	0.0376442	0.0758636	0.19656
Cinpu.S004010	ctg_3	190080	192256	serine acetyltransferase 1;1	PF14602;PF00132;PF06426	OG0020576	AT5G56760.1	14	NA	0.130521	0.180339	0.23255	0.166051	0.117478	0.148814	0.131458	0.139914	0.189845	0.137086	0.17474	0.200823	0.0778474	0.234914	0.103662	0.0861164	0.18014	0.160067	0.137746	0.189934	0.171955	0.134357	0.183509	0.142283	0.151564	0.143046	0.0847984	0.292252	0.175377
Cinpu.S004020	ctg_3	198318	200551	Mitochondrial substrate carrier family protein	PF00153	NA	NA	16	NA	0.00128421	0.00612586	0.00364659	0.000710623	0.00168185	0.00179436	0.00445992	0.0161609	0.00121905	0.00180123	0.000722625	0	0.00743225	0.00156425	0.0126119	0.00219005	0.00165803	0.0016512	0.00334397	0	0	0.00346857	0	0	0.0451704	0	0.0280582	0	0
Cinpu.S004030	ctg_3	201948	205642	N-MYC downregulated-like	PF03096	OG0020574	AT5G56750.1	2	NA	0.301199	0.144522	0.0931188	0.115469	0.0787677	0.0970588	0.113292	0.107363	0.0749665	0.0844035	0.0939964	0.125389	0.335202	0.08167	0.560026	0.11142	0.0963237	0.153676	0.102579	0.0994679	0.0632793	0.0735777	0.0968669	0.128979	0.134275	0.103006	0.0308965	0.128164	0.0471689
Cinpu.S004040	ctg_3	217602	225708	Pentatricopeptide repeat (PPR) superfamily protein	PF01535;PF20431;PF13041;PF14432;PF20430	NA	NA	14	NA	0.322218	0.292762	0.341025	0.381839	0.181652	0.226998	0.226053	0.210889	0.361776	0.201627	0.238315	0.326333	0.190063	0.461814	0.201087	0.24364	0.247208	0.24358	0.195112	0.383707	0.181788	0.290324	0.162209	0.221533	0.191396	0.143418	0.17895	0.092008	0.261166
Cinpu.S004050	ctg_3	222700	224962	NB-ARC domain-containing disease resistance protein	PF00931	NA	NA	18	NA	0.00276049	0.00411479	0.000438874	0	0.000373504	0.00457412	0.00129963	0.00194099	0.000410814	0.00276592	0.00207376	0.00357942	0.00142208	0.00110514	0.00132571	0.00294458	0	0.00217804	0.00190994	0	0.00319203	0.00357331	0.00768958	0.00392097	0	0.0033214	0	0	0
Cinpu.S004060	ctg_3	225095	225451	hypothetical protein	NA	NA	NA	21	NA	0.00403725	0.00446882	0.00680148	0.00454471	0.00707952	0.000831286	0.00227064	0.00994511	0.00313869	0.0099965	0.00432119	0.00214342	0.00299489	0.00400651	0.00538808	0.0015379	0.00732076	0	0	0.00696883	0.00552721	0.0146523	0.0100927	0	0	0	0	0.00588444	0
Cinpu.S004070	ctg_3	226050	228315	conserved hypothetical protein	NA	OG0013590	AT5G11780.1	11	NA	0.0713415	0.0674536	0.0667744	0.0924928	0.0541472	0.0866705	0.0712657	0.095073	0.0719412	0.0703135	0.0861069	0.0884676	0.0539819	0.0778889	0.0672023	0.0630152	0.0769053	0.0724607	0.0439347	0.062198	0.108669	0.0655481	0.0523235	0.0645669	0.0877041	0.0481699	0.0501727	0.028176	0.0836342
Cinpu.S004080	ctg_3	229556	233649	conserved hypothetical protein	NA	OG0019429	AT4G29520.1	5	NA	0.225114	0.25671	0.412356	0.223758	0.449907	0.435718	0.346122	0.378086	0.180507	0.248645	0.286854	0.376934	0.339313	0.227469	0.198429	0.276799	0.306403	0.316458	0.276021	0.356139	0.419617	0.403978	0.449716	0.255449	0.385871	0.429206	0.45009	0.434812	0.294638
Cinpu.S004090	ctg_3	233973	237853	arginine methyltransferase	PF06325	OG0017262	AT2G19670.1	11	NA	1.37496	1.5618	1.44555	1.56672	1.35934	1.52313	1.34201	1.44686	1.40435	1.39601	1.43962	1.4708	1.32913	1.56857	1.27033	1.44338	1.50814	1.40419	1.51073	1.39014	1.55365	1.26041	1.32429	1.37757	1.30786	1.40162	1.30106	1.09335	1.27922
Cinpu.S004100	ctg_3	238742	250708	Metallopeptidase M24 family protein	PF05195;PF00557	OG0019428	AT4G29490.1	17	NA	0.382872	0.490972	0.485605	0.410286	0.396979	0.396911	0.431688	0.46382	0.409108	0.502822	0.425093	0.447489	0.345877	0.362879	0.392518	0.459315	0.535993	0.453594	0.438012	0.424516	0.407661	0.550287	0.433821	0.461133	0.396169	0.46653	0.401059	0.374461	0.632163
Cinpu.S004120	ctg_3	276232	284686	Mitochondrial ATP synthase subunit G protein	PF04718	NA	NA	12	NA	0.273489	0.281728	0.308706	0.267165	0.301772	0.304105	0.294906	0.467162	0.232781	0.290623	0.289807	0.306855	0.259764	0.236117	0.249461	0.33477	0.330099	0.28268	0.328922	0.292742	0.303072	0.490885	0.408126	0.249254	0.383354	0.558706	0.322346	0.43111	0.496552
Cinpu.S004130	ctg_3	287265	292968	Regulator of Vps4 activity in the MVB pathway protein	PF03398	NA	NA	5	NA	0.0446785	0.0595554	0.0377889	0.0567807	0.0644592	0.0526731	0.0599367	0.137694	0.0250935	0.0772486	0.0425529	0.041819	0.0974366	0.025305	0.0889908	0.105536	0.0407021	0.0486338	0.0540238	0.0320127	0.0718905	0.0811436	0.0714451	0.0560835	0.128791	0.0238686	0.0301381	0.0221259	0.126618
Cinpu.S004140	ctg_3	303764	305522	S-adenosyl-L-methionine-dependent methyltransferases superfamily protein	PF01596	NA	NA	23	NA	0.00552872	0.00159324	0.00197747	0.0036023	0.00556961	0.00231159	0.0131343	0.150256	0.00334703	0.000875585	0.00534038	0.00281508	0.0012155	0.00692649	0.0137231	0.0048559	0.00238506	0.017439	0.0100038	0.00366941	0.00485501	0.0084517	0.0101865	0.0122865	0	0.00159615	0	0.038029	0
Cinpu.S004150	ctg_3	311795	313682	hypothetical protein	NA	NA	NA	21	NA	0	0	0.000340012	0	0	0	0	0	0	0	0	0.000838538	0	0	0	0	0	0	0	0	0	0.00332145	0	0	0	0	0	0	0
Cinpu.S004160	ctg_3	323297	324940	S-adenosyl-L-methionine-dependent methyltransferases superfamily protein	PF01596	NA	NA	23	NA	0.00569586	0.0033562	0.000562663	0	0.00240163	0	0.00341018	0.0195772	0.000445619	0.000959187	0.00964877	0.00416423	0	0.00331577	0.0029244	0.00224354	0.00194062	0.0113194	0.00397803	0.0107104	0.00320871	0	0.00374031	0.00463005	0.00548223	0.00483545	0	0	0
Cinpu.S004170	ctg_3	362615	364491	S-adenosyl-L-methionine-dependent methyltransferases superfamily protein	PF01596	NA	NA	23	NA	0.0316729	0.102165	0.0250578	0.0274843	0.015586	0.0137124	0.0170474	0.256762	0.00931988	0.0252345	0.0576642	0.0595329	0.0216034	0.0104123	0.0473468	0.00834478	0.0406183	0.0508888	0.0350328	0.0164419	0.00365494	0.0262706	0.0232167	0.039114	0	0.0124706	0.0142619	0.0359655	0.0458856
Cinpu.S004180	ctg_3	388629	390663	S-adenosyl-L-methionine-dependent methyltransferases superfamily protein	PF01596	NA	NA	23	NA	0.0393609	0.114352	0.0270624	0.0257814	0.0203746	0.0109674	0.0335905	0.268758	0.0106053	0.0265415	0.0481006	0.060832	0.0269418	0.0195895	0.0480362	0.0101487	0.0408308	0.0600267	0.0494206	0.0313531	0.0120186	0.0298056	0.0268713	0.0475804	0	0.0168357	0.0248553	0.0359655	0.0458856
Cinpu.S004190	ctg_3	407763	409528	S-adenosyl-L-methionine-dependent methyltransferases superfamily protein	PF01596	NA	NA	23	NA	0.0151228	0.0295701	0.00644976	0.00297968	0.00707478	0.00291883	0.0104875	0.0751374	0.00281494	0.00858394	0.018567	0.0212585	0.00604942	0.0122522	0.019814	0.00314617	0.00571453	0.0168376	0.0178131	0.0216705	0.0036589	0.00670083	0.00576158	0.00861124	0	0.00441969	0.0107448	0	0
Cinpu.S004200	ctg_3	425095	427317	S-adenosyl-L-methionine-dependent methyltransferases superfamily protein	PF01596	NA	NA	23	NA	0.00588447	0.00701486	0.00448339	0.0066796	0.00305192	0.00396636	0.00335548	0.138826	0.00578391	0.00619897	0.00406267	0.00246729	0.000724376	0.00148628	0.00176767	0.0043756	0.0129378	0.00945873	0.00118351	0	0.00392085	0	0.009965	0.00861546	0.00277569	0	0	0.022217	0.0134667
Cinpu.S004210	ctg_3	434643	438799	deoxyhypusine synthase	PF01916	OG0001384	AT5G05920.1	17	NA	0.0475967	0.0681591	0.0534441	0.0725532	0.0404666	0.0401375	0.0431662	0.066313	0.0439838	0.0493148	0.0362948	0.0479093	0.034942	0.047944	0.0507337	0.0589904	0.079939	0.0389739	0.0544901	0.0624572	0.0600329	0.0781241	0.0889621	0.0789205	0.022382	0.0557374	0.0559793	0.0539615	0.092952
Cinpu.S004220	ctg_3	439519	442999	Protein of unknown function (DUF3531)	PF12049	OG0009208	AT4G29400.1	14	NA	0.301944	0.365535	0.470421	0.358142	0.299673	0.271813	0.213386	0.271528	0.374811	0.275477	0.403583	0.484476	0.216455	0.3816	0.208464	0.252845	0.385584	0.341351	0.282926	0.448803	0.380646	0.383767	0.303801	0.461827	0.108846	0.412079	0.308192	0.144988	0.446653
Cinpu.S004230	ctg_3	443935	455158	Insulinase (Peptidase family M16) protein	PF05193;PF00675	OG0014081	AT5G56730.1	9	NA	1.22802	1.41515	1.30266	1.35437	1.26642	1.31115	1.23392	1.351	1.14584	1.27418	1.27995	1.30452	1.1056	1.31709	1.09099	1.31925	1.14821	1.18886	1.25305	1.21889	1.32458	1.36447	0.990946	1.43054	0.946584	1.09275	1.29316	1.04042	1.10431
Cinpu.S004240	ctg_3	455170	459177	Class II aminoacyl-tRNA and biotin synthetases superfamily protein	PF00152;PF01336	OG0014080	AT5G56680.1	16	NA	0.221758	0.255856	0.211421	0.23359	0.282498	0.266839	0.309709	0.346642	0.169477	0.286538	0.246673	0.22739	0.273138	0.171602	0.302964	0.328982	0.291262	0.210932	0.20354	0.177188	0.312781	0.184199	0.256751	0.250163	0.521348	0.369333	0.209324	0.371443	0.167876
Cinpu.S004250	ctg_3	463082	467992	peptidase M20/M25/M40 family protein	PF01546;PF07687	NA	NA	22	NA	0.0102481	0.00441776	0.00918513	0.00789005	0.00359315	0.00386081	0.00409503	0.015723	0.00786077	0.0331371	0.00218175	0.00670598	0.0168609	0.00554314	0.0087725	0.161135	0.0110433	0.017721	0.0359318	0.0041926	0.0379042	0.00615828	0.0069585	0	0.0885133	0.0654427	0.0271113	0.0331885	0
Cinpu.S004260	ctg_3	469366	471526	SNF7 family protein	PF03357	NA	NA	2	NA	0.166214	0.105504	0.118637	0.145176	0.191722	0.17637	0.14901	0.217381	0.0983551	0.124562	0.153959	0.111598	0.236901	0.0838924	0.177105	0.173029	0.0809147	0.160752	0.1431	0.128112	0.186321	0.141427	0.129205	0.0985101	0.169651	0.162361	0.115396	0.168701	0.134359
Cinpu.S004270	ctg_3	472882	476027	Mnd1 family protein	PF18517;PF03962	OG0013266	AT4G29170.1, AT4G29170.2	7	NA	0.0104055	0.0172672	0.0120599	0.00892122	0.0178365	0.0161708	0.0230429	0.0170315	0.00499648	0.0394255	0.0169983	0.0125003	0.00570685	0.00726979	0.0166697	0.0373767	0.32776	0.0307489	0.0103086	0.0104345	0.00975094	0.0259103	0.0653091	0.00742099	0.0227357	0.326264	0	0.012304	0.0579787
Cinpu.S004280	ctg_3	489470	491190	Duplicated homeodomain-like superfamily protein	PF00249	NA	NA	23	NA	0.00408047	0.00572208	0.00161191	0.0016869	0.00851226	0.0359535	0.0359081	0.102308	0.00373049	0.00365026	0.00504593	0.00576535	0.0463551	0.00463113	0.00888477	0.00514939	0.00839063	0.020497	0.00126661	0	0.030958	0.00703262	0.00111702	0	0.0155304	0	0	0	0
Cinpu.S004290	ctg_3	499883	502298	CCCH-type zinc finger family protein	PF00642	OG0005644	AT2G19810.1, AT4G29190.1	3	10	0.367656	0.591828	0.452815	0.73051	1.77914	1.13847	1.00138	0.315685	0.39891	0.616678	0.476579	0.431331	0.699008	0.421728	0.221011	0.615692	0.400519	0.736342	0.610106	0.36663	2.03308	0.423491	0.396118	0.95439	0.681724	1.54466	0.820555	1.49898	0.208059
Cinpu.S004310	ctg_3	526158	529696	myo-inositol oxygenase	PF05153	NA	NA	9	NA	0.343338	0.704584	0.391749	0.425689	0.514378	0.572263	0.587695	0.590415	0.196713	0.693985	0.401173	0.371866	0.542558	0.224447	0.610961	0.692209	0.484304	0.49198	0.611653	0.372771	0.699577	0.36281	0.315336	1.14311	0.819095	0.291548	0.976111	0.551798	0.475484
Cinpu.S004320	ctg_3	538106	539714	myo-inositol oxygenase	PF05153	NA	NA	9	NA	0.25814	0.544415	0.359398	0.342722	0.322593	0.38988	0.361831	0.360138	0.16716	0.341515	0.297183	0.30454	0.335682	0.233132	0.331113	0.27183	0.377076	0.320876	0.358584	0.327839	0.431154	0.355746	0.2455	0.305827	0.261511	0.141836	0.391078	0.200362	0.358504
Cinpu.S004330	ctg_3	559281	561457	myo-inositol oxygenase	PF05153	NA	NA	8	NA	0	0.000561041	0.000627556	0	0	0.000550116	0	0	0	0	0.001682	0.00109873	0	0	0	0	0	0	0	0	0	0	0	0	0	0	0	0	0
Cinpu.S004340	ctg_3	571150	574301	myo-inositol oxygenase	PF05153	OG0014078	AT5G56640.1, AT5G56640.2	15	NA	0.0118579	0.0119031	0.0227201	0.00524781	0.0318384	0.0161008	0.188728	0.258886	0.00880176	0.0100604	0.0110575	0.013301	0.0116188	0.0127498	0.0350831	0.0469928	0.0363379	0.0529611	0.0830544	0.00961492	0.0279949	0.0142257	0.0194688	0.0322374	0.0107344	0.00477187	0.0326103	0.49409	0.0143347
Cinpu.S004350	ctg_3	577024	597194	conserved hypothetical protein	NA	NA	NA	5	NA	0.031315	0.111877	0.0537136	0.0292131	0.0730646	0.115215	0.0887002	0.0564376	0.0240009	0.153128	0.0361807	0.0303739	0.0745093	0.0312721	0.100946	0.295014	0.0937994	0.0776324	0.19025	0.0278095	0.0927843	0.0513751	0.086308	0.062533	0.257907	0.215618	0.295485	0.143992	0.0555131
Cinpu.S004360	ctg_3	607460	611378	gamma-glutamyl transpeptidase	PF01019	OG0009206	AT4G29210.1, AT4G29210.2	14	NA	0.130768	0.14391	0.140583	0.131373	0.108474	0.0965485	0.114403	0.0943979	0.150368	0.0734993	0.112367	0.141484	0.100154	0.163619	0.0967523	0.0937559	0.0831747	0.111198	0.0975896	0.130554	0.0978843	0.112221	0.0904735	0.0939774	0.142327	0.101113	0.0158625	0.129694	0.0975457
Cinpu.S004370	ctg_3	611243	613597	SNARE-like superfamily protein	PF01217	OG0017264	AT2G19790.1	12	NA	0.225579	0.22541	0.254397	0.25233	0.244696	0.292658	0.255478	0.289753	0.233304	0.24305	0.249663	0.253884	0.195208	0.22967	0.18212	0.242055	0.200727	0.232771	0.199518	0.26032	0.30897	0.258325	0.29497	0.199083	0.341704	0.338979	0.248191	0.349933	0.426679
Cinpu.S004380	ctg_3	616994	618118	Insulinase (Peptidase family M16) protein	PF00675	NA	NA	NA	NA	0.00397432	0.000553987	0.00225756	0.00135039	0.00108555	0.00134026	0.00241651	0.00192138	0.000581078	0.00333254	0.00587859	0.00218	0.00244726	0.00500045	0	0.0011436	0.00325493	0	0	0	0.00384496	0.00351436	0.00361244	0.00487825	0	0.00454853	0.00412817	0	0
Cinpu.S004390	ctg_3	618145	621959	mitochondrial processing peptidase alpha subunit	PF05193	OG0012429	AT3G16480.1	4	NA	0.0364016	0.0486373	0.047926	0.0586513	0.0347689	0.0410625	0.0405202	0.100185	0.035418	0.0525295	0.0574274	0.029383	0.0284045	0.0303617	0.0315435	0.0417214	0.0239905	0.0471408	0.0485003	0.0493517	0.0496245	0.0884275	0.032153	0.0779397	0.0538963	0.0265808	0.137139	0.0125197	0.0452502
Cinpu.S004400	ctg_3	630015	636263	NAC domain containing protein	PF02365	OG0000671	AT4G29230.1, AT4G29230.2, AT4G29230.3	16	NA	0.00709613	0.00702068	0.00259101	0.00713095	0.0100167	0.00182135	0.00563394	0.00637828	0.00361721	0.0112575	0.00429144	0.00549953	0.00417063	0.0125779	0.00828468	0.0820727	0.0454206	0.0483593	0.0185732	0.00380688	0.00421441	0.00302175	0.0607964	0	1.50575	0	0.420077	0.0505608	0.176542
Cinpu.S004410	ctg_3	640168	643953	Phosphotyrosine protein phosphatases superfamily protein	PF00782	OG0006630	AT5G56610.1, AT5G56610.2	5	NA	0.127229	0.249583	0.164068	0.15601	0.24999	0.219167	0.259697	0.197574	0.0805071	0.250276	0.181714	0.159734	0.155581	0.0772746	0.114	0.221832	0.202189	0.199186	0.26834	0.113205	0.224496	0.239069	0.217787	0.231194	0.296464	0.22251	0.291154	0.186378	0.205366
Cinpu.S004420	ctg_3	645543	647887	Leucine-rich repeat (LRR) family protein	PF13855;PF08263	OG0005643	AT2G19780.1, AT4G29240.1, AT4G29240.2	15	NA	0.102017	0.195921	0.310753	0.202986	0.322979	0.25105	0.280784	0.0827051	0.0770082	0.17055	0.196661	0.288143	0.139013	0.054561	0.0808841	0.0866959	0.214728	0.217519	0.0907269	0.218352	0.31886	0.150465	0.145275	0.09163	0.107581	0.479068	0.152505	0.48613	0.216676
Cinpu.S004430	ctg_3	649476	654619	Protein of unknown function (DUF1005)	PF06219;PF00235	NA	NA	19	NA	0.00511348	0.00529928	0.00507686	0.0107965	0.00764644	0.0095391	0.00410418	0.00411545	0.00215589	0.00746876	0.00711131	0.00887315	0.00196959	0	0.00261043	0.00167504	0.00125699	0.0103546	0.0139539	0.00507054	0.0404502	0.0121703	0	0.0028477	0.00947066	0.0185453	0.0139687	0.0143084	0.0192496
Cinpu.S004440	ctg_3	655828	660950	DERLIN-1	PF04511	OG0013268	AT4G29330.1, AT4G29330.2	5	NA	0.322039	0.34248	0.393441	0.35679	0.473749	0.490429	0.462998	0.68152	0.21387	0.582083	0.416343	0.403928	0.361899	0.287588	0.345839	0.412002	0.361207	0.33771	0.392585	0.310746	0.586989	0.51754	0.438709	0.464331	0.517121	0.324514	0.58786	0.622136	0.28897
Cinpu.S004450	ctg_3	667018	671228	O-Glycosyl hydrolases family 17 protein	PF07983;PF00332	OG0006629	AT5G56590.1	18	NA	0.130049	0.227344	0.260606	0.196025	0.220596	0.237172	0.210837	0.13206	0.185527	0.162553	0.161871	0.237138	0.123343	0.161668	0.100824	0.226707	0.217928	0.336835	0.165685	0.210523	0.185617	0.353493	1.53596	0.31154	0.314505	0.209414	0.283009	0.09045	0.131188
Cinpu.S004460	ctg_3	680060	683604	MAP kinase kinase	PF00069	OG0020570	AT5G56580.1	7	NA	0.00391907	0.00896979	0.00541642	0.0096028	0.00968944	0.00583604	0.00663746	0.00724204	0.0070872	0.0182222	0.0135291	0.00893534	0.00596258	0.00535058	0.0156406	0.00931218	0.335398	0.0262423	0.00315553	0.00961563	0.0117738	0.0156442	0.305306	0.00626913	0.0375558	0.222282	0	0.0162642	0.00887691
Cinpu.S004470	ctg_3	685807	687174	oxidative stress	NA	OG0014076	AT5G56550.1	11	NA	0.0918123	0.110855	0.085803	0.116945	0.027361	0.0343535	0.0339235	0.0488118	0.0760352	0.10532	0.0673989	0.0843262	0.025412	0.121241	0.0908363	0.0286659	0.0603502	0.120887	0.0876637	0.0954495	0.0340785	0.0526721	0.0378338	0.0458671	0.0239291	0.0213838	0.071444	0.0369325	0.135758
Cinpu.S004480	ctg_3	696316	708614	protein kinase family protein / WD-40 repeat family protein	PF00069;PF00400;PF02985	OG0006315	AT4G29380.1	9	NA	0.338025	0.415724	0.378799	0.339554	0.341128	0.395519	0.328184	0.343661	0.324827	0.334281	0.336799	0.316609	0.315499	0.405493	0.263621	0.343948	0.433017	0.342171	0.390998	0.341247	0.364218	0.429605	0.254336	0.384187	0.532317	0.302984	0.491773	0.33838	0.372211
Cinpu.S004490	ctg_3	708955	716509	Peptidase M28 family protein	PF04253;PF04389;PF02225	OG0001397	AT5G19740.1	3	1	0.404961	0.95983	0.616648	0.491663	0.296727	0.94618	0.940347	0.452682	0.708472	0.149839	0.280863	0.603817	0.51612	0.724261	0.252776	0.117798	0.349401	0.505509	0.195313	0.668569	0.455268	0.177668	0.27717	0.109256	0.177565	0.105877	0.188733	0.15992	0.307642
Cinpu.S004500	ctg_3	725697	727450	MATE efflux family protein	PF01554	NA	NA	9	NA	0.00281206	0.00227569	0	0	0.00049459	0.00370946	0.0014163	0.00154122	0	0.000801858	0	0.000669756	0	0	0.00340726	0.00297208	0.00112245	0	0.00316939	0	0	0	0.00402647	0.00350031	0	0	0.00325625	0	0
Cinpu.S004510	ctg_3	739191	743499	hexokinase	PF03727;PF00349	OG0017265	AT2G19860.1	14	NA	0.319352	0.317939	0.376845	0.509503	0.255502	0.277674	0.23677	0.251507	0.439569	0.40938	0.442185	0.40866	0.190313	0.452848	0.148561	0.220983	0.308934	0.279258	0.320943	0.359595	0.272962	0.188855	0.304891	0.11041	0.122241	0.159879	0.243305	0.131401	0.348594
Cinpu.S004520	ctg_3	743523	746909	Protein kinase family protein with leucine-rich repeat domain	PF08263;PF13855;PF00069;PF00560	NA	NA	23	NA	0.0289064	0.00547372	0.00655766	0.0212171	0.0105455	0.00190912	0.0144171	0.0779181	0.0143476	0.00870434	0.00544606	0.0156464	0.0191899	0.0106796	0.0332455	0.00564786	0.00855443	0.0274886	0.00446221	0.00962815	0.0301622	0.00990046	0	0.00453415	0.00326792	0	0.00715783	0	0
Cinpu.S004530	ctg_3	778016	778793	hypothetical protein	NA	NA	NA	23	NA	0.159001	0.0409101	0.0253192	0.0691911	0.0586236	0.0272881	0.0721429	0.300087	0.0327872	0.0591664	0.0366076	0.0688366	0.0848701	0.0360435	0.12732	0.0404229	0.0235869	0.091629	0.03293	0.027542	0.125188	0.0699383	0.010311	0.0300554	0.0137175	0.0149943	0.0180731	0.0145438	0
Cinpu.S004540	ctg_3	779012	783195	Protein kinase family protein with leucine-rich repeat domain	PF13855;PF00560;PF08263;PF00069	NA	NA	23	NA	0.11932	0.0298201	0.0272916	0.0812634	0.0454962	0.0141628	0.0528326	0.229335	0.0352644	0.037947	0.0345631	0.0652878	0.0618011	0.0209806	0.10389	0.019574	0.0207246	0.0742124	0.0349217	0.0223806	0.197843	0.037935	0.00416878	0.013033	0.010131	0.00538088	0.0800175	0.0528356	0.042308
Cinpu.S004550	ctg_3	787525	789010	cytochrome B5-like protein	PF00173	OG0016632	AT1G60660.1	2	NA	0.079836	0.0473354	0.0494924	0.0471105	0.0541832	0.0312406	0.0538064	0.045569	0.0420089	0.0400949	0.0445463	0.0545316	0.0963175	0.0302031	0.121632	0.0431406	0.0342697	0.0442031	0.0198947	0.0557077	0.0333524	0.0446106	0.0384918	0.0349688	0.00434562	0.0613081	0.0343571	0.0877967	0.0513567
Cinpu.S004560	ctg_3	807752	812355	NADP-malic enzyme	PF00390;PF03949	NA	NA	9	NA	0.944947	1.15899	0.740359	1.08958	1.16846	0.902587	1.08293	1.24298	0.695769	1.16507	1.01549	0.901687	0.892657	0.645612	1.11419	0.890973	0.764699	0.971948	0.965052	0.745499	1.19328	0.877547	0.784032	1.11789	0.649174	0.650582	0.754808	0.676009	0.84404
Cinpu.S004570	ctg_3	819850	831467	RNA-dependent RNA polymerase family protein	PF05183	NA	NA	22	NA	0.0793628	0.0857492	0.0624544	0.0709889	0.0751615	0.0654392	0.0552548	0.32798	0.0510006	0.538949	0.0773262	0.0685705	0.062398	0.0652689	0.629143	1.71489	0.512878	0.321764	0.836161	0.0574715	0.068772	0.133579	0.0978012	0.104395	0.229421	0.0663403	0.157983	0.0472008	0.0859008
Cinpu.S004580	ctg_3	840684	841631	hypothetical protein	NA	NA	NA	21	NA	0.0119727	0.0187177	0.00956432	0.0212868	0.0211248	0.021613	0.0160794	0.019201	0.0147662	0.0117493	0.0217312	0.0309619	0.0224815	0.0177147	0.0146604	0.0188084	0.0121893	0.0116212	0.00948154	0.0094398	0.0234916	0.0488506	0.00911889	0.00376369	0	0	0.0238409	0.0158663	0
Cinpu.S004590	ctg_3	842550	854543	golgin candidate	PF09787	OG0011736	AT2G19950.1, AT2G19950.2	3	13	0.312272	0.3623	0.263427	0.394153	0.439999	0.514692	0.435362	0.308556	0.254101	0.297588	0.345444	0.289461	0.498371	0.361962	0.35539	0.376924	0.257587	0.340935	0.335014	0.221396	0.605449	0.43242	0.218968	0.384299	0.324567	0.230293	0.304858	0.359465	0.141345
Cinpu.S004600	ctg_3	860072	861405	conserved hypothetical protein	PF05553	NA	NA	3	9	0.168253	0.605423	0.0815964	0.237484	0.657417	0.659693	0.733991	0.279101	0.129479	0.437907	0.289982	0.140147	0.39762	0.126309	0.29784	0.748162	0.291551	0.362536	0.446311	0.116913	1.17221	0.207192	0.4825	0.30754	0.154342	0.243574	0.18216	0.82843	0.0949583
Cinpu.S004610	ctg_3	869228	873919	Tetratricopeptide repeat (TPR)-like superfamily protein	PF20431;PF13041;PF01535	OG0003992	AT1G77150.1, AT1G77170.1	4	NA	0.031728	0.0529185	0.0499732	0.0524713	0.0416214	0.0563386	0.0521849	0.0369775	0.0404411	0.0288175	0.0474736	0.0526421	0.0340761	0.0431757	0.0328828	0.0459982	0.0823076	0.0354559	0.0323693	0.0417904	0.0361497	0.0405486	0.0336625	0.0331998	0.0276549	0.0600903	0.0992369	0.0272469	0.0643547
Cinpu.S004620	ctg_3	875252	878221	chromatin protein family	PF02731	OG0002106	AT1G77180.1, AT1G77180.2, AT1G77180.3	12	NA	0.409306	0.421898	0.477669	0.391255	0.525165	0.407308	0.469238	0.442216	0.408983	0.46941	0.488576	0.459249	0.390179	0.408194	0.407402	0.513689	0.437862	0.421947	0.419701	0.415265	0.597963	0.493639	0.55646	0.414872	0.560861	0.767658	0.548243	0.581207	0.401737
Cinpu.S004630	ctg_3	890430	904559	staurosporin and temperature sensitive 3-like A	PF02516	OG0020036	AT5G19690.1	9	NA	0.782911	1.0944	0.97743	0.890024	0.824706	0.884236	0.914692	1.15936	0.757882	0.908173	0.880257	0.902414	0.783317	0.805588	0.881315	0.95544	1.00089	0.909836	1.05689	0.891602	0.78013	1.01407	0.857795	1.04226	0.861069	0.885571	0.986101	0.846477	1.00094
Cinpu.S004640	ctg_3	904468	909928	Protein of unknown function (DUF810)	NA	NA	NA	5	NA	0.0595428	0.0894908	0.0504869	0.054324	0.172632	0.146024	0.176671	0.121532	0.0441907	0.108325	0.0756168	0.0669538	0.154855	0.0195566	0.115155	0.124498	0.090667	0.121522	0.0742399	0.0335942	0.242889	0.106214	0.131078	0.10327	0.255061	0.115692	0.153245	0.0980778	0.063944
Cinpu.S004650	ctg_3	939557	940777	Integrase-type DNA-binding superfamily protein	PF00847	NA	NA	2	NA	0.218204	0.167246	0.0890849	0.0712426	0.116139	0.0549971	0.0926614	0.13834	0.0483685	0.035334	0.0392874	0.0644787	0.242825	0.0290077	0.186825	0.0229206	0.0651387	0.098009	0.0272019	0.0408131	0.0599987	0.0281001	0.0195733	0.0220421	0.0348015	0.0383054	0.0449581	0.0336616	0.0261204
Cinpu.S004660	ctg_3	950302	954024	alpha/beta-Hydrolases superfamily protein	NA	NA	NA	8	NA	0.0674294	0.259359	0.106053	0.0688309	0.169803	0.11081	0.202428	0.0705449	0.0354782	0.130447	0.0570156	0.0603933	0.109295	0.0457571	0.0787681	0.0972154	0.145133	0.137295	0.0883354	0.0970516	0.0986642	0.132489	0.0687908	0.134024	0.193194	0.0953694	0.103222	0.0763186	0.0955253
Cinpu.S004670	ctg_3	954691	955888	hypothetical protein	NA	NA	NA	3	1	0.00352284	0.0269436	0.00891529	0.00553062	0.0216433	0.0111907	0.038375	0.0034278	0.00592521	0.00792052	0.00855564	0.0120297	0.0155415	0.00753206	0.00786894	0.00359803	0.0128866	0.00355614	0.00558045	0.0049466	0.0185708	0.0122907	0.003739	0.0121793	0.0127019	0.0102326	0.00968462	0.00757098	0
Cinpu.S004680	ctg_3	965228	974052	Exostosin family protein	PF03016	OG0000282	AT5G19670.1, AT5G19670.2	11	NA	0.091934	0.174303	0.177207	0.141377	0.158012	0.133411	0.135518	0.0693281	0.119935	0.0970294	0.111322	0.12239	0.117581	0.160111	0.0665342	0.0875976	0.118919	0.0970002	0.0819139	0.142849	0.0880915	0.152171	0.107506	0.112603	0.053632	0.120614	0.121842	0.0784566	0.0920679
Cinpu.S004690	ctg_3	974982	978119	RNA-binding CRS1 / YhbY (CRM) domain-containing protein	PF01985	OG0011738	AT2G20020.1	14	NA	0.142164	0.118402	0.167302	0.141217	0.117921	0.10477	0.125409	0.118509	0.191087	0.108912	0.136234	0.138121	0.110989	0.152584	0.0830939	0.085161	0.117207	0.115525	0.127774	0.181855	0.130826	0.132132	0.108798	0.140542	0.0676966	0.093537	0.116679	0.114596	0.107352
Cinpu.S004700	ctg_3	978466	982035	sugar transporter	PF00083	NA	NA	14	NA	0.0108445	0.00383004	0.0117702	0.0167686	0.00143194	0.00091555	0.00202489	0.00931696	0.00634172	0.00370637	0.00883247	0.00923849	0.00549921	0.0141356	0.00224557	0.00303075	0.003314	0.00757933	0.00152824	0.0288595	0.00594214	0	0.0127085	0.00672932	0.00319415	0.00920425	0	0	0.0266013
Cinpu.S004720	ctg_3	1001531	1011308	protein serine/threonine phosphatases;protein kinases;catalytics;cAMP-dependent protein kinase regulators;ATP binding;protein serine/threonine phosphatases	PF00481;PF00027;PF00069	OG0011739	AT2G20050.1, AT2G20050.2	11	NA	0.948008	1.11455	0.90326	0.958142	0.807935	1.08721	0.982486	0.669038	0.914136	0.878856	0.829925	0.875904	0.951934	1.11538	0.98728	0.678966	0.627949	0.875333	0.963234	0.876932	0.734387	0.811897	0.495037	0.710664	0.739934	0.381702	0.729165	0.402129	0.805507
Cinpu.S004730	ctg_3	1019048	1023342	Glyoxalase/Bleomycin resistance protein/Dioxygenase superfamily protein	PF00903	OG0016742	AT1G67280.2	11	NA	0.118911	0.196983	0.16379	0.187841	0.114546	0.0999086	0.105432	0.0824105	0.174224	0.137737	0.129144	0.134709	0.0737412	0.21858	0.0673858	0.0959469	0.125178	0.0840402	0.155623	0.208351	0.115618	0.0951133	0.0931139	0.190065	0.0378505	0.114614	0.0385875	0.0855918	0.112976
Cinpu.S004740	ctg_3	1025381	1026910	hypothetical protein	NA	NA	NA	11	NA	0.169718	0.220667	0.179054	0.192527	0.146882	0.125911	0.12951	0.186658	0.184974	0.170242	0.186025	0.157038	0.111468	0.239173	0.152351	0.140375	0.163308	0.247318	0.194776	0.197695	0.206715	0.190383	0.147981	0.201453	0.111632	0.15139	0.206189	0.118976	0.141591
Cinpu.S004750	ctg_3	1027113	1031029	casein kinase I-like	PF00069	OG0013261	AT4G28860.1, AT4G28860.2	11	NA	0.0689424	0.0527543	0.0634723	0.0870703	0.0424814	0.0687343	0.0462942	0.0550944	0.0717749	0.070702	0.0688989	0.055124	0.0549555	0.114094	0.057993	0.0464418	0.0253305	0.0651722	0.0809448	0.044268	0.0545716	0.0677801	0.00954691	0.0559541	0.0679433	0.0317412	0.0597032	0.04804	0.0282692
Cinpu.S004760	ctg_3	1035141	1036647	xyloglucan endotransglucosylase/hydrolase	PF00722;PF06955	NA	NA	3	8	0	0	0	0	0.000316955	0.00101808	0	0	0	0	0	0	0	0	0	0	0	0	0	0	0	0	0	0	0	0	0	0	0
Cinpu.S004770	ctg_3	1042022	1044069	xyloglucan endotransglucosylase/hydrolase	PF06955;PF00722	OG0013260	AT4G28850.1	2	NA	0.00106584	0	0	0	0	0	0	0	0	0.00245116	0	0	0	0	0.00322602	0	0	0	0.00157014	0	0	0	0	0	0	0	0	0	0
Cinpu.S004790	ctg_3	1056837	1059143	conserved hypothetical protein	NA	NA	NA	3	3	0.00514045	0.0400712	0.00347553	0.00319435	0.000521734	0.366298	0.0397006	0.0212563	0.00689466	0.00584683	0.00448547	0.00578494	0.0129973	0.00174691	0.11484	0.00601095	0.0106915	0.0181235	0.00690782	0.00603855	0.0671072	0.00864716	0.00468037	0.0561423	0.0258555	0	0.0847656	0	0.04978
Cinpu.S004800	ctg_3	1078065	1083439	elongation factor Ts family protein	PF00575;PF00889	OG0004451	AT4G29060.1, AT4G29060.2	14	NA	0.106753	0.0804903	0.230059	0.107652	0.0819901	0.0703726	0.0575223	0.0676774	0.179276	0.0740711	0.092391	0.170284	0.0323595	0.135723	0.0498478	0.0425153	0.140096	0.136291	0.0484025	0.207804	0.0696085	0.0609378	0.199868	0.050206	0.0358303	0.130795	0.0262843	0.0291154	0.102889
Cinpu.S004810	ctg_3	1083454	1083801	elongation factor Ts family protein	PF00889	NA	NA	14	NA	0.0153407	0.0189216	0.0334834	0.0129634	0.0125121	0.00705751	0.0126153	0.0132476	0.0321619	0.00692378	0.0305764	0.0327135	0.00707983	0.0277361	0.0120355	0.00848108	0.0431308	0.0329206	0.015985	0.0337701	0.00332773	0.0109121	0.0433851	0.00590403	0.0210925	0.0319354	0.0246951	0.0241369	0
Cinpu.S004820	ctg_3	1084217	1088390	S-adenosyl-L-methionine-dependent methyltransferases superfamily protein	PF05175;PF13847	OG0006313	AT4G28830.1, AT4G28830.2, AT4G28830.3, AT4G28830.4	9	NA	0.299206	0.58997	0.374787	0.354221	0.229931	0.229047	0.202885	0.285252	0.35212	0.461157	0.342193	0.384539	0.165951	0.430505	0.29641	0.422487	0.403093	0.294377	0.487471	0.374786	0.23958	0.414003	0.333121	0.452606	0.0999911	0.337646	0.414366	0.170434	0.317151
Cinpu.S004830	ctg_3	1089923	1093378	phytochrome-associated protein	PF02309	OG0006314	AT4G29080.1	9	NA	0.341876	1.27636	0.538431	0.310777	0.242951	0.207556	0.232266	0.442956	0.297083	1.24602	0.546205	0.538318	0.198557	0.270917	0.936244	1.04641	0.706294	0.730423	1.23784	0.414239	0.339017	0.586959	0.58285	1.18352	0.273471	0.336769	0.658039	0.316671	0.825829
Cinpu.S004840	ctg_3	1098386	1098837	hypothetical protein	NA	NA	NA	9	NA	0.00261309	0.0252713	0.0023097	0.000877901	0	0.000837272	0	0.00517475	0.00092162	0.035611	0.00376134	0	0.000974622	0.00251236	0.0140166	0.0144115	0.000936539	0.00747473	0.0133337	0	0.00906188	0.0069819	0.00786153	0.026632	0	0	0	0	0
Cinpu.S004850	ctg_3	1101447	1104901	Pyridine nucleotide-disulphide oxidoreductase family protein	NA	NA	NA	7	NA	0.0770948	0.100798	0.0718939	0.0711533	0.0636692	0.0550972	0.069363	0.0835995	0.0518085	0.109005	0.0841036	0.0635135	0.0639378	0.0577628	0.10243	0.0996182	0.188924	0.125066	0.0975646	0.0952216	0.0826364	0.0794371	0.201009	0.131906	0.0899013	0.196923	0.123736	0.107174	0.10557
Cinpu.S004860	ctg_3	1123645	1128228	basic helix-loop-helix (bHLH) DNA-binding superfamily protein	NA	NA	NA	22	NA	0.290068	0.184291	0.0939144	0.177943	0.0403581	0.0401971	0.0588983	0.300523	0.0723991	0.460869	0.760074	0.232326	0.0325906	0.114834	0.470849	0.30398	0.214359	0.269108	0.490461	0.0782935	0.0411226	0.13988	0.158514	0.574304	0.109422	0.00644129	0.159692	0.0535472	0.353819
Cinpu.S004870	ctg_3	1131689	1139724	Transducin/WD40 repeat-like superfamily protein	PF04564	NA	NA	16	NA	0.00439466	0.00698346	0.0123328	0.00719582	0.00284864	0.00725387	0.00415251	0.00450307	0.00471116	0.0048805	0.0113942	0.00515555	0.00376425	0.00359304	0.00815656	0.0141808	0.0466988	0.00659117	0.0110178	0.00975825	0	0.0419428	0.00218278	0.00569022	0.06117	0.0109962	0.0126306	0	0.0114828
Cinpu.S004880	ctg_3	1140966	1143312	Major facilitator superfamily protein	PF00854	NA	NA	4	NA	0.000938376	0	0	0.00181375	0	0.00154031	0.00148394	0	0	0	0	0.00183596	0	0	0	0	0	0	0	0.00127088	0.00506064	0	0.0019263	0.00393323	0	0	0.00770236	0	0
Cinpu.S004890	ctg_3	1148268	1149451	thioredoxin-dependent peroxidase	PF08534	OG0011384	AT1G65980.1	5	NA	0.0206801	0.0249593	0.0349201	0.0131717	0.100913	0.089437	0.0777899	0.158246	0.0103043	0.0353405	0.0250437	0.0299088	0.0572855	0.0185932	0.0162876	0.059614	0.0374255	0.042257	0.0348603	0.0139929	0.126801	0.0549313	0.0391835	0.0200206	0.13394	0.0962147	0.081195	0.0706859	0.039342
Cinpu.S004900	ctg_3	1157342	1160719	CDK-activating kinase 1AT	PF00069	OG0009204	AT4G28980.1, AT4G28980.2, AT4G28980.3	12	NA	0.0893012	0.116698	0.100015	0.0814837	0.114188	0.126871	0.134267	0.118035	0.0745012	0.11439	0.0946411	0.0834537	0.102428	0.0659044	0.0909814	0.113512	0.120724	0.129575	0.130114	0.128044	0.0963909	0.145788	0.169394	0.107537	0.149863	0.414674	0.0920314	0.15251	0.0622872
Cinpu.S004910	ctg_3	1162092	1168829	Major facilitator superfamily protein	PF00083	OG0001604	AT1G67300.1, AT1G67300.2, AT1G67300.3, AT1G67300.4, AT1G67300.5, AT1G67300.6, AT1G67300.7	5	NA	0.159111	0.319309	0.203975	0.205358	0.335655	0.278056	0.310457	0.216411	0.114203	0.205856	0.186747	0.194948	0.270476	0.134894	0.229319	0.315909	0.188329	0.226187	0.240845	0.17037	0.374364	0.249776	0.141939	0.268147	0.412507	0.172091	0.414951	0.387831	0.305689
Cinpu.S004920	ctg_3	1174765	1179469	RNA-binding protein-related	PF00641	NA	NA	7	NA	0.381498	0.467279	0.428035	0.410312	0.398276	0.365038	0.397311	0.440236	0.319087	0.410588	0.360998	0.408475	0.381534	0.364119	0.40912	0.4659	0.528585	0.458676	0.456995	0.434263	0.412573	0.423257	0.474273	0.398474	0.454573	0.546758	0.490429	0.443802	0.374011
Cinpu.S004930	ctg_3	1181443	1190906	Tesmin/TSO1-like CXC domain-containing protein	PF03638	OG0000162	AT4G29000.1	7	NA	0.0308519	0.036408	0.0395627	0.0384286	0.0290351	0.0266082	0.0209407	0.0510706	0.0204181	0.0262231	0.0313243	0.0334401	0.0320755	0.0365876	0.0343134	0.0469247	0.215667	0.036299	0.0499897	0.0331147	0.0554519	0.0298037	0.0863703	0.0352381	0.0852062	0.13906	0.0567542	0.00771815	0
Cinpu.S004940	ctg_3	1191624	1200505	Enoyl-CoA hydratase/isomerase family	PF00725;PF00378;PF02737	NA	NA	18	NA	0.180957	0.185599	0.220906	0.217124	0.293466	0.245298	0.312769	0.362077	0.150895	0.182981	0.198237	0.217727	0.181277	0.161054	0.144811	0.169049	0.253337	0.178342	0.138396	0.200867	0.310688	0.199125	0.39291	0.211524	0.0916389	0.303185	0.194275	0.37598	0.203263
Cinpu.S004950	ctg_3	1203663	1204017	hypothetical protein	NA	NA	NA	20	NA	0	0.000632885	0	0	0	0	0	0	0	0.000805388	0	0	0	0	0	0	0	0	0	0	0	0	0	0	0	0	0	0	0
Cinpu.S004960	ctg_3	1207889	1210334	conserved hypothetical protein	NA	OG0002078	AT1G55205.1, AT1G55205.2, AT3G13674.1	7	NA	0.122208	0.149287	0.191498	0.1552	0.12357	0.112581	0.103595	0.172714	0.186809	0.168968	0.177312	0.158377	0.0914808	0.167919	0.0876307	0.144494	0.246586	0.144855	0.165122	0.201089	0.141199	0.150629	0.164682	0.166336	0.109503	0.298902	0.1088	0.0517313	0.166806
Cinpu.S004970	ctg_3	1210858	1213250	ABL interactor-like protein	NA	NA	NA	8	NA	0.0296814	0.0601572	0.200111	0.0339829	0.0200351	0.0283638	0.0167018	0.0230654	0.0538049	0.0413228	0.069068	0.284774	0.0132151	0.0422964	0.0127369	0.083841	0.121688	0.0372434	0.0460176	0.158441	0.0442857	0.0349433	0.106249	0.0277025	0.0535652	0.0259672	0.0153126	0.0361534	0.0323566
Cinpu.S004980	ctg_3	1220593	1224978	conserved hypothetical protein	PF14383	NA	NA	3	10	0.364564	0.559079	0.490644	0.772793	1.09543	0.413341	0.555108	0.180387	0.122451	0.195435	0.128193	0.407836	0.593266	0.0963721	0.238888	0.228638	0.451329	0.446573	0.139562	0.333334	1.10276	0.286937	0.493835	0.236959	0.382589	0.919074	0.507219	1.22973	0.118855
Cinpu.S004990	ctg_3	1225059	1227519	RHO guanyl-nucleotide exchange factor	PF01221	NA	NA	23	NA	0.000714447	0.00187108	0	0.00483728	0.000874539	0	0	0.0108305	0.00133408	0.00304779	0.00610122	0.00337999	0.00441688	0.00254766	0.00400967	0.00676797	0.000722292	0.00399432	0.00505553	0	0	0.00396144	0	0	0.00408401	0	0	0	0
Cinpu.S005000	ctg_3	1232351	1237222	Protein of unknown function (DUF502)	PF04367	OG0017271	AT2G20130.1	2	NA	1.00596	0.780278	0.466594	0.681438	0.641377	0.526759	0.672723	0.688699	0.349023	0.725084	0.555683	0.494115	1.32158	0.45381	1.83738	0.6147	0.501452	0.651859	0.746545	0.43365	0.628816	0.562288	0.436133	0.667147	0.47515	0.32093	0.446351	0.37913	0.373752
Cinpu.S005010	ctg_3	1240117	1242707	conserved hypothetical protein	NA	NA	NA	23	NA	0.00338273	0.00336829	0.00120556	0.00354239	0.00483487	0.00184568	0.00380049	0.0106252	0.00315176	0.00213805	0.00324879	0	0.0008211	0.00184708	0.00120664	0.00299196	0.00384087	0.00923806	0	0.0012372	0	0.00163055	0.0071724	0	0	0.00320177	0	0	0
Cinpu.S005020	ctg_3	1242256	1245184	plastidic type i signal peptidase	PF10502	OG0000817	AT3G24590.1, AT3G24590.2	14	NA	0.330947	0.27722	0.467041	0.384477	0.253135	0.267604	0.211344	0.325728	0.502651	0.310301	0.410479	0.455695	0.183852	0.442738	0.226906	0.311592	0.502425	0.352151	0.27248	0.495118	0.255117	0.270324	0.481306	0.301383	0.291386	0.392988	0.33953	0.18167	0.456437
Cinpu.S005030	ctg_3	1251302	1254434	protein kinase family protein	PF13041	NA	NA	15	NA	0.000231609	0.0015185	0	0.000761208	0	0	0	0.00117256	0.00230258	0.0162841	0.00195817	0.00124001	0	0	0.00124125	0.00147799	0.00153596	0.00398966	0	0	0	0	0.00614907	0	0	0	0	0.094057	0
Cinpu.S005040	ctg_3	1255222	1260334	Peroxisomal membrane 22 kDa (Mpv17/PMP22) family protein	PF04117	OG0003082	AT3G24570.1, AT3G24570.2	4	NA	0.0899874	0.0876023	0.125282	0.0994672	0.0826741	0.102839	0.0577858	0.0469456	0.13978	0.246523	0.113936	0.120188	0.0598551	0.178851	0.06166	0.109664	0.0999322	0.0600224	0.110922	0.129677	0.079241	0.121523	0.0619605	0.10125	0.0713641	0.0698954	0.225874	0.1555	0.0321278
Cinpu.S005050	ctg_3	1259992	1261822	Adenine nucleotide alpha hydrolases-like superfamily protein	NA	NA	NA	4	NA	0.0213848	0.0181866	0.0184884	0.0305631	0.0116501	0.0167282	0.0154355	0.0148235	0.0171507	0.0202034	0.0196079	0.0272803	0.0274033	0.0265634	0.0208981	0.00776807	0.014296	0.0283952	0.0115112	0.0165787	0.0276078	0.0262146	0.00746743	0.0391458	0.0185358	0.00167384	0.0539486	0.0149034	0
Cinpu.S005060	ctg_3	1261920	1264311	Adenine nucleotide alpha hydrolases-like superfamily protein	PF01171	NA	NA	17	NA	0.0130327	0.0127613	0.0170464	0.025051	0.0201478	0.0159757	0.0138749	0.0121098	0.0161811	0.0156701	0.00817357	0.0105476	0.0176001	0.0186821	0.01121	0.0238627	0.0103163	0.0202085	0.00657335	0.028515	0.0272283	0.0347488	0.0076223	0.0102158	0.0161902	0.021779	0.0197771	0	0.0275655
Cinpu.S005070	ctg_3	1264344	1272271	SITE-1 protease	PF00082	OG0020034	AT5G19660.1	16	NA	0.120457	0.157673	0.151795	0.138206	0.165389	0.181848	0.166202	0.137961	0.102354	0.141981	0.151232	0.15516	0.127452	0.158464	0.104095	0.114056	0.170165	0.118056	0.181624	0.149342	0.191992	0.172536	0.158542	0.127058	0.275783	0.13356	0.219066	0.172667	0.155119
Cinpu.S005080	ctg_3	1272656	1277843	proline extensin-like receptor kinase	PF07714	OG0012555	AT3G24550.1	18	NA	0.445338	0.418812	0.34542	0.180292	0.26527	0.293129	0.346889	0.277124	0.198402	0.761785	0.308855	0.244172	0.703016	0.21606	0.925378	0.735045	0.350244	0.436843	0.73004	0.250852	0.295881	0.55794	1.27164	0.44307	0.661556	0.381544	0.854765	0.175658	0.356612
Cinpu.S005100	ctg_3	1287985	1297457	proline extensin-like receptor kinase	PF07714	NA	NA	14	NA	0.102223	0.0364706	0.0906747	0.121299	0.0102248	0.00235395	0.00575258	0.0262578	0.0651965	0.0170709	0.0494472	0.0236226	0.00757563	0.0929142	0.00691582	0.0116364	0.0272208	0.035687	0.0764123	0.0933964	0.0055414	0.0121246	0.00938217	0	0	0.0105771	0.0105586	0	0
Cinpu.S005110	ctg_3	1302438	1312348	proline extensin-like receptor kinase	PF07714	NA	NA	3	15	0.0118894	0.0191017	0.0105852	0.0163356	0.0212797	1.03931	0.074984	0.0978716	0.0149579	0.022632	0.0151856	0.00639702	0.529774	0.0105119	0.0105706	0.0312756	0.0339185	0.116986	0.023189	0.00647344	0.54065	0.0327965	0.00857317	0.0380409	0.0094665	0.0199544	0	0.0236657	0
Cinpu.S005130	ctg_3	1335283	1337550	conserved hypothetical protein	NA	NA	NA	3	6	0.000834448	0	0.000592303	0.000748332	0.00291003	0	0	0	0.000963379	0.000399075	0	0	0	0	0	0	0	0	0	0	0	0	0	0	0	0	0	0	0
Cinpu.S005140	ctg_3	1339329	1343433	conserved hypothetical protein	NA	NA	NA	3	13	0.0124961	0.0120397	0.00767819	0.0111786	0.0149756	0.0299813	0.03299	0.00875921	0.00708702	0.0125441	0.0153227	0.00875734	0.0159707	0.0159514	0.0134462	0.013733	0.00991636	0.0207736	0.00683493	0.00689705	0.0186863	0.0287386	0.00163153	0.00825688	0	0.0104783	0.0137727	0.0164748	0.00834338
Cinpu.S005150	ctg_3	1343542	1345437	conserved hypothetical protein	NA	OG0006491	AT5G19540.1, AT5G19540.2	3	1	0.073472	0.138709	0.0924142	0.0778504	0.102629	0.193435	0.152627	0.0953589	0.0572488	0.0648838	0.0720896	0.0804081	0.102146	0.0587023	0.0743771	0.0890322	0.0706243	0.141807	0.0706524	0.0542852	0.088305	0.091762	0.0570633	0.0929235	0.0288595	0.0830693	0.103512	0.10751	0.0689704
Cinpu.S005160	ctg_3	1347117	1348908	polyol/monosaccharide transporter	PF00083	NA	NA	15	NA	0.00189993	0.000479131	0.00798871	0.0056803	0.000353304	0.000559602	0	0.00352237	0.00382874	0	0.0052405	0.00698325	0	0.00208117	0	0.00138891	0.00185202	0.00284948	0	0.00592733	0	0	0	0.00604581	0	0.00483932	0	0.0457887	0
Cinpu.S005170	ctg_3	1351662	1352682	ovate family protein	PF04844	NA	NA	7	NA	0	0	0.000429671	0.00198401	0.00162872	0.0018195	0.00158717	0.0016237	0.00109644	0.0011067	0.00217139	0.00485868	0.00209282	0	0	0.00277521	0.0114467	0	0	0	0	0	0.00312649	0.00346022	0	0	0	0	0
Cinpu.S005180	ctg_3	1358568	1359646	conserved hypothetical protein	NA	OG0003768	AT1G15260.1, AT3G16070.1	22	NA	0.00137855	0.0016109	0.000807418	0	0.000869168	0.00278288	0	0.00209349	0.000971843	0	0.000510473	0.00192678	0	0	0	0.0525488	0.00699218	0.0046476	0.00816624	0.00126014	0	0.00224471	0.0263088	0	0.0263771	0	0.0291489	0	0.0181676
Cinpu.S005190	ctg_3	1373602	1377369	Flavin-binding monooxygenase family protein	PF00743	NA	NA	22	NA	0.00508842	0.00484769	0.00611101	0.00433037	0	0.00847967	0.0234831	0.00436034	0.00230072	0.140077	0.0181371	0.00788571	0.00388658	0.00181071	0.0129286	0.10898	0.0286901	0.0127186	0.00171983	0	0.00755501	0.00734107	0.00227491	0.00979306	0.0772668	0.0198906	0.0955672	0	0
Cinpu.S005200	ctg_3	1401250	1403042	heat shock transcription factor C1	PF00447	OG0012553	AT3G24520.1	15	NA	0.103293	0.029591	0.226084	0.151566	0.0497701	0.0755035	0.0329275	0.0528411	0.190758	0.0653805	0.141906	0.213815	0.0351292	0.26071	0.0189192	0.0308664	0.0985032	0.116772	0.0349318	0.246153	0.0686746	0.0375231	0.110845	0.0738193	0.0319856	0.0931132	0.157118	0.671073	0.099854
Cinpu.S005210	ctg_3	1414199	1419396	Regulator of Vps4 activity in the MVB pathway protein	PF03398	NA	NA	18	NA	0.107524	0.154128	0.128987	0.11381	0.0274914	0.0796574	0.0416422	0.0619332	0.116955	0.182638	0.182265	0.130865	0.0354234	0.150924	0.0897812	0.210476	0.198538	0.140964	0.204478	0.10308	0.0576075	0.135694	0.765075	0.21618	0.172491	0.0948579	0.223109	0.151457	0.142744
Cinpu.S005220	ctg_3	1419790	1421194	conserved hypothetical protein	NA	OG0008740	AT3G29300.1, AT3G29300.2	1	NA	0.00109197	0	0.00445603	0	0	0	0	0.000922432	0	0	0.00323096	0.00352638	0	0	0	0.00494981	0.00391016	0.00543968	0.00201027	0.00226913	0	0.00173522	0	0	0	0	0	0	0
Cinpu.S005230	ctg_3	1421282	1426950	Ras-related small GTP-binding family protein	PF00071	NA	NA	13	NA	0.509566	0.59057	0.71872	0.73573	0.2952	0.228824	0.361978	0.594319	0.574887	0.396912	0.527446	0.334614	0.193667	0.609922	0.333303	0.455237	0.483098	0.486299	0.985008	0.572087	0.360796	0.399102	0.489829	0.326603	0.352042	0.246063	0.307228	0.243224	0.366919
Cinpu.S005240	ctg_3	1437174	1438634	arabinogalactan protein	PF06376	NA	NA	2	NA	0.756537	0.265573	0.0988345	0.112601	0.129805	0.0888944	0.243623	0.808488	0.076491	0.1479	0.134489	0.0844309	0.868542	0.0536771	1.18717	0.0904337	0.174687	0.292816	0.156044	0.0945236	0.150169	0.119758	0.104932	0.188972	0.15002	0.138273	0.167907	0.114724	0.142312
Cinpu.S005250	ctg_3	1443958	1444684	hypothetical protein	NA	NA	NA	23	NA	0.000592047	0	0.000865836	0	0	0	0.0021034	0.00931122	0.00174281	0	0.000919273	0.00173645	0	0	0	0	0	0	0	0	0.00280109	0	0	0	0	0	0	0	0
Cinpu.S005260	ctg_3	1448889	1455282	aldehyde dehydrogenase 2C4	PF00171	OG0018409	AT3G24503.1	23	NA	0.00369938	0.00172058	0.00149669	0.00403124	0.000594402	0	0.00262515	0.0400899	0.00364676	0.00277891	0.00159838	0	0.00532102	0.00519357	0.0038136	0.000956583	0.000947939	0.00441594	0.0050568	0.00564604	0.00316116	0.00624555	0.0046194	0.00835244	0.015008	0	0.0075156	0	0.00887528
Cinpu.S005270	ctg_3	1454729	1456440	multiprotein bridging factor 1C	PF01381;PF08523	OG0012551	AT3G24500.1, AT3G24500.2	23	NA	0.137039	0.121701	0.0711047	0.0528846	0.0532755	0.0431863	0.0961004	0.945371	0.0446167	0.146564	0.104522	0.0755379	0.0872527	0.0476808	0.379533	0.538411	0.116565	0.256225	0.369918	0.0613012	0.0381349	0.284969	0.072997	0.266748	0.800962	0.0675838	0.242531	0.148818	0.258098
Cinpu.S005280	ctg_3	1459705	1468569	MUTS homolog	PF01624;PF05192;PF05188	OG0008708	AT3G24495.1, AT3G24495.2	7	NA	0.00863928	0.0102097	0.0120252	0.0137889	0.0215442	0.0169849	0.0162806	0.0146652	0.00821523	0.0454578	0.0133522	0.0121101	0.012884	0.0149452	0.0223817	0.0401379	0.252458	0.040244	0.0220599	0.0128156	0.014435	0.0128989	0.0247923	0.00431033	0.0334641	0.161895	0.0624464	0.0436472	0.0215222
Cinpu.S005290	ctg_3	1468603	1472187	Alcohol dehydrogenase transcription factor Myb/SANT-like family protein	PF13837	OG0004255	AT3G24490.1	11	NA	0.38788	0.355858	0.416275	0.476742	0.395318	0.372149	0.337702	0.32131	0.401421	0.39667	0.435493	0.409132	0.368651	0.478933	0.262862	0.348046	0.33354	0.285253	0.335261	0.352947	0.449986	0.365663	0.338679	0.376338	0.40188	0.311787	0.272644	0.328968	0.268798
Cinpu.S005300	ctg_3	1480971	1485093	sulfate transporter 3;5	PF01740;PF00916	NA	NA	20	NA	0.00663707	0.00702648	0.00837573	0.0120178	0.00838884	0.0121134	0.0101009	0.00860219	0.00518076	0.824057	0.00517751	0.00766965	0.00905112	0.0140851	0.0239008	0.00492455	0.0446411	0.048772	0.0189912	0.00722477	0.00274865	0	0.00457779	0.0273091	0.00369715	0.0100434	0	0	0.0658848
Cinpu.S005310	ctg_3	1495081	1498641	Leucine-rich repeat (LRR) family protein	PF08263	NA	NA	2	NA	1.39298	1.15546	1.04437	0.767941	1.0139	1.2304	1.2194	0.810868	0.85895	0.685007	0.71285	0.817936	1.8413	0.871385	1.60526	0.874256	1.02865	1.02728	0.650914	0.948463	0.836035	0.810184	1.38596	0.906118	1.17846	0.912496	0.606239	1.58926	0.899064
Cinpu.S005320	ctg_3	1503319	1510722	NSP (nuclear shuttle protein)-interacting GTPase	PF01412	OG0009035	AT4G13350.1, AT4G13350.2	9	NA	0.428808	0.585506	0.464154	0.503389	0.407143	0.414405	0.446985	0.473931	0.344779	0.570939	0.440503	0.447247	0.398386	0.389314	0.532535	0.5514	0.440276	0.462502	0.558283	0.434946	0.488895	0.544964	0.478131	0.637952	0.408542	0.389534	0.543723	0.416561	0.510738
Cinpu.S005330	ctg_3	1518292	1520622	Heavy metal transport/detoxification superfamily protein	PF00403	OG0008706	AT3G24450.1	15	NA	0.0201699	0.22747	0.0120558	0.0230126	0.0219072	0.0263033	0.0286806	0.0642673	0.020283	0.331488	0.0902881	0.0657421	0.025015	0.011119	0.0461992	0.0619902	0.0620172	0.110508	0.102814	0.0171431	0.0398136	0.239428	0.0233963	0.0855323	0.00802682	0.0503392	0.093198	1.75442	0.373843
Cinpu.S005340	ctg_3	1523511	1527010	Protein of unknown function, DUF538	PF04398	OG0009460	AT5G19590.1, AT5G19590.2	17	NA	0.369854	0.38165	0.383354	0.372283	0.462422	0.523277	0.467125	0.396842	0.349939	0.397029	0.485539	0.550014	0.365539	0.38742	0.307112	0.305261	0.347484	0.413098	0.276993	0.368308	0.455168	0.414195	0.35827	0.475249	0.268801	0.568386	0.501319	0.36622	0.567006
Cinpu.S005350	ctg_3	1529938	1534894	hypothetical protein	NA	NA	NA	16	NA	0.0523189	0.0925502	0.0738753	0.0685757	0.0555834	0.102997	0.0635854	0.0446488	0.053056	0.0476857	0.074656	0.0673398	0.0644056	0.0591817	0.0491139	0.064362	0.0609337	0.0464831	0.0447097	0.0763923	0.0589042	0.068604	0.0514516	0.0787389	0.182233	0.0554117	0.134956	0.015187	0.0270856
Cinpu.S005360	ctg_3	1534919	1537553	Fibronectin type III domain-containing protein	PF00041;PF07227	NA	NA	4	NA	0.0766354	0.151312	0.152023	0.111289	0.0791534	0.132103	0.0866708	0.075801	0.0771975	0.0880974	0.0892512	0.101393	0.0882986	0.0681001	0.0669237	0.0688551	0.138139	0.111047	0.0477262	0.123657	0.0741025	0.139411	0.0839935	0.128242	0.200027	0.058164	0.29843	0.0887844	0.0470749
Cinpu.S005370	ctg_3	1539182	1546796	ATP binding	PF10609;PF01883;PF06155	OG0018407	AT3G24430.1	14	NA	0.307501	0.186411	0.433614	0.348512	0.103311	0.0956916	0.0975711	0.152764	0.581226	0.181576	0.261988	0.411622	0.101766	0.545584	0.109487	0.128038	0.279291	0.240636	0.206835	0.456198	0.154921	0.124809	0.318022	0.142599	0.0890621	0.176741	0.0552017	0.250105	0.129004
Cinpu.S005380	ctg_3	1552258	1554761	alpha/beta-Hydrolases superfamily protein	PF12697	OG0008705	AT3G24420.1	19	NA	0.00121473	0	0	0.00132043	0.00423541	0.00253476	0.00280032	0.00551671	0	0.000769207	0	0.00203017	0	0	0.000651377	0.00433196	0.0015999	0.00430885	0	0	0.0227161	0	0.0048118	0	0	0.0127887	0	0.012542	0
Cinpu.S005390	ctg_3	1559926	1565464	ATP-dependent caseinolytic (Clp) protease/crotonase family protein	PF16113	OG0002257	AT3G24360.1, AT3G24360.2, AT3G24360.4	11	NA	0.322762	0.344851	0.313492	0.395298	0.271666	0.253133	0.319839	0.41671	0.298552	0.288709	0.333874	0.33694	0.261113	0.406021	0.250328	0.330101	0.278869	0.245222	0.37761	0.307237	0.278277	0.394821	0.255042	0.324319	0.309293	0.221766	0.271866	0.257642	0.309661
Cinpu.S005400	ctg_3	1564882	1569045	nudix hydrolase homolog	PF15916;PF00293	OG0006490	AT5G19460.1, AT5G19470.1, AT5G19470.2	17	NA	0.0545848	0.067353	0.0736193	0.0662298	0.0368293	0.0459972	0.0450762	0.0738087	0.0557986	0.0438681	0.0519499	0.0603852	0.037432	0.0779133	0.0362602	0.0559985	0.0564995	0.0794285	0.0525119	0.0841651	0.0543044	0.0513127	0.0600458	0.0633197	0.0535135	0.0332458	0.0108504	0.0137076	0.172437
Cinpu.S005410	ctg_3	1574247	1578877	S-adenosyl-L-methionine-dependent methyltransferases superfamily protein	PF02475	OG0012797	AT3G56120.1	11	NA	0.0559267	0.0515595	0.0532384	0.0752987	0.0425832	0.039711	0.0248112	0.0471001	0.0429377	0.030537	0.0481128	0.0648016	0.0584771	0.0798516	0.0647115	0.0400127	0.0433512	0.0474823	0.0337147	0.04288	0.0426388	0.0499082	0.0315965	0.0373941	0.0401252	0.0435047	0.0397394	0.0129668	0.019013
Cinpu.S005420	ctg_3	1581159	1583596	O-Glycosyl hydrolases family 17 protein	PF07983;PF00332	OG0012548	AT3G24330.1	22	NA	0.00295282	0.00272873	0.00035624	0.000541326	0.000641712	0.000586041	0.000856869	0.00578171	0.00337595	0.00134625	0.00295109	0.00114793	0.00161065	0	0.00373379	0.122439	0.00540898	0.00935124	0.00887077	0	0	0	0.0113467	0	0.00381996	0	0	0	0
Cinpu.S005430	ctg_3	1585020	1589665	syntaxin of plants	PF05739;PF11416	NA	NA	7	NA	0.0104232	0.0137562	0.00594887	0.00556461	0.00731964	0.0133143	0.0127015	0.0116144	0.0119819	0.00812913	0.0137593	0.00381098	0.0123192	0.00924892	0.00562374	0.0162788	0.035917	0.0171761	0.0187217	0.00847454	0.0116842	0.0159058	0.00280311	0.0226304	0.00388131	0.0393986	0.00995753	0	0
Cinpu.S005440	ctg_3	1591336	1594386	syntaxin of plants	PF11416	NA	NA	4	NA	0.0604643	0.0873245	0.0434687	0.0543474	0.0575275	0.0692874	0.0657839	0.0600878	0.0423119	0.0574731	0.0476609	0.0426663	0.0656157	0.0638366	0.0536524	0.0555972	0.0651787	0.0423484	0.0527131	0.0330282	0.109996	0.118803	0.0763493	0.0610684	0.081478	0.0667661	0.194807	0.106775	0.0598891
Cinpu.S005450	ctg_3	1595643	1597801	Plant protein of unknown function (DUF936)	PF06075	OG0009036	AT4G13370.1	18	NA	0	0	0	0	0	0	0.000926458	0.000807584	0.00107177	0	0	0.00140438	0	0	0	0	0.000479216	0	0	0.00485983	0	0	0.0550592	0	0	0.00694049	0	0	0
Cinpu.S005460	ctg_3	1597905	1598369	Plant protein of unknown function (DUF936)	PF06075	OG0009036	AT4G13370.1	18	NA	0.00238231	0	0.00257076	0.00378097	0.00338176	0.00100092	0.00157872	0.00410715	0.002554	0.00350998	0.00350631	0.00119489	0	0	0.00733813	0.0042284	0.06127	0.0270685	0	0.0103454	0.00447897	0.00263779	0.240679	0.00498285	0	0.0594214	0	0	0
Cinpu.S005470	ctg_3	1605825	1606647	Bifunctional inhibitor/lipid-transfer protein/seed storage 2S albumin superfamily protein	PF14368	NA	NA	21	NA	0	0.000792194	0	0.000185657	0	0.00159996	0	0.000768822	0	0	0	0	0	0	0	0	0	0	0	0.00237572	0	0.0656112	0.00680363	0	0	0.00707359	0	0	0
Cinpu.S005480	ctg_3	1609649	1630243	DNAJ heat shock N-terminal domain-containing protein	PF19432;PF14237;PF00226	OG0017412	AT2G26890.1	9	NA	0.45589	0.613903	0.57064	0.504536	0.500049	0.522445	0.502985	0.473358	0.419874	0.555601	0.520484	0.496347	0.397309	0.436795	0.53874	0.563687	0.486879	0.541763	0.610677	0.46049	0.498731	0.677706	0.399585	0.624176	0.524589	0.389964	0.541714	0.436961	0.547645
Cinpu.S005500	ctg_3	1635940	1640976	copper ion binding	NA	NA	NA	12	NA	0.221143	0.272428	0.321707	0.228558	0.325308	0.310694	0.296735	0.349473	0.24244	0.28794	0.288616	0.304941	0.217064	0.216975	0.212106	0.381059	0.431696	0.308727	0.28437	0.278994	0.337624	0.28766	0.516069	0.221624	0.440553	0.722952	0.309754	0.495928	0.441452
Cinpu.S005510	ctg_3	1644318	1648729	RING/U-box superfamily protein	PF13639	NA	NA	16	NA	0.0832978	0.117853	0.0906057	0.0830072	0.109058	0.115902	0.107931	0.103489	0.0858515	0.137423	0.111213	0.0859016	0.111527	0.0998459	0.0949106	0.143381	0.111195	0.106321	0.104804	0.106796	0.103668	0.170764	0.134699	0.135401	0.245244	0.0974492	0.128927	0.151397	0.148054
Cinpu.S005520	ctg_3	1659126	1662687	hypothetical protein	NA	NA	NA	15	NA	0.0597816	0.0527486	0.0471755	0.0631042	0.0517216	0.153298	0.0560397	0.0507986	0.0515162	0.0680943	0.0676658	0.0512173	0.101312	0.0755352	0.094741	0.0973262	0.0886563	0.062154	0.0711856	0.0551826	0.0511334	0.0724105	0.0601789	0.0966095	0.0946438	0.131667	0.097894	0.304822	0.0166961
Cinpu.S005530	ctg_3	1662801	1673751	fatty acyl-ACP thioesterases B	PF12590;PF01603;PF01643	NA	NA	15	NA	0.497068	0.553397	0.527108	0.569935	0.570851	0.826028	0.590521	0.474306	0.427661	0.418125	0.507711	0.575884	0.693721	0.550508	0.457352	0.496527	0.572402	0.480025	0.389398	0.527704	0.6886	0.524874	0.61246	0.436868	0.568793	0.537978	0.491584	0.965964	0.381933
Cinpu.S005540	ctg_3	1674864	1683657	LisH dimerisation motif;WD40/YVTN repeat-like-containing domain	PF08513;PF00400	NA	NA	17	NA	0.000846159	0.00165912	0.00184604	0.00129888	0.00113372	0	0.0039503	0	0.000403183	0.00150045	0	0	0	0	0.0022141	0.00107047	0	0	0	0.00165287	0	0.00690047	0.00240363	0.00301659	0.00376511	0.00603738	0	0	0.0290662
Cinpu.S005550	ctg_3	1688812	1694123	Sodium Bile acid symporter family	PF01758	OG0008194	AT2G26900.1	14	NA	0.197863	0.239416	0.265555	0.229964	0.172628	0.179901	0.196444	0.207466	0.292075	0.187417	0.178059	0.242957	0.127214	0.358615	0.168893	0.218001	0.241602	0.219133	0.214536	0.255738	0.188425	0.214702	0.230646	0.208743	0.171859	0.135436	0.174849	0.0712937	0.122931
Cinpu.S005560	ctg_3	1714232	1718594	Leucine-rich repeat protein kinase family protein	PF08263;PF00069;PF13855	OG0017410	AT2G26730.1	22	NA	0.417198	0.627225	0.566456	0.685795	0.913941	0.49765	0.484923	0.438829	0.49373	0.874744	0.694997	0.585547	0.45584	0.550244	0.364987	0.854031	0.5622	0.568903	0.721047	0.499044	0.678622	0.313174	0.592066	0.451412	0.797162	0.40951	0.931101	0.339513	0.385784
Cinpu.S005570	ctg_3	1721719	1723069	Protein of unknown function (DUF2921)	PF11145	NA	NA	13	NA	0	0.000420127	0.000876847	0	0	0.000648397	0	0	0	0.00213865	0.00186921	0	0	0.00217384	0.000899975	0.00127933	0	0	0.00365393	0.00105908	0	0.00196694	0	0	0	0	0	0	0
Cinpu.S005590	ctg_3	1727963	1731348	Protein of unknown function (DUF2921)	PF11145	NA	NA	15	NA	0	0.000408121	0	0.000885614	0.000914073	0	0	0	0.000476054	0.000676532	0	0	0.0046487	0	0.000775688	0	0	0.00173013	0	0	0	0	0	0.00302626	0	0	0	0.0181452	0
Cinpu.S005600	ctg_3	1730930	1735293	Mitochondrial transcription termination factor family protein	PF02536	OG0001617	AT1G79220.1	9	NA	0.111109	0.154216	0.140898	0.144902	0.129068	0.114205	0.112763	0.10229	0.128439	0.142863	0.125759	0.13608	0.115664	0.150182	0.0944314	0.119249	0.158138	0.127658	0.154269	0.134954	0.128806	0.212822	0.205181	0.120197	0.152648	0.0946667	0.206405	0.0763979	0.190432
Cinpu.S005610	ctg_3	1747503	1750661	Homeodomain-like superfamily protein	PF00249	OG0008027	AT2G03500.1	16	NA	0.00244321	0.00214197	0.00239396	0.00237687	0.00170657	0.000930817	0.00851791	0.00239388	0.000710789	0.000369192	0.00210773	0.00145534	0.00448323	0.00153487	0.00103189	0.0323049	0.0335194	0.020531	0.00623979	0.0110149	0.00376355	0	0.0229334	0	0.896292	0.00619475	0.0325477	0	0
Cinpu.S005620	ctg_3	1752268	1757489	RNA-binding (RRM/RBD/RNP motifs) family protein	PF00076	NA	NA	5	NA	0.107387	0.179681	0.130286	0.111626	0.175036	0.14372	0.219296	0.174548	0.0972604	0.280538	0.182922	0.121561	0.125401	0.0961274	0.132046	0.202565	0.221209	0.151247	0.210283	0.12456	0.23348	0.228228	0.215618	0.158114	0.272143	0.2426	0.133205	0.122057	0.275725
Cinpu.S005630	ctg_3	1763507	1771875	hypothetical protein	NA	NA	NA	20	NA	0.0279916	0.0118278	0.0261106	0.024681	0.02093	0.0239399	0.0248014	0.0512377	0.0200824	1.45535	0.270366	0.0190316	0.026254	0.0301539	0.109937	0.245606	0.201593	0.216319	0.55143	0.00664662	0.00713476	0.018179	0.0474817	0.0224662	0.0628232	0.0269821	0.0470353	0.0269896	0.218045
Cinpu.S005640	ctg_3	1771896	1778145	Stabilizer of iron transporter SufD / Polynucleotidyl transferase	PF16486;PF16488;PF02170;PF16487;PF08699;PF02171	NA	NA	20	NA	0.0567949	0.037547	0.0311154	0.0322194	0.0293214	0.0333183	0.032009	0.0565269	0.0322357	1.2661	0.244622	0.0317108	0.0357315	0.0439988	0.186286	0.307395	0.182322	0.197798	0.423207	0.0338237	0.035821	0.0487921	0.0408511	0.0420636	0.312771	0.0711605	0.0912723	0.0267571	0.335143
Cinpu.S005650	ctg_3	1777806	1780654	golgi nucleotide sugar transporter	PF03151	OG0020045	AT5G19980.1	12	NA	0.217551	0.341969	0.38878	0.201762	0.312401	0.312604	0.321795	0.198945	0.182818	0.264986	0.269774	0.371074	0.205109	0.17243	0.216797	0.422144	0.382262	0.384739	0.309668	0.369472	0.21314	0.37879	0.471471	0.227072	0.791659	0.631668	0.268547	0.435204	0.339753
Cinpu.S005660	ctg_3	1782363	1784120	Pentatricopeptide repeat (PPR-like) superfamily protein	PF13041;PF20431;PF01535	OG0007608	AT1G31430.1, AT1G31430.2	15	NA	0.000998269	0.00171203	0.00137722	0.00527845	0	0.00122118	0.000659435	0.00154169	0.00145739	0.000677851	0.00498899	0.00479469	0	0.00214413	0.00178334	0.00395013	0.00525119	0.00442286	0.00208233	0.00394863	0	0	0	0	0	0	0	0.0210196	0
Cinpu.S005670	ctg_3	1784143	1786557	hypothetical protein	NA	NA	NA	13	NA	0.00474292	0.0046521	0.0142063	0.00678043	0.00173916	0.00624262	0.00127754	0.00413432	0.00287163	0.0069208	0.00808835	0.0026105	0.00243186	0.00178219	0.00979887	0.00419414	0.014438	0.0139403	0.0131171	0.00746376	0	0.00216706	0.00377604	0	0	0.00764642	0	0	0
Cinpu.S005680	ctg_3	1787809	1789151	hypothetical protein	NA	NA	NA	22	NA	0.0024659	0.00325979	0.00127795	0.00107029	0	0	0.000775595	0.00508188	0	0.0239124	0.0035947	0.00121128	0.00291822	0	0.00230597	0.0216192	0.0100898	0.00271921	0.00735236	0.000851811	0.00169114	0	0	0.00474942	0	0	0	0	0
Cinpu.S005690	ctg_3	1792227	1794444	DWNN domain, a CCHC-type zinc finger	PF08783;PF13696	NA	NA	17	NA	0.00664738	0.00812248	0.00650944	0.00435061	0.00689871	0.00851636	0.00296746	0.00597927	0.00244607	0.00612892	0.00657071	0.00859261	0.00251608	0.00411401	0.00419603	0.00319522	0.00382103	0.0132952	0.00933193	0.0015101	0.0107229	0	0.00106136	0	0	0	0	0	0.013
Cinpu.S005700	ctg_3	1802773	1805388	hypothetical protein	NA	NA	NA	21	NA	0.00441452	0.00802634	0.00430702	0.00618031	0.00468861	0.00435903	0.00621329	0.0082146	0.00812416	0.00405241	0.00242555	0.00548347	0.0038456	0.00787862	0.0043247	0	0.00323497	0	0.00547066	0.0042752	0.00286525	0.0120605	0.00759512	0.00598592	0	0	0	0	0
Cinpu.S005710	ctg_3	1806428	1809519	SOUL heme-binding family protein	PF10184;PF04832	OG0006497	AT5G20140.1, AT5G20140.2	14	NA	0.456645	0.206478	0.372915	0.390396	0.143479	0.176914	0.126763	0.284989	0.627131	0.203559	0.398216	0.408614	0.145248	0.588884	0.187249	0.116953	0.224162	0.288473	0.290892	0.435196	0.223083	0.231657	0.169381	0.185647	0.107127	0.113986	0.147751	0.213795	0.338046
Cinpu.S005720	ctg_3	1811564	1815122	3-ketoacyl-CoA synthase	PF08541;PF08392	NA	NA	14	NA	0.0193003	0.00797998	0.0154319	0.00890334	0.00329718	0.00640546	0.00422802	0.0120275	0.0276167	0.0130803	0.0197594	0.0135901	0.00258035	0.0323878	0.00453401	0.00155343	0.0191226	0.024752	0.00374319	0.0105158	0.010613	0.00219973	0.00566708	0.00800286	0.00803067	0.0138548	0.00761275	0	0
Cinpu.S005730	ctg_3	1815171	1818139	histone H2A protein	PF00125	NA	NA	7	NA	0.0079497	0.0156338	0.00583992	0.00473414	0.0191508	0.0193502	0.0102392	0.00921316	0.00171083	0.0339558	0.0131422	0.00945069	0.0070447	0	0.024835	0.0424994	0.114704	0.01631	0.0305328	0.0061537	0.0261919	0.0346402	0.0137973	0.0080112	0.0539148	0.112209	0.0448529	0.00599875	0.0138101
Cinpu.S005740	ctg_3	1819759	1825057	regulatory particle triple-A ATPase 6A	PF00004;PF16450	NA	NA	12	NA	0.316092	0.303826	0.370237	0.300556	0.393533	0.348266	0.359366	0.38168	0.309057	0.380185	0.362623	0.332744	0.336447	0.28786	0.312616	0.422638	0.408992	0.399348	0.333616	0.300199	0.465636	0.401076	0.494088	0.383817	0.488515	0.686666	0.408123	0.435159	0.374697
Cinpu.S005750	ctg_3	1825629	1826018	hypothetical protein	NA	NA	NA	3	14	0.0135762	0.011972	0.0210409	0.0161136	0.0598601	0.0305301	0.0282736	0.0140294	0.022839	0.00997848	0.0151276	0.016883	0.0454043	0.0435397	0.0103379	0.00364177	0.0144956	0.0219884	0	0.022998	0.052745	0.0107109	0.0131644	0.00338652	0	0.00592433	0	0.0305017	0.0179716
Cinpu.S005760	ctg_3	1827875	1832525	RING/FYVE/PHD zinc finger superfamily protein	PF12906	NA	NA	3	4	0.0819785	0.0833339	0.063896	0.0602265	0.114529	0.103097	0.080118	0.038206	0.0825313	0.0557868	0.0410494	0.0464044	0.108796	0.0798015	0.0481316	0.0615367	0.0541476	0.0545386	0.0421973	0.0493643	0.110551	0.0500242	0.0463784	0.0441504	0.0567014	0.0566068	0.0976659	0.00624824	0.0253046
Cinpu.S005770	ctg_3	1833383	1839533	K+ transporter	PF11834;PF12796;PF00520;PF00023;PF00027	OG0011835	AT2G26650.1, AT2G26650.2	15	NA	0.27071	0.0811773	0.0818362	0.0764729	0.0666043	0.0357291	0.052332	0.0880903	0.0792512	0.0432076	0.0596384	0.110073	0.133896	0.0853965	0.202535	0.0284778	0.0692376	0.0816195	0.0245	0.078764	0.0677777	0.0548158	0.0478996	0.0668249	0.0548343	0.0390227	0.00781997	0.305426	0.0173053
Cinpu.S005780	ctg_3	1851212	1853843	Cytochrome bd ubiquinol oxidase, 14kDa subunit	PF02271	OG0004468	AT4G32470.1, AT4G32470.2, AT5G25450.1, AT5G25450.2, AT5G25450.3	5	NA	0.426584	0.344582	0.411353	0.396688	0.431234	0.410664	0.371326	0.459361	0.358458	0.554658	0.47295	0.404297	0.381981	0.337296	0.449228	0.542232	0.459722	0.405395	0.467661	0.333808	0.528572	0.480771	0.56583	0.39139	0.75548	0.670896	0.47183	0.828589	0.488959
Cinpu.S005790	ctg_3	1856293	1856878	conserved hypothetical protein	NA	NA	NA	2	NA	1.10181	0.348144	0.314406	0.26882	0.286954	0.208921	0.314931	0.45749	0.172097	0.39905	0.357942	0.259775	0.690278	0.130684	0.879036	0.254958	0.350474	0.48832	0.372759	0.318109	0.231948	0.227651	0.25962	0.283642	0.238483	0.361455	0.234732	0.435773	0.415201
Cinpu.S005800	ctg_3	1857775	1861391	RAN GTPase	PF00071	NA	NA	12	NA	0.536145	0.34415	0.29641	0.309959	0.39946	0.348291	0.356705	0.635333	0.284889	0.454585	0.424267	0.314077	0.410593	0.235508	0.488825	0.592425	0.83225	0.524838	0.406917	0.313208	0.446941	0.507345	1.07024	0.3868	0.835942	1.20898	0.737778	0.519856	0.627561
Cinpu.S005810	ctg_3	1890089	1894358	Cytochrome P450 superfamily protein	PF00067	OG0017408	AT2G26710.1	22	NA	0.00851036	0.0106984	0.000432667	0.00216046	0.00666039	0.0133208	0.00371299	0.010923	0.00180352	0.00309589	0	0.00121017	0.00790647	0.00110046	0.0135674	0.0276153	0.00354521	0.00700868	0	0.00466504	0	0	0	0	0	0.0086113	0	0	0.0141168
Cinpu.S005830	ctg_3	1902523	1904651	Plant Tudor-like RNA-binding protein	PF03735;PF05641	OG0001786	AT5G20030.1, AT5G20030.2	20	NA	0.0238106	0.0406676	0.0194836	0.0254891	0.0262844	0.0261642	0.0469401	0.0309828	0.019985	0.0667431	0.0231684	0.0124429	0.0156935	0.0183212	0.0190695	0.0335705	0.0236641	0.0402969	0.0368657	0.0159525	0.0108169	0.0112971	0.0373912	0.0103008	0.017525	0.0120541	0.0399398	0	0.0230581
Cinpu.S005840	ctg_3	1910911	1912303	conserved hypothetical protein	NA	NA	NA	1	NA	0.000805556	0.00046213	0.000868085	0.00115228	0	0	0.00162755	0.00118231	0	0	0	0	0	0	0.00126021	0	0	0.00521569	0	0	0	0.00410535	0.00249335	0	0	0	0	0	0
Cinpu.S005850	ctg_3	1913186	1915475	hypothetical protein	NA	NA	NA	12	NA	0.0718295	0.0761491	0.0927469	0.07137	0.0488361	0.0599045	0.0719794	0.0917522	0.0703389	0.069793	0.0753085	0.0834711	0.0595619	0.0592776	0.0692866	0.0943125	0.119261	0.0978962	0.0664365	0.0886482	0.0771175	0.0682011	0.107447	0.143001	0.0863888	0.159418	0.138622	0.0720086	0.187882
Cinpu.S005860	ctg_3	1915492	1919382	protein arginine methyltransferase	PF06325	OG0010647	AT1G04870.1, AT1G04870.2	11	NA	0.180689	0.166004	0.145404	0.235203	0.126185	0.14736	0.113561	0.156884	0.199412	0.134583	0.160355	0.16902	0.114462	0.245397	0.12031	0.171894	0.113499	0.144753	0.182263	0.142958	0.129225	0.145497	0.0781142	0.12962	0.138544	0.091012	0.163829	0.0508112	0.141184
Cinpu.S005870	ctg_3	1926353	1928405	Protein kinase superfamily protein	PF00069	OG0013700	AT5G20050.1	3	8	0.0489634	0.0361912	0.0140938	0.0239505	0.427515	0.483929	0.569925	0.236562	0.0155296	0.0214104	0.0117024	0.0158962	0.606421	0.0188153	0.06921	0.0201412	0.0925359	0.124963	0.0215228	0.0114957	0.267847	0.0166962	0.083449	0.0284229	0.0186102	0.145093	0.0295909	0.0226036	0.0603064
Cinpu.S005880	ctg_3	1931661	1934515	alpha/beta-Hydrolases superfamily protein	PF02230	OG0006496	AT5G20060.1, AT5G20060.2, AT5G20060.3, AT5G20060.4	NA	NA	0.0368819	0.0442271	0.0533327	0.0509012	0.0629959	0.0521753	0.0367015	0.0480246	0.0440698	0.0311592	0.0492382	0.0529253	0.0311739	0.0401508	0.0340369	0.0483831	0.0508039	0.0606499	0.0353919	0.027867	0.061552	0.0419299	0.060268	0.0437818	0.0473677	0.0507102	0.0551446	0.0421524	0.0596752
Cinpu.S005890	ctg_3	1934916	1938805	PPPDE putative thiol peptidase family protein	PF05903	NA	NA	5	NA	0.0948569	0.10727	0.077606	0.0902579	0.127756	0.112515	0.0779248	0.111791	0.0512697	0.0766818	0.0916869	0.0867557	0.116426	0.0726084	0.122033	0.112372	0.106164	0.108281	0.100077	0.0554236	0.136374	0.0836832	0.118799	0.0985121	0.165842	0.0942044	0.115184	0.115755	0.0700571
Cinpu.S005900	ctg_3	1940224	1944819	Protein of unknown function (DUF1644)	PF07800	OG0004260	AT3G25910.1	7	NA	0.469748	0.501563	0.376183	0.484521	0.434566	0.424891	0.452	0.55493	0.302957	0.548475	0.474574	0.47556	0.393933	0.417153	0.529022	0.481593	0.965869	0.465206	0.521985	0.395362	0.581057	0.403719	0.776407	0.568455	0.405594	0.629973	0.387129	0.369129	0.391333
Cinpu.S005910	ctg_3	1949021	1950762	S-locus lectin protein kinase family protein	PF08276;PF01453	NA	NA	14	NA	0.0023104	0.0014184	0	0	0.00106678	0	0.000715864	0	0.00413507	0.0007704	0.000795637	0.00121165	0	0.00533672	0	0.00104167	0	0.00345379	0.00169914	0	0	0	0	0	0	0.00185813	0	0	0
Cinpu.S005920	ctg_3	1950790	1956214	cysteine-rich RLK (RECEPTOR-like protein kinase)	PF07714	NA	NA	19	NA	0.114922	0.142773	0.0711878	0.126892	0.111121	0.142605	0.102068	0.0702853	0.0889657	0.145324	0.0985812	0.13005	0.107071	0.145051	0.0845429	0.123706	0.105105	0.10291	0.0952246	0.0874406	0.173928	0.0499184	0.164381	0.126076	0.0985598	0.0568078	0.146281	0.0997892	0.0791822
Cinpu.S005930	ctg_3	1956513	1961025	S-locus lectin protein kinase family protein	PF01453;PF07714;PF08276;PF00069	NA	NA	2	NA	0.120885	0.0431716	0.03576	0.0340774	0.0222521	0.0191718	0.0181223	0.236896	0.0212387	0.217123	0.0966939	0.0435809	0.0321464	0.0283755	0.269573	0.0110491	0.0379163	0.091899	0.158455	0.0228918	0.00660225	0.0127701	0.0673102	0.0590218	0.056495	0.0270521	0.0341492	0.00883441	0.0299705
Cinpu.S005960	ctg_3	1990683	1998066	S-locus lectin protein kinase family protein	PF01453;PF08276;PF00069	NA	NA	23	NA	0.0571046	0.0439525	0.0378438	0.0523052	0.0388036	0.0351544	0.038666	0.196536	0.0239658	0.067268	0.0474049	0.0363698	0.0337877	0.0351814	0.127338	0.0505425	0.0511995	0.0758525	0.0882075	0.0449829	0.0379579	0.0636793	0.0261333	0.0707676	0.0188176	0.0193858	0.0555315	0.0807846	0.00683576
Cinpu.S005970	ctg_3	2010937	2012476	early nodulin-related	PF03386	NA	NA	20	NA	0.000273053	0.00255656	0.00142839	0.00109311	0	0.000747365	0	0	0.000456231	0.00400335	0	0.00239955	0	0	0.00110028	0.00121956	0	0	0	0.00286043	0	0	0.0023778	0	0	0.00348015	0	0	0
Cinpu.S005980	ctg_3	2012384	2014995	Tetratricopeptide repeat (TPR)-like superfamily protein	PF20431;PF14432;PF01535;PF13041	OG0010694	AT1G08070.1, AT1G08070.2	6	NA	0.00917279	0.00870662	0.020746	0.0132254	0.00958618	0.00461761	0.00922194	0.0109442	0.0208694	0.00370585	0.01785	0.0319031	0.00841788	0.0105099	0.00821902	0.0178129	0.0293839	0.0131012	0.0211344	0.034955	0.0112168	0.00892313	0.0186622	0.0129192	0.0246075	0.0254205	0.0206447	0	0.00586409
Cinpu.S005990	ctg_3	2022856	2025502	hypothetical protein	NA	NA	NA	16	NA	0.000791323	0.00085464	0	0	0	0	0	0.00175441	0	0	0.00460356	0	0.00185235	0	0.000848351	0.0025998	0	0	0	0	0	0	0	0.00404378	0.0334412	0	0	0	0
Cinpu.S006000	ctg_3	2025622	2026325	hypothetical protein	NA	NA	NA	16	NA	0.000266434	0	0	0	0	0	0	0.000503832	0	0	0.000853923	0	0	0	0	0	0	0	0	0	0	0	0	0	0.112178	0	0	0	0
Cinpu.S006020	ctg_3	2033844	2036965	nudix hydrolase homolog	PF09297;PF00293;PF09296	OG0020047	AT5G20070.1	15	NA	0.0391008	0.0537136	0.0355118	0.0707269	0.0652017	0.0757233	0.0569372	0.0862412	0.0327172	0.0544739	0.0641053	0.0490973	0.0520927	0.0452986	0.0387474	0.0390953	0.0330499	0.0530421	0.0989281	0.0311973	0.0702112	0.0483447	0.0548595	0.0509391	0.0346558	0.117971	0.0189358	0.482295	0.0204627
Cinpu.S006030	ctg_3	2037510	2039554	aspartate-glutamate racemase family	PF01177	NA	NA	8	NA	0.00246459	0.015821	0.00297098	0.00479392	0.000831444	0.00138551	0.000525332	0.000755542	0.00276009	0.0106265	0.00449001	0.0086469	0	0.00312111	0.00227327	0.00291075	0.00360662	0.00592713	0.00503962	0.00702497	0.00407541	0	0.0055845	0	0	0.00357452	0	0	0.00884117
Cinpu.S006040	ctg_3	2041165	2042000	CCCH-type zinc finger family protein	PF15663	NA	NA	8	NA	0.000685565	0.000829645	0.000916046	0.000591258	0.00156894	0.0034088	0	0.00171383	0.000586544	0.000863834	0.00258152	0.00142615	0	0.000588628	0.000663659	0.00279017	0	0	0	0.00220016	0	0	0	0	0	0	0	0	0
Cinpu.S006050	ctg_3	2042078	2043273	hypothetical protein	NA	NA	NA	11	NA	0.0347414	0.0393185	0.0360327	0.0386261	0.0205073	0.00943987	0.0158981	0.0210524	0.0244254	0.0318517	0.0291457	0.0220368	0.0147866	0.0385873	0.0124592	0.0328456	0.0433274	0.0289415	0.0217362	0.0500387	0.0140187	0.0286199	0.0245065	0.0466981	0.0232775	0.011532	0.0258479	0.00573441	0.0209393
Cinpu.S006060	ctg_3	2048077	2049046	DUF4666 domain containing protein	PF15697	OG0013702	AT5G20100.1	3	14	0.00283501	0.00372884	0.00127776	0.0056938	0.0813109	0.0695764	0.0771018	0.0365925	0.00372202	0.00619488	0.00384041	0.00055613	0.145828	0	0.00154578	0.00361747	0.0104058	0.0250473	0.00175221	0.00147088	0.119148	0.00173919	0.0186659	0	0	0.0151106	0.00412817	0	0
Cinpu.S006070	ctg_3	2057691	2062139	RNA polymerase II transcription mediators	PF10156	OG0006498	AT5G20170.1	9	NA	0.174339	0.21955	0.174824	0.240499	0.218636	0.203568	0.202201	0.207049	0.177966	0.226567	0.219531	0.187057	0.202342	0.189994	0.222998	0.224612	0.183695	0.226877	0.275361	0.142954	0.302456	0.270833	0.170875	0.257407	0.217274	0.162147	0.221357	0.161317	0.112966
Cinpu.S006080	ctg_3	2064262	2068892	TMEM128 protein domain containing protein	PF20479	OG0000858	AT5G20120.1, AT5G20120.2	5	NA	0.0556636	0.0850121	0.0822383	0.059062	0.0834607	0.114633	0.10853	0.0766488	0.0517745	0.0946191	0.0603503	0.0874747	0.0800683	0.0621913	0.0611288	0.111383	0.0894282	0.0653333	0.0694152	0.0532049	0.0772129	0.0804025	0.0778117	0.11095	0.118887	0.104205	0.166099	0.0854419	0.115991
Cinpu.S006090	ctg_3	2072057	2075116	Galactose oxidase/kelch repeat superfamily protein	PF00646;PF01344	NA	NA	22	NA	0.0634081	0.0921635	0.129049	0.0902648	0.0726449	0.0680924	0.0642376	0.108657	0.107239	0.175708	0.095641	0.0905648	0.0487174	0.123869	0.0521978	0.171215	0.145451	0.117317	0.139598	0.123292	0.101256	0.0856662	0.165088	0.189867	0.190368	0.113435	0.168996	0.0231611	0.183787
Cinpu.S006100	ctg_3	2075371	2075943	RAB GTPase homolog B1C	PF00071	NA	NA	16	NA	0.00096685	0.00179447	0.000521484	0	0.0023661	0.00110779	0.000709019	0.000978518	0.000823629	0.00165932	0	0	0	0	0	0.0041579	0	0	0	0	0	0	0	0.0054268	0.00548783	0	0	0	0
Cinpu.S006110	ctg_3	2076178	2082843	Protein kinase superfamily protein	PF01633	OG0011840	AT2G26830.1	15	NA	0.202221	0.263969	0.194959	0.222046	0.198625	0.219921	0.216541	0.231833	0.18107	0.222098	0.213439	0.181938	0.177165	0.187512	0.21018	0.221156	0.270839	0.24059	0.203308	0.187053	0.192484	0.112503	0.241025	0.149381	0.172251	0.230156	0.231012	0.322515	0.259006
Cinpu.S006120	ctg_3	2084807	2089621	binding	PF08238	OG0008181	AT2G25570.1, AT2G25570.2, AT2G25570.3	3	8	0.226751	0.290212	0.283458	0.262029	0.303717	0.360066	0.271302	0.209049	0.248733	0.232953	0.23652	0.250744	0.246304	0.251259	0.228496	0.260084	0.273727	0.257833	0.207769	0.256017	0.307358	0.218312	0.171735	0.25626	0.142388	0.238285	0.262366	0.214028	0.30388
Cinpu.S006130	ctg_3	2096784	2101183	P-loop containing nucleoside triphosphate hydrolases superfamily protein	PF00271;PF00270	NA	NA	2	NA	0.0698244	0.00657256	0.00745909	0.00540978	0.00975235	0.011878	0.00770021	0.0251295	0.0117431	0.0118421	0.0129913	0.00934112	0.263066	0.00560421	0.374567	0.0157518	0.0216596	0.0769164	0.0225565	0.00940976	0.0274648	0.0191262	0.011967	0	0.00891013	0.0734568	0.0165614	0.0573675	0
Cinpu.S006140	ctg_3	2101106	2103030	hypothetical protein	NA	NA	NA	22	NA	0	0.00052719	0	0	0	0	0	0	0	0	0	0	0	0.00105722	0	0.00144534	0	0	0	0	0	0	0	0	0	0	0	0	0
Cinpu.S006150	ctg_3	2102844	2104909	Alba DNA/RNA-binding protein	PF01918	NA	NA	12	NA	0.203795	0.213765	0.227674	0.215879	0.170129	0.187605	0.171192	0.187694	0.259492	0.159989	0.16114	0.201012	0.139432	0.276857	0.128772	0.197896	0.271044	0.196878	0.139551	0.23536	0.233182	0.249392	0.231743	0.178345	0.237211	0.422471	0.315082	0.22	0.151495
Cinpu.S006160	ctg_3	2104927	2108260	Mitochondrial substrate carrier family protein	PF00153	NA	NA	17	NA	0.0893915	0.118633	0.16906	0.0802443	0.283441	0.140549	0.17771	0.14184	0.106218	0.155511	0.113689	0.172621	0.146509	0.0937868	0.0819462	0.159774	0.183286	0.168913	0.0585371	0.128484	0.20535	0.169614	0.181322	0.126481	0.166252	0.2329	0.435354	0.123266	1.66144
Cinpu.S006170	ctg_3	2109353	2113855	ribosome biogenesis regulatory protein (RRS1) family protein	PF04939	OG0012011	AT2G37990.1	12	NA	0.233359	0.262719	0.299687	0.251632	0.255915	0.225847	0.243052	0.318138	0.239745	0.275711	0.250824	0.273596	0.194761	0.241576	0.245036	0.278975	0.335106	0.284739	0.26833	0.263377	0.302666	0.29212	0.167506	0.24245	0.243982	0.416851	0.241337	0.128915	0.226822
Cinpu.S006180	ctg_3	2115031	2115901	DNAJ heat shock N-terminal domain-containing protein	PF00226	OG0019762	AT5G05750.1	11	NA	0.0696513	0.0519748	0.058565	0.0746311	0.0474682	0.0467938	0.0448648	0.0441282	0.0583295	0.0547217	0.050795	0.0483967	0.0941177	0.0644939	0.0420996	0.0370091	0.0379693	0.0218876	0.0586673	0.0369703	0.0834469	0.0563663	0.0308682	0.0570353	0.0521709	0.0412207	0.0429216	0.0344325	0.0219327
Cinpu.S006190	ctg_3	2115926	2117051	hypothetical protein	NA	NA	NA	12	NA	0.00789303	0.00565392	0.00697424	0.0085205	0.0090199	0.00894613	0.00388973	0.00446919	0.0061583	0.0103446	0.011013	0.00108582	0.00779605	0.0136681	0.0091669	0.0077504	0.0121685	0.00229727	0.00787626	0.0147569	0.0179827	0.0106525	0.00548284	0.0104499	0.015054	0.0307121	0.00580068	0	0.00800335
Cinpu.S006200	ctg_3	2117017	2121691	Peptidase S24/S26A/S26B/S26C family protein	PF00717	OG0011248	AT1G52600.1	5	NA	0.325372	0.480656	0.383752	0.392869	0.504013	0.517483	0.490811	0.403903	0.292813	0.568015	0.435972	0.382565	0.423082	0.34861	0.424614	0.618305	0.515865	0.434992	0.476885	0.343564	0.503545	0.690874	0.628402	0.48861	0.679773	0.599103	0.82926	0.785166	0.49998
Cinpu.S006210	ctg_3	2123866	2125918	Ribosomal protein L7Ae/L30e/S12e/Gadd45 family protein	PF01248	NA	NA	12	NA	0.301108	0.23572	0.34383	0.301613	0.322857	0.302022	0.269557	0.480038	0.272131	0.420535	0.365005	0.379471	0.237848	0.216532	0.325338	0.437757	0.510711	0.381294	0.244496	0.304081	0.452533	0.34309	0.345754	0.237197	0.340613	0.885241	0.504929	0.364034	0.474862
Cinpu.S006220	ctg_3	2131426	2136310	Major facilitator superfamily protein	PF00854	NA	NA	20	NA	0.0465226	0.0621609	0.0598202	0.0538816	0.0540128	0.0385386	0.0339025	0.0782848	0.0346578	0.526458	0.0825341	0.0610158	0.0458523	0.0215759	0.220392	0.0665872	0.0581533	0.0720895	0.0648148	0.0536781	0.0676091	0.101077	0.0356515	0.0340056	0.167699	0.0360878	0.0831884	0.0662999	0.0897084
Cinpu.S006230	ctg_3	2138651	2140583	Nucleotide-sugar transporter family protein	PF03151	NA	NA	4	NA	0.067515	0.080916	0.0817943	0.0615527	0.157866	0.166879	0.166259	0.114196	0.0309059	0.342058	0.082324	0.0649001	0.119484	0.0254722	0.209342	0.230043	0.0818107	0.150091	0.165131	0.0541346	0.113956	0.201298	0.0494653	0.131476	0.138419	0.076518	0.379033	0.272177	0.0479693
Cinpu.S006240	ctg_3	2147395	2149141	alkenal reductase	PF00107;PF16884	NA	NA	19	NA	0.00089177	0	0.000920316	0	0	0.00180076	0	0	0.000498329	0.00149279	0	0	0.000953478	0	0	0.00376995	0	0	0	0	0.00697708	0	0	0	0	0	0	0	0
Cinpu.S006250	ctg_3	2153139	2154938	Zinc-binding dehydrogenase family protein	PF16884;PF00107	NA	NA	15	NA	0.0010471	0.00128108	0.000524506	0.00163522	0.00140275	0	0	0	0.00131735	0.00124773	0	0	0	0	0	0	0	0	0	0.00361445	0	0	0	0	0	0	0.00271528	0.00505894	0
Cinpu.S006260	ctg_3	2156901	2181108	Protein of unknown function (DUF3414)	PF11894	OG0009636	AT5G51200.1, AT5G51200.2, AT5G51200.3	7	NA	0.164984	0.207408	0.147361	0.183807	0.1706	0.165401	0.187929	0.203607	0.15443	0.237766	0.185734	0.176748	0.145763	0.143865	0.137023	0.184675	0.321088	0.227149	0.187178	0.172485	0.199424	0.179673	0.152401	0.131315	0.169791	0.263273	0.188256	0.130495	0.162555
Cinpu.S006270	ctg_3	2183038	2185969	Pectin lyase-like superfamily protein	PF00295	OG0011582	AT1G80140.1	10	NA	0.00192218	0.000379965	0.000584965	0.0020415	0.000949501	0.00182771	0	0.00232375	0	0.00204226	0	0.0020812	0	0.00111491	0	0	0	0	0	0	0	0	0.00151848	0.00274672	0	0	0	0	0
Cinpu.S006280	ctg_3	2188289	2194854	Methyltransferase FkbM domain containing protein	PF05050	NA	NA	14	NA	0.491613	0.353395	0.66532	0.529168	0.303922	0.271406	0.237158	0.299758	0.733991	0.276085	0.483111	0.599917	0.18941	0.689076	0.191812	0.218949	0.480183	0.401458	0.291031	0.652775	0.279237	0.351913	0.41083	0.307773	0.24923	0.314062	0.412768	0.395669	0.307633
Cinpu.S006290	ctg_3	2196120	2200293	Plant haem oxygenase (decyclizing) family protein	PF06232;PF01126	NA	NA	11	NA	0.0827853	0.0439902	0.060182	0.11653	0.0680892	0.0803708	0.0598019	0.0462518	0.0969012	0.0613144	0.0813509	0.0727676	0.0761957	0.0948902	0.0209875	0.0379016	0.0308117	0.0611581	0.0321704	0.0496843	0.0578224	0.0254377	0.0335438	0.0214568	0.0160187	0.0621154	0.033976	0.0458167	0.0343636
Cinpu.S006300	ctg_3	2202512	2204333	Peroxidase superfamily protein	PF00141	OG0017735	AT2G41480.1	16	NA	0.000256441	0	0.0010944	0.000428784	0.00153064	0.0019615	0.00207895	0.0184871	0	0.00212762	0	0	0.00102637	0	0.0115123	0.0179878	0	0.00241658	0.00267464	0	0	0	0	0	0.0210346	0	0	0	0.00971993
Cinpu.S006310	ctg_3	2207821	2210516	SPX domain gene	PF03105	OG0017407	AT2G26660.1	22	NA	0.0264019	0.0684236	0.0202275	0.0456436	0.0422324	0.0739161	0.100985	0.0350932	0.0325467	0.0573621	0.032986	0.0276313	0.0310064	0.0401206	0.0271573	0.114718	0.0565662	0.0517447	0.0629832	0.0115594	0.0262142	0.0347268	0.0466012	0.0779768	0.0216321	0.0668045	0.0334124	0.0799948	0
Cinpu.S006320	ctg_3	2220561	2222329	Integrase-type DNA-binding superfamily protein	PF00847	NA	NA	8	NA	0	0	0.00194364	0	0	0.00177159	0.000699293	0.00069069	0.000751934	0	0	0.00255335	0	0	0	0	0.00145377	0	0	0	0	0	0	0	0	0	0	0	0
Cinpu.S006330	ctg_3	2232838	2234068	conserved hypothetical protein	NA	NA	NA	4	NA	0.00493307	0.0030882	0.005989	0.00136528	0.0077131	0.00121431	0.00684325	0.0131014	0.00236528	0.0437774	0.00645133	0.0133725	0	0.00514184	0.00115415	0.0234288	0.00199839	0	0.00970257	0.00969031	0.0731382	0.00207825	0.00931174	0.0106432	0.108521	0	0.414008	0	0
Cinpu.S006340	ctg_3	2237304	2248838	hypothetical protein	PF13259	OG0001398	AT5G20180.1, AT5G20180.2, AT5G20180.3, AT5G20180.4	5	NA	0.150602	0.209887	0.157587	0.150138	0.187969	0.20189	0.188001	0.150651	0.12225	0.180659	0.132374	0.131313	0.158674	0.136053	0.151564	0.214996	0.164321	0.159384	0.225498	0.131273	0.166473	0.223503	0.170463	0.197974	0.265734	0.229149	0.253493	0.118151	0.249982
Cinpu.S006350	ctg_3	2257140	2261319	EIN3-binding F box protein	PF13516;PF00646	OG0013771	AT5G25350.1	2	NA	0.365657	0.319233	0.252666	0.225021	0.306409	0.301867	0.393921	0.483597	0.202139	0.375657	0.243988	0.259754	0.503472	0.212338	0.844845	0.385455	0.201778	0.332076	0.313142	0.216085	0.338118	0.246343	0.266556	0.38462	0.436943	0.302073	0.35245	0.369251	0.258578
Cinpu.S006360	ctg_3	2262608	2270377	Protein kinase superfamily protein	PF00069;PF03822	OG0003304	AT5G35410.1, AT5G35410.2	8	NA	0.412806	0.727509	0.493724	0.447546	0.120481	0.20006	0.24701	0.445961	0.323366	0.197837	0.284838	0.334726	0.162345	0.314236	0.479478	0.344956	0.416384	0.47854	0.384955	0.351229	0.141685	0.264759	0.360685	0.24132	0.191484	0.160317	0.183692	0.129197	0.205286
Cinpu.S006370	ctg_3	2281161	2283300	Tetratricopeptide repeat (TPR)-like superfamily protein	NA	OG0017025	AT1G80130.1	8	NA	0.029661	0.00980198	0.00733663	0.27782	0.00546532	0.0031834	0.0106034	0.00745878	0.0318993	0.00427685	0.00681965	0.123319	0.00238821	0.11019	0.0135323	0.00878453	0.00545068	0.0152633	0.00142656	0.00820738	0.0260558	0.0038827	0.00433953	0.00850768	0	0.00180363	0.0140353	0	0.00995221
Cinpu.S006380	ctg_3	2286543	2287191	hypothetical protein	NA	NA	NA	1	NA	0.00266762	0.00110501	0	0.0022459	0.000574952	0	0	0.00317919	0.00186241	0	0.00108275	0.000649713	0	0.000774737	0	0.00341865	0.0022389	0.00579362	0	0	0	0	0.0033967	0	0	0	0	0	0
Cinpu.S006390	ctg_3	2287236	2288487	hypothetical protein	NA	OG0004587	AT5G20200.1	18	NA	0	0.00103436	0.000438874	0.00265806	0	0.00142314	0	0	0.00071464	0	0.000735371	0.000897852	0.00114078	0.000774737	0.000949842	0.00135131	0.00137118	0	0	0.000857226	0	0	0.00186438	0	0	0	0	0	0
Cinpu.S006400	ctg_3	2288499	2293542	hypothetical protein	NA	NA	NA	3	7	0.00180558	0.00186802	0.000429926	0.000880206	0.00108035	0.00429834	0.0131012	0.00173186	0.000403562	0.000902878	0.00141927	0	0.00291972	0.00173592	0.00449416	0.00166572	0	0.00936161	0	0.00193304	0.00485919	0	0.00344122	0.0069884	0	0.00406126	0	0	0
Cinpu.S006410	ctg_3	2298226	2303412	plant-specific transcription factor YABBY family protein	PF04690	OG0000369	AT2G26580.1, AT2G26580.2	10	NA	0.313696	0.923533	0.475583	0.567893	1.25864	0.126894	0.700379	0.264718	0.128503	0.524362	0.191443	0.142267	0.48303	0.122943	0.815901	0.797464	0.520275	0.55817	0.772948	0.215875	0.711811	0.419751	0.39081	2.00409	0.799057	1.61646	0.122032	0.251931	0.185959
Cinpu.S006420	ctg_3	2307737	2312240	methyl-CPG-binding domain	PF01429	NA	NA	12	NA	0.24519	0.281448	0.280217	0.219505	0.498626	0.304874	0.391381	0.210613	0.197767	0.271332	0.230067	0.250128	0.269523	0.188392	0.215179	0.36981	0.304785	0.325735	0.287937	0.256153	0.369856	0.247536	0.371762	0.274866	0.259063	0.697598	0.293928	0.397808	0.267688
Cinpu.S006430	ctg_3	2312298	2315503	chloroplast thylakoid lumen protein	NA	NA	NA	14	NA	0.387119	0.291172	0.562693	0.406196	0.201064	0.143347	0.136557	0.1846	0.61462	0.157215	0.31183	0.480089	0.138887	0.612674	0.113737	0.0987034	0.406148	0.347843	0.17481	0.606348	0.150016	0.170724	0.27162	0.260518	0.0959857	0.201354	0.113446	0.225022	0.164013
Cinpu.S006440	ctg_3	2319802	2324602	Glycosyl hydrolase superfamily protein	PF00332	NA	NA	2	NA	0.350365	0.206865	0.195561	0.268437	0.206615	0.1939	0.251891	0.318657	0.150158	0.161609	0.161978	0.25369	0.366082	0.192535	0.38921	0.231014	0.180045	0.194513	0.156111	0.210902	0.339562	0.191826	0.144937	0.199892	0.123895	0.162297	0.184148	0.160475	0.182414
Cinpu.S006450	ctg_3	2327904	2329367	Cupredoxin superfamily protein	PF02298	NA	NA	2	NA	1.20124	0.585829	0.833968	1.16779	0.910557	0.677352	0.777905	1.05716	0.791328	0.491031	0.718509	0.882018	1.18445	0.806753	0.864937	0.435217	0.870035	0.792562	0.593618	0.812353	0.862382	0.445157	0.945765	0.440085	0.762901	0.989973	0.456142	1.12406	0.367166
Cinpu.S006470	ctg_3	2348119	2349985	blue-copper-binding protein	PF02298	OG0000458	AT5G20230.1	1	NA	0	0.000439662	0	0	0	0	0	0	0	0	0	0	0.00121621	0	0	0	0.00137344	0.00448105	0	0	0	0	0	0	0	0	0	0	0
Cinpu.S006490	ctg_3	2353248	2354778	blue-copper-binding protein	PF02298	OG0000458	AT5G20230.1	4	NA	0	0	0	0	0	0	0	0.00409387	0	0	0.00249062	0	0	0	0.00462771	0	0	0.00296626	0	0	0	0	0	0	0.00795101	0	0.0187445	0	0
Cinpu.S006500	ctg_3	2360268	2361754	blue-copper-binding protein	PF02298	OG0000458	AT5G20230.1	4	NA	0	0.000464098	0	0	0	0.00165892	0	0.00777278	0	0.00168834	0	0	0.000734313	0	0.00943575	0	0	0.00296626	0	0	0	0	0	0.00439178	0.0146535	0	0.0187445	0	0
Cinpu.S006510	ctg_3	2364338	2365367	blue-copper-binding protein	PF02298	OG0000458	AT5G20230.1	23	NA	0.00554882	0.00145659	0.00173817	0.00469597	0.0034318	0.00158903	0.0031883	0.105967	0.00214134	0	0.00210467	0	0.00239929	0	0.00378055	0.0033987	0.00520204	0.0101586	0.00203423	0	0.00771611	0	0	0	0	0.00635436	0	0	0
Cinpu.S006520	ctg_3	2365721	2369273	conserved hypothetical protein	NA	NA	NA	15	NA	0.105289	0.126765	0.161833	0.122749	0.197085	0.146477	0.154037	0.0799705	0.152863	0.137232	0.145284	0.169723	0.0812067	0.162881	0.0609744	0.0928991	0.103331	0.0904222	0.0940085	0.199391	0.198017	0.140124	0.0817632	0.143543	0.0745541	0.195969	0.133307	0.206924	0.0966293
Cinpu.S006530	ctg_3	2393406	2406128	Transducin family protein / WD-40 repeat family protein	NA	NA	NA	5	NA	0.146942	0.287646	0.223122	0.197164	0.216114	0.25936	0.246121	0.126615	0.137463	0.175892	0.160874	0.174066	0.157973	0.143549	0.157298	0.220929	0.245519	0.167069	0.218366	0.191491	0.184673	0.314429	0.349113	0.264213	0.243253	0.269499	0.286336	0.192597	0.203849
Cinpu.S006540	ctg_3	2421684	2426519	auxin response factor	PF06507;PF02362;PF05278	NA	NA	3	9	0.0754663	0.288449	0.0742136	0.118283	0.315075	0.491029	0.426424	0.0761067	0.0730952	0.22237	0.123824	0.0864757	0.228994	0.0807912	0.117684	0.194107	0.0985779	0.133806	0.143955	0.0635405	0.221245	0.142046	0.0868038	0.0683131	0.0768851	0.0946788	0.10974	0.0765882	0.0626277
Cinpu.S006550	ctg_3	2428097	2435736	WUS-interacting protein	PF00400	NA	NA	21	NA	0.784599	0.82359	0.519052	0.546689	0.528584	0.809933	0.7283	0.666374	0.476191	0.688645	0.643877	0.631113	0.686958	0.515002	0.804348	0.684424	0.580907	0.641451	0.660486	0.484876	0.490543	1.53758	0.557009	0.848633	0.669437	0.494491	0.534178	0.523408	0.710458
Cinpu.S006560	ctg_3	2435749	2439240	hypothetical protein	NA	NA	NA	21	NA	0.197805	0.179513	0.0700704	0.135981	0.123166	0.197995	0.162942	0.141194	0.0949544	0.120498	0.158914	0.113598	0.168698	0.106735	0.206387	0.139556	0.096592	0.0803097	0.146219	0.0867421	0.160824	0.392509	0.0951025	0.205822	0.1354	0.0640888	0.100833	0.0625778	0.0966922
Cinpu.S006570	ctg_3	2453167	2458581	beta-1,4-N-acetylglucosaminyltransferase family protein	PF04724	OG0011669	AT2G13290.1, AT2G13290.2	15	NA	0.182027	0.0542719	0.15011	0.126747	0.119347	0.117152	0.0749395	0.0925193	0.170618	0.0882446	0.142661	0.14664	0.106119	0.193485	0.162125	0.142134	0.132088	0.119662	0.120547	0.112989	0.129724	0.254505	0.140277	0.0773815	0.225642	0.180681	0.0829533	0.249713	0.105517
Cinpu.S006580	ctg_3	2459219	2461035	indole-3-acetic acid inducible	PF02309	NA	NA	8	NA	0.297461	0.0481747	0.0446463	0.0896757	0.0403959	0.128407	0.0486924	0.113962	0.172941	0.12777	0.248809	0.100022	0.0892404	0.261817	0.300527	0.186799	0.0266739	0.08365	0.183671	0.0523037	0.0621608	0.129823	0.0464901	0	0.36327	0.0225231	0.247162	0.0221084	0.0363639
Cinpu.S006590	ctg_3	2467310	2478553	RabGAP/TBC domain-containing protein	PF00566;PF12068	OG0009657	AT5G52580.1, AT5G52580.2, AT5G52580.3	9	NA	0.683169	0.731044	0.648837	0.683919	0.69704	0.825144	0.713435	0.735665	0.582	0.754207	0.699472	0.643875	0.759902	0.656417	0.749202	0.891619	0.546022	0.690504	0.900761	0.568471	0.811251	0.865759	0.520641	0.765007	0.845398	0.46201	1.06208	0.583299	0.751581
Cinpu.S006600	ctg_3	2493823	2497524	Protein kinase superfamily protein	PF07714	NA	NA	22	NA	0.0169462	0.0305867	0.0177352	0.0217643	0.0129367	0.00995398	0.0127206	0.044692	0.00868596	0.486466	0.134019	0.0311773	0.0121877	0.0217596	0.114198	0.333137	0.0782513	0.0869182	0.248337	0.0120769	0.0118733	0.199849	0.0373994	0.0412848	0.178252	0	0.518692	0.00521838	0.146196
Cinpu.S006610	ctg_3	2500769	2508387	Ubiquitin system component Cue protein	PF02845	NA	NA	3	13	0.519158	0.522538	0.550043	0.593657	0.703499	0.715021	0.685264	0.623798	0.428456	0.570203	0.555909	0.485118	0.75832	0.527402	0.568063	0.650529	0.425771	0.563023	0.650786	0.463449	0.751468	0.778314	0.457456	0.515968	0.57288	0.582009	0.655208	0.776978	0.465808
Cinpu.S006620	ctg_3	2506916	2508445	ARF-GAP domain	PF13499	NA	NA	2	NA	0.613576	0.4625	0.220994	0.2717	0.606314	0.660294	0.788316	0.447709	0.162706	0.31236	0.246634	0.26063	1.14063	0.135965	0.614204	0.305304	0.202659	0.39399	0.241556	0.178444	0.469755	0.267346	0.163798	0.347368	0.800222	0.611368	0.373458	0.277556	0.132139
Cinpu.S006630	ctg_3	2520748	2522854	hypothetical protein	NA	NA	NA	10	NA	0.0232503	0.0624407	0.0620115	0.0554038	0.0158385	0.0098044	0.0122408	0.0101378	0.0356633	0.034627	0.0657235	0.0653107	0.00657238	0.0435418	0.0145605	0.0126088	0.0801797	0.0585493	0.0419242	0.0773232	0.0129579	0.0364739	0.0699682	0.103522	0.0215982	0.0504435	0.00620616	0.0438523	0.0384236
Cinpu.S006640	ctg_3	2542819	2547874	BED zinc finger ;hAT family dimerisation domain	PF05699;PF14372	OG0006034	AT3G42170.1, AT3G42170.2	12	NA	0.147856	0.114233	0.211917	0.208339	0.199438	0.137293	0.14448	0.163236	0.166358	0.180946	0.219337	0.274801	0.106458	0.234338	0.0961252	0.163554	0.346882	0.216517	0.105884	0.241376	0.155256	0.155714	0.495586	0.136163	0.211361	0.543909	0.200756	0.35501	0.143281
Cinpu.S006650	ctg_3	2548216	2552283	Small nuclear RNA activating complex (SNAPc), subunit SNAP43 protein	PF09808	OG0000825	AT3G53270.1, AT3G53270.2, AT3G53270.3, AT3G53270.4, AT3G53270.5, AT3G53270.6, AT3G53270.7, AT3G53270.8, AT3G53270.9	9	NA	0.179428	0.235619	0.175411	0.178198	0.153465	0.150128	0.170007	0.180688	0.181006	0.213149	0.19736	0.150942	0.147769	0.180349	0.210329	0.247472	0.124031	0.219546	0.235607	0.191556	0.198725	0.348633	0.0882451	0.261578	0.20857	0.091151	0.219743	0.0803494	0.119246
Cinpu.S006660	ctg_3	2554093	2563636	Tetratricopeptide repeat (TPR)-like superfamily protein	NA	OG0003305	AT5G35430.1	9	NA	0.276736	0.388203	0.313439	0.253952	0.251234	0.282122	0.291232	0.321173	0.24177	0.311099	0.296964	0.296431	0.288655	0.289133	0.342289	0.317968	0.346805	0.364716	0.348749	0.302588	0.307282	0.350873	0.405846	0.366593	0.295952	0.315339	0.326122	0.202006	0.176959
Cinpu.S006670	ctg_3	2565668	2566369	hypothetical protein	NA	NA	NA	19	NA	0.0371517	0.050198	0.0428124	0.0412431	0.0438096	0.0432354	0.0494226	0.0457728	0.0498963	0.0507664	0.0446307	0.0621105	0.0475597	0.0515809	0.037258	0.048578	0.0474502	0.0714379	0.0474103	0.0554626	0.0598071	0.0507026	0.0304317	0.0195822	0.0405447	0.0410391	0.0419456	0.0467912	0.0499662
Cinpu.S006680	ctg_3	2583788	2586350	hypothetical protein	NA	NA	NA	5	NA	0.222729	0.252444	0.205115	0.321819	0.249461	0.247596	0.224071	0.325012	0.226987	0.275526	0.308258	0.26506	0.163352	0.242826	0.203982	0.334655	0.272758	0.224111	0.290242	0.17041	0.33735	0.261574	0.22413	0.294852	0.356427	0.32703	0.294015	0.160083	0.180864
Cinpu.S006690	ctg_3	2592302	2595673	SPOC domain / Transcription elongation factor S-II protein	NA	NA	NA	1	NA	0.0010039	0.00137752	0.00107728	0	0.00345567	0.00107743	0	0.00218747	0.0025835	0	0	0	0	0.00111043	0.00136372	0	0	0.00343989	0.00177116	0	0	0.00194042	0	0	0	0	0	0	0
Cinpu.S006700	ctg_3	2596965	2600125	BSD domain-containing protein	NA	OG0005597	AT2G10950.1, AT2G10950.2, AT2G10950.3	11	NA	0.136444	0.137269	0.15274	0.170002	0.10476	0.126954	0.118895	0.109956	0.151874	0.112845	0.134955	0.148491	0.0786355	0.200347	0.0908576	0.13022	0.129168	0.144023	0.136741	0.176585	0.101002	0.199331	0.0993248	0.136339	0.0576174	0.0843496	0.139238	0.0385888	0.0465791
Cinpu.S006710	ctg_3	2601997	2607332	ENTH/ANTH/VHS superfamily protein	PF07651	OG0013811	AT5G35200.1, AT5G35200.2	3	11	0.040134	0.0461442	0.0360153	0.0541593	0.0468243	0.0643273	0.0575993	0.0583379	0.029945	0.0444434	0.0481954	0.0397277	0.0530558	0.0415779	0.0265318	0.0298505	0.029107	0.0474543	0.0237355	0.0196252	0.0795089	0.0375529	0.0143187	0.0286473	0.0617124	0.00823014	0.0356162	0.0329847	0.0491019
Cinpu.S006720	ctg_3	2610555	2611396	MAK10 homologue	NA	NA	NA	7	NA	0.0796122	0.0947484	0.0717911	0.11457	0.0837928	0.0760776	0.0799563	0.113206	0.0678832	0.0853384	0.0646049	0.0504478	0.081353	0.114923	0.0730907	0.0593693	0.215822	0.075471	0.106358	0.0618711	0.0887962	0.0679108	0.0628147	0.145395	0.0280987	0.0804942	0.0554138	0.0326564	0.140576
Cinpu.S006730	ctg_3	2612094	2613797	MAK10 homologue	NA	NA	NA	2	NA	0.0267617	0.0258694	0.0232796	0.016886	0.0127938	0.010593	0.0302015	0.0160146	0.0282261	0.015609	0.0160404	0.0159122	0.0369262	0.0313103	0.0639806	0.0148851	0.0237022	0.0340789	0.0138523	0.0259864	0.0098496	0.0177394	0.0166612	0.0184855	0.00536328	0.00189874	0.05274	0	0.0114828
Cinpu.S006740	ctg_3	2613821	2618237	MAK10 homologue	PF04112	NA	NA	9	NA	0.0122516	0.0205093	0.0119029	0.0285982	0.0193043	0.0310914	0.0138533	0.0168218	0.0163833	0.0312474	0.0121999	0.00991712	0.0199929	0.0212249	0.0290436	0.0115499	0.0202032	0.0224148	0.0305465	0.0162851	0.0270088	0.0161695	0.00603367	0.0383531	0.0150606	0	0.00681413	0.0086287	0
Cinpu.S006750	ctg_3	2620705	2622451	MAK10 homologue	NA	NA	NA	2	NA	0.400923	0.135506	0.168026	0.14944	0.0679954	0.0775154	0.0800698	0.0955111	0.142035	0.0768038	0.0938521	0.115726	0.432153	0.168281	0.747669	0.0672097	0.157425	0.170162	0.0994384	0.177046	0.0732172	0.0681227	0.119285	0.165708	0.0367592	0.0835659	0.0879943	0.028879	0.107913
Cinpu.S006760	ctg_3	2622505	2624792	MAK10 homologue	PF04112	NA	NA	2	NA	0.102143	0.018618	0.0263442	0.0435357	0.0133361	0.0193099	0.00873447	0.0175449	0.0330417	0.012125	0.0266618	0.0190737	0.0935355	0.0538432	0.234741	0.00649382	0.00949127	0.0385602	0.0148241	0.0145088	0.0220006	0.0183822	0.00442128	0.0463769	0.00329294	0	0	0.0262525	0.0417383
Cinpu.S006780	ctg_3	2630608	2633446	MAK10 homologue	NA	NA	NA	2	NA	0.0377977	0.020469	0.0224336	0.0279681	0.0106004	0.0168987	0.0156925	0.0102132	0.0130286	0.0167023	0.0229584	0.0140498	0.0444631	0.0251522	0.0640779	0.013094	0.0306859	0.0408009	0.0173839	0.014559	0.0178436	0.0288466	0.00151503	0.00387372	0.0207571	0.00708099	0.0167017	0	0.01784
Cinpu.S006790	ctg_3	2633498	2637937	MAK10 homologue	PF03006;PF04112	NA	NA	9	NA	0.152155	0.190137	0.147904	0.121405	0.0864939	0.114439	0.0695119	0.099241	0.0484027	0.11464	0.125269	0.0712933	0.170387	0.0495843	0.203806	0.0761879	0.0723879	0.10099	0.2591	0.0917815	0.0665608	0.129883	0.0820247	0.185155	0.0390495	0.0625838	0.0997577	0.00856225	0.0668118
Cinpu.S006810	ctg_3	2647360	2650220	heptahelical transmembrane protein1	PF03006	OG0013706	AT5G20270.1	2	NA	1.23094	0.181946	0.140508	0.140492	0.331922	0.410933	0.252848	0.253659	0.138138	0.47361	0.202433	0.14931	1.34626	0.114956	1.2496	0.312684	0.171857	0.416147	0.179384	0.151041	0.28849	0.231745	0.100553	0.638804	0.158654	0.097011	0.332102	0.0517826	0.0893544
Cinpu.S006820	ctg_3	2652491	2660634	sucrose phosphate synthase 1F	PF05116;PF00862;PF00534	OG0020053	AT5G20280.1	16	NA	0.134733	0.259265	0.0932401	0.0875629	0.0734937	0.0865782	0.103599	0.166334	0.0569673	0.388519	0.158339	0.0838851	0.111242	0.0691429	0.306069	0.230969	0.148866	0.14747	0.229702	0.0641419	0.11791	0.230873	0.0593913	0.408565	1.0579	0.0361991	0.250304	0.0701378	0.2327
Cinpu.S006830	ctg_3	2669528	2673981	calmodulin-binding receptor-like cytoplasmic kinase	PF07714	OG0000629	AT2G11520.1	9	NA	0.577543	0.728603	0.566438	0.543386	0.459107	0.490997	0.521351	0.891148	0.479791	0.618781	0.498511	0.504346	0.4585	0.482254	0.576786	0.488248	0.500552	0.546415	0.653219	0.513189	0.56267	0.642332	0.286619	0.650544	0.358931	0.324211	0.414727	0.203158	0.618619
Cinpu.S006840	ctg_3	2674213	2680517	Voltage-gated chloride channel family protein	PF00654	NA	NA	11	NA	0.407792	0.491842	0.40371	0.482866	0.398475	0.479245	0.415104	0.427162	0.335285	0.400964	0.484232	0.484053	0.364159	0.376881	0.345863	0.299238	0.431602	0.349311	0.346489	0.349622	0.405171	0.278287	0.430931	0.422684	0.206926	0.246523	0.260651	0.248609	0.386777
Cinpu.S006850	ctg_3	2683654	2696624	Avirulence induced gene (AIG1) family protein	PF02148;PF00443;PF04548;PF04062;PF11886	OG0002393	AT5G20300.1, AT5G20300.2, AT5G20300.3, AT5G20300.4, AT5G20300.5	11	NA	0.441106	0.369328	0.35024	0.482503	0.330649	0.392982	0.304383	0.369809	0.394174	0.340011	0.463395	0.517274	0.345404	0.513614	0.274711	0.290376	0.318438	0.258328	0.239509	0.405649	0.442668	0.31004	0.300986	0.365125	0.250853	0.248322	0.22089	0.21549	0.232701
Cinpu.S006860	ctg_3	2708468	2712373	monogalactosyldiacylglycerol synthase	PF06925;PF04101	OG0020055	AT5G20410.1	21	NA	0.136345	0.136748	0.354833	0.224792	0.0355014	0.154546	0.120836	0.165632	0.151811	0.0594241	0.146196	0.0551689	0.0657679	0.171052	0.0761003	0.0366486	0.143143	0.200968	0.247819	0.260295	0.0371811	0.421937	0.325683	0.0359771	0.0506108	0.080682	0.0451973	0.0624402	0.0680911
Cinpu.S006870	ctg_3	2720597	2723890	RING/U-box superfamily protein	NA	NA	NA	13	NA	0.060591	0.0778632	0.113095	0.11239	0.104778	0.0928587	0.0819701	0.109016	0.0863703	0.0963424	0.0818222	0.0748171	0.0558028	0.0903762	0.0557636	0.0591652	0.0430228	0.138501	0.143729	0.0840856	0.0765587	0.130324	0.0151563	0.0518284	0.0786779	0.085227	0.0939681	0.115305	0.0662594
Cinpu.S006880	ctg_3	2734030	2739317	hypothetical protein	NA	NA	NA	19	NA	0.00226758	0.00236251	0.0029165	0.00525895	0.000355473	0.00271149	0.00372451	0.00575217	0.00229768	0.00356261	0.00201488	0.00136062	0.00480827	0.00284013	0.00443428	0	0.00192845	0.00209338	0	0.00169569	0.00580594	0	0.00131801	0	0	0	0	0	0
Cinpu.S006890	ctg_3	2740856	2746196	Inorganic H pyrophosphatase family protein	PF03030	NA	NA	14	NA	0.323128	0.330009	0.254546	0.52014	0.190355	0.197041	0.188013	0.203225	0.452457	0.258761	0.407793	0.591135	0.186499	0.642356	0.174512	0.291097	0.143131	0.320669	0.202054	0.338383	0.206611	0.173213	0.193064	0.124925	0.511935	0.0910677	0.176179	0.123952	0.316761
Cinpu.S006900	ctg_3	2746638	2746990	hypothetical protein	NA	NA	NA	14	NA	0.000781864	0.00289707	0.00432939	0.00617711	0.00103179	0.00118845	0.0014331	0.001745	0.00424465	0.00529104	0	0.00615308	0.000901011	0.00556555	0	0	0	0	0.00202568	0.00647948	0	0	0	0	0	0	0	0	0
Cinpu.S006910	ctg_3	2747042	2748010	2-oxoglutarate (2OG) and Fe(II)-dependent oxygenase superfamily protein	PF03171	NA	NA	10	NA	0.00026365	0	0.000695029	0.000676531	0	0	0	0	0	0	0	0	0	0	0	0.000746444	0	0	0	0	0	0	0	0.00511444	0	0	0	0	0
Cinpu.S006920	ctg_3	2754392	2755980	2-oxoglutarate (2OG) and Fe(II)-dependent oxygenase superfamily protein	PF14226	NA	NA	17	NA	0.00902429	0.0133293	0.0425805	0.00537334	0.00460626	0.00702946	0.00376889	0.00798532	0.00163394	0.00826374	0.00853611	0.00994399	0.00331438	0.0040463	0.00094933	0.0116335	0.0219877	0.0101128	0.0740984	0.0293386	0.00518495	0.129496	0.00623383	0.00707018	0.00678459	0	0	0.00696767	0.186684
Cinpu.S006930	ctg_3	2759718	2760952	phosphate transporter 4;5	NA	NA	NA	14	NA	0.0670358	0.0366892	0.0616854	0.0748218	0.0337123	0.0366148	0.0285428	0.0264304	0.101818	0.0418469	0.0456698	0.0934817	0.0289109	0.0872521	0.014894	0.0533214	0.0450668	0.0648916	0.0205419	0.0700687	0.0165919	0.0429362	0.0393095	0.0238571	0.126747	0.0215931	0.0458432	0	0.0529474
Cinpu.S006940	ctg_3	2760681	2762549	2-oxoglutarate (2OG) and Fe(II)-dependent oxygenase superfamily protein	PF14226;PF03171	NA	NA	10	NA	0.0261631	0.079842	0.0328748	0.055656	0.0100305	0.0182582	0.00893961	0.0217246	0.0180276	0.0268628	0.0361438	0.0265989	0.0126972	0.033302	0.0412912	0.0447351	0.0406341	0.0260701	0.0861973	0.0334555	0.0417792	0.149429	0.0186554	0.38033	0.0147761	0.00447575	0.112847	0.044428	0.0490233
Cinpu.S006950	ctg_3	2766531	2775395	phosphate transporter 4;5	PF07690	OG0006500	AT5G20380.1, AT5G20380.2	14	NA	0.406146	0.417941	0.457997	0.495412	0.329858	0.410897	0.318034	0.313025	0.552199	0.34943	0.403323	0.443116	0.269038	0.712316	0.242339	0.344949	0.330013	0.354737	0.354614	0.425129	0.408324	0.399915	0.345436	0.334668	0.292385	0.283625	0.422803	0.25878	0.369407
Cinpu.S006960	ctg_3	2774467	2777520	glucuronidase	PF03662	OG0009522	AT5G34940.1, AT5G34940.2, AT5G34940.4	15	NA	0.00326536	0.00661333	0.00162986	0.00156571	0.00434148	0.00340645	0.0030907	0.00208133	0.00695774	0.00474519	0	0.0103057	0.00371042	0.00701343	0.000880025	0.00292491	0.00221681	0.00334894	0	0.0213146	0.00803931	0.00268772	0.00223958	0.00436639	0	0.00887518	0	0.0197576	0
Cinpu.S006980	ctg_3	2783984	2784307	hypothetical protein	PF10471	NA	NA	12	NA	0.1946	0.173637	0.199178	0.178729	0.185492	0.175141	0.135177	0.188973	0.137306	0.140223	0.171047	0.160331	0.194138	0.120043	0.205212	0.152399	0.187228	0.195829	0.157754	0.169106	0.159014	0.184098	0.221511	0.124008	0.205038	0.218959	0.184545	0.151846	0.187674
Cinpu.S006990	ctg_3	2784445	2787513	adenylate cyclases	PF01928	NA	NA	12	NA	0.0732189	0.0708341	0.057021	0.0618211	0.0730897	0.0577442	0.0545499	0.073313	0.039508	0.0543533	0.0437541	0.0814971	0.0634123	0.0499579	0.0949787	0.0988454	0.0786502	0.0532357	0.0391451	0.0522641	0.0745554	0.093337	0.097495	0.0663642	0.0808507	0.103863	0.0656099	0.0827682	0.0721633
Cinpu.S007020	ctg_3	2802000	2809668	response regulator	NA	NA	NA	12	NA	0.109549	0.147592	0.149776	0.140771	0.141743	0.142973	0.112944	0.159495	0.120468	0.125458	0.131745	0.173013	0.103163	0.0930083	0.100188	0.153931	0.23274	0.160006	0.119387	0.111054	0.147322	0.130683	0.269788	0.144261	0.127257	0.437254	0.149212	0.185056	0.0880318
Cinpu.S007030	ctg_3	2812841	2832742	Ankyrin repeat family protein with DHHC zinc finger domain	PF01529;PF12796;PF13637;PF13516	NA	NA	10	NA	0.341559	0.474691	0.351701	0.338734	0.254936	0.269139	0.262961	0.329976	0.330515	0.356367	0.281683	0.317573	0.279068	0.360472	0.346101	0.342864	0.286862	0.341477	0.403152	0.362278	0.288159	0.307769	0.330004	0.517403	0.248797	0.342827	0.167492	0.299318	0.327927
Cinpu.S007040	ctg_3	2835384	2837721	Glucosidase II beta subunit-like protein domain containing protein	PF07915	OG0004618	AT5G35080.1	9	NA	0.151943	0.19162	0.129827	0.218391	0.160512	0.157866	0.133995	0.17875	0.172792	0.144352	0.169284	0.148737	0.157988	0.183296	0.144387	0.156353	0.129571	0.100194	0.158952	0.126017	0.217104	0.212705	0.0973818	0.201604	0.137374	0.0964074	0.111802	0.0645099	0.173729
Cinpu.S007050	ctg_3	2837949	2841283	MuDR family transposase	PF03108	NA	NA	9	NA	0.0441319	0.0662286	0.0490606	0.0545541	0.0588552	0.0538341	0.0581268	0.0605809	0.0501132	0.0591833	0.045744	0.0516704	0.0431034	0.0589719	0.0588587	0.0646075	0.0512844	0.0872078	0.0699739	0.0584332	0.0568983	0.0875282	0.0513086	0.0713508	0.0607786	0.0687848	0.0222034	0.0246074	0.0710506
Cinpu.S007060	ctg_3	2842964	2847593	ubiquitin-associated (UBA)/TS-N domain-containing protein	PF00627	OG0004022	AT2G12550.1	23	NA	0.287716	0.285751	0.264137	0.29092	0.326715	0.341236	0.347352	0.556072	0.214778	0.368038	0.330023	0.281764	0.278372	0.254211	0.333741	0.375256	0.237895	0.278538	0.407864	0.210879	0.403191	0.261549	0.192185	0.380234	0.223775	0.206905	0.232095	0.257292	0.309112
Cinpu.S007070	ctg_3	2850729	2852333	conserved hypothetical protein	PF07647	NA	NA	3	14	0.179018	0.0832669	0.187746	0.253841	0.517751	0.524978	0.484794	0.18109	0.331656	0.0846649	0.182011	0.216164	0.205825	0.268315	0.0662385	0.0837104	0.125656	0.256061	0.0615892	0.194165	0.484641	0.0787598	0.161028	0.0358758	0.0332252	0.147511	0.0433994	0.470206	0.0475051
Cinpu.S007080	ctg_3	2852995	2856878	Major facilitator superfamily protein	PF06813	NA	NA	12	NA	0.0203693	0.029339	0.0272831	0.0242183	0.0639382	0.0614522	0.0355602	0.022718	0.0111067	0.0659944	0.0486726	0.0332381	0.0475941	0.0224174	0.031648	0.0761816	0.0289804	0.0365554	0.0273859	0.0148332	0.030751	0.0367741	0.0126795	0.0345647	0.0636904	0.131749	0.0773196	0.0928142	0.0237058
Cinpu.S007090	ctg_3	2862782	2866069	serine-rich protein-related	NA	NA	NA	9	NA	0.666144	0.739514	0.313784	0.688091	0.926784	0.528561	0.692467	0.911165	0.225487	0.955885	0.697394	0.443931	0.926216	0.247108	1.09133	0.819062	0.380612	0.726053	0.939565	0.270638	0.654869	0.590568	0.201763	1.11468	0.378561	0.198592	0.524301	0.186553	0.633412
Cinpu.S007100	ctg_3	2876458	2879624	conserved hypothetical protein	NA	NA	NA	2	NA	0.00171456	0.00213617	0.00124553	0.000519036	0.0013681	0	0.00153763	0.00378211	0	0.00310693	0	0	0.00383768	0	0.019694	0	0	0	0.00139497	0	0	0.0126727	0	0.0128285	0	0	0	0	0
Cinpu.S007120	ctg_3	2909446	2911284	PLATZ transcription factor family protein	PF04640	OG0005599	AT2G12646.1, AT2G12646.2, AT2G12646.3	12	NA	0.00253819	0.000903881	0.0020976	0	0.0130331	0.00101269	0.00263693	0.000635735	0.00218755	0.000962374	0.000840555	0.00173517	0.00439467	0	0	0.00219763	0.00489538	0.00857643	0.00200387	0	0.0149537	0	0.00514126	0	0	0.512527	0	0.0657559	0
Cinpu.S007130	ctg_3	2916896	2920680	S-adenosyl-L-methionine-dependent methyltransferases superfamily protein	PF08241	OG0001303	AT2G41040.1	14	NA	0.203989	0.159647	0.257621	0.220324	0.200657	0.182211	0.163439	0.217375	0.262739	0.169576	0.242647	0.298972	0.140235	0.243449	0.106556	0.185435	0.223264	0.235979	0.205098	0.251149	0.189199	0.219064	0.294691	0.238865	0.21165	0.302191	0.181873	0.283035	0.291031
Cinpu.S007140	ctg_3	2948477	2950337	hypothetical protein	NA	NA	NA	3	8	0.235865	0.310771	0.136888	0.239473	1.31457	1.23448	1.19889	0.169757	0.288146	0.107523	0.235643	0.154062	0.538348	0.383819	0.304983	0.0792968	0.186066	0.466668	0.106766	0.120443	0.325419	0.0894993	0.127031	0.139002	0.188384	0.213078	0.0717483	0.0822681	0.0744704
Cinpu.S007150	ctg_3	2952469	2954298	Ribosomal protein S5/Elongation factor G/III/V family protein	NA	NA	NA	3	10	0.0057318	0.00276824	0.0056962	0.0116465	0.0437009	0.0296262	0.00922618	0.00625956	0.00349887	0.00102601	0.00380646	0.00472737	0.0101406	0.00987647	0.00566852	0.00368233	0.00652357	0.00152255	0.0014834	0.00946838	0.0189057	0	0	0.00320679	0	0.0291172	0	0	0
Cinpu.S007160	ctg_3	2954495	2954875	hypothetical protein	NA	NA	NA	4	NA	0.000540757	0.00041767	0.00145549	0.00289032	0.00237222	0.00383003	0.00378993	0	0.00107446	0	0.00133229	0.00203119	0	0	0	0	0	0	0	0	0	0.00383657	0	0	0	0	0.0087321	0	0
Cinpu.S007170	ctg_3	2958476	2966181	Ribosomal protein S5/Elongation factor G/III/V family protein	PF03764;PF03144;PF00679;PF00009;PF16004	OG0007326	AT1G06220.1, AT1G06220.2, AT1G06220.3	12	NA	0.241456	0.268406	0.309151	0.247425	0.248199	0.205979	0.243488	0.237878	0.246762	0.324002	0.295662	0.280673	0.16057	0.23524	0.218396	0.356758	0.366061	0.27313	0.289867	0.232082	0.242833	0.289839	0.333478	0.294474	0.365847	0.488721	0.274372	0.29827	0.383111
Cinpu.S007180	ctg_3	2967635	2972423	RING/U-box superfamily protein	PF13639;PF17123	NA	NA	11	NA	0.146784	0.219662	0.203542	0.217067	0.175953	0.231475	0.142912	0.107749	0.22705	0.184786	0.187613	0.23149	0.13967	0.259363	0.093451	0.106518	0.155997	0.211367	0.142838	0.200603	0.188826	0.265493	0.247248	0.194245	0.0956184	0.131871	0.151816	0.118969	0.219362
Cinpu.S007190	ctg_3	2976090	2980745	RING/U-box superfamily protein	PF13639	NA	NA	21	NA	0.344929	0.568154	0.279347	0.36575	0.231296	0.227736	0.210652	0.498064	0.318331	0.3017	0.301576	0.277993	0.237026	0.393626	0.279208	0.0851905	0.229275	0.327788	0.354303	0.291203	0.243005	0.909849	0.207241	0.52609	0.188634	0.0532036	0.186444	0.0800476	0.270301
Cinpu.S007200	ctg_3	2990472	2992499	RING/U-box superfamily protein	PF13639	NA	NA	10	NA	0.0936202	0.673568	0.123554	0.175527	0.130518	0.0939906	0.122047	0.213327	0.0914481	0.505063	0.452026	0.299012	0.0792263	0.109858	0.0840669	0.0386162	0.19192	0.242999	0.205606	0.108021	0.0890261	0.164445	0.0912822	0.862948	0.0428387	0.072679	0.0319394	0.0388143	0.529646
Cinpu.S007210	ctg_3	2999645	3000808	hypothetical protein	NA	OG0013809	AT5G35090.1	3	13	0.196128	0.0421031	0.0536167	0.160631	0.29371	0.113158	0.0881901	0.155978	0.142379	0.033009	0.103544	0.10526	0.252109	0.131322	0.0763954	0.0288874	0.0450927	0.116891	0.038342	0.0709871	0.173471	0.284026	0.0347532	0.0312365	0.0270223	0.0527502	0.0542296	0.258721	0.0248319
Cinpu.S007220	ctg_3	3002089	3008877	hypothetical protein	NA	NA	NA	21	NA	0.243144	0.0725473	0.0868636	0.329944	0.228713	0.0377813	0.0427924	0.278423	0.227772	0.0372059	0.0761545	0.173686	0.13935	0.227497	0.0500963	0.0355632	0.0516911	0.147822	0.0547777	0.108816	0.57288	1.02254	0.02674	0.0395949	0.0659069	0.0378193	0.0710103	0	0.00735062
Cinpu.S007230	ctg_3	3008403	3013255	KNOTTED1-like homeobox gene	PF03790;PF03791;PF03789	NA	NA	17	NA	0.391562	0.185162	0.374265	0.39272	0.302944	0.277797	0.325591	0.380727	0.277261	0.266205	0.40719	0.381816	0.320012	0.359891	0.330493	0.183211	0.283451	0.354493	0.169219	0.33538	0.218995	0.349059	0.199467	0.232807	0.206876	0.14932	0.344472	0.242168	0.475328
Cinpu.S007240	ctg_3	3020932	3024590	Cyclophilin-like peptidyl-prolyl cis-trans isomerase family protein	PF00160	OG0009523	AT5G35100.1, AT5G35100.2, AT5G35100.3	14	NA	0.276732	0.198089	0.412671	0.291331	0.220245	0.160305	0.187789	0.200876	0.429158	0.184096	0.287037	0.31715	0.14461	0.374486	0.116245	0.0997025	0.241754	0.265127	0.196848	0.463031	0.258312	0.152636	0.217894	0.195303	0.0848731	0.244651	0.125885	0.2042	0.292979
Cinpu.S007250	ctg_3	3023145	3024570	hypothetical protein	NA	NA	NA	11	NA	0.0058197	0.00896993	0.000925988	0.00602762	0.00871063	0.0067713	0.0111938	0.00418596	0.00510974	0.0019164	0.00828751	0.00989973	0.00469381	0.00726293	0.00210466	0	0.00467095	0	0.00459923	0.00246749	0.00922316	0	0.00302219	0.00452871	0	0	0.0117957	0	0
Cinpu.S007260	ctg_3	3042937	3044781	hypothetical protein	NA	NA	NA	12	NA	0.00459535	0.00156664	0.00341248	0.00285253	0.00432122	0.00244952	0.00655459	0.00154611	0.00416475	0.00495894	0.00381614	0.000885643	0.00427031	0.00496069	0.00157671	0.00189448	0.000987523	0.00278452	0.00130039	0.00516772	0.00947546	0.00675033	0	0	0.00529723	0.0333618	0	0	0
Cinpu.S007270	ctg_3	3046712	3048883	conserved hypothetical protein	NA	NA	NA	13	NA	0	0	0.000200851	0	0.00150078	0	0.00253395	0	0.00046426	0	0	0	0	0	0	0	0.00101905	0	0.00278184	0	0	0	0	0	0	0	0	0	0
Cinpu.S007280	ctg_3	3049303	3049865	hypothetical protein	NA	NA	NA	17	NA	0	0.00117159	0	0	0.00167119	0.00771844	0.000632708	0	0	0	0	0	0	0	0.00104393	0	0.00271943	0	0	0	0	0	0.00522285	0	0	0	0	0	0.0160758
Cinpu.S007290	ctg_3	3050776	3053107	hypothetical protein	NA	NA	NA	13	NA	0.00361497	0.00474238	0.0022538	0.000505433	0.00193368	0.00171162	0.00202574	0.0010152	0.00230705	0.00718082	0.00327696	0.00572736	0	0.00286771	0	0	0.00106982	0.00540956	0.0110165	0.00333823	0	0	0.000737636	0	0	0	0.00700043	0	0
Cinpu.S007300	ctg_3	3058109	3058954	conserved hypothetical protein	NA	OG0008402	AT2G46490.1, AT5G35110.1	2	NA	0.552763	0.476484	0.210631	0.264751	0.290434	0.291891	0.442021	0.267911	0.102378	0.244985	0.201344	0.18288	0.986239	0.118118	1.05703	0.238808	0.287046	0.44032	0.328658	0.177549	0.279206	0.249981	0.336644	0.352185	0.235762	0.277252	0.208774	0.195576	0.21708
Cinpu.S007310	ctg_3	3062446	3064464	hypothetical protein	NA	NA	NA	10	NA	0.00787319	0.00332762	0.00239862	0.0038427	0.00911014	0.00894501	0.00958979	0.00812194	0.00673357	0.00610041	0.00486307	0.00212463	0.00824268	0.00772666	0.00455204	0.000905738	0.00179676	0.00135059	0.00599841	0.001558	0.00851234	0.00616026	0.0084699	0.0185947	0.00417277	0	0.0130649	0	0
Cinpu.S007320	ctg_3	3064499	3066412	Endomembrane protein 70 protein family	PF02990	OG0009524	AT5G35160.2, AT5G35160.3, AT5G35160.4	19	NA	0.0256317	0.0162626	0.0300123	0.0431255	0.028666	0.0264816	0.0301388	0.0317521	0.0231581	0.018145	0.017481	0.0258359	0.0363665	0.0210314	0.0261973	0.0199551	0.0103366	0.00955577	0.0164994	0.00940312	0.0390747	0.03342	0.0275259	0.0376284	0.0473599	0.0201486	0.0124644	0.0164638	0.00782953
Cinpu.S007330	ctg_3	3067834	3074107	adenylate kinase family protein	PF09353;PF00406	OG0013810	AT5G35170.1, AT5G35170.2	14	NA	0.237638	0.147286	0.196837	0.342121	0.0829746	0.0911633	0.0826755	0.103627	0.427301	0.0945464	0.217494	0.276911	0.0668147	0.500335	0.0891497	0.0476599	0.0944979	0.123799	0.122873	0.247111	0.103617	0.110812	0.087434	0.199068	0.053397	0.0280222	0.0180228	0.0837432	0.0552322
Cinpu.S007340	ctg_3	3077517	3082487	sugar transporter protein	PF00083	OG0012927	AT4G02050.1, AT4G02050.2	3	2	0.164389	0.129889	0.13635	0.237942	0.249182	0.295206	0.336816	0.293278	0.170982	0.110025	0.36335	0.149031	0.23042	0.198193	0.0874503	0.0689976	0.116971	0.197361	0.182078	0.130433	0.478301	0.0673289	0.128004	0.110903	0.0298641	0.0506535	0.0438535	0.134775	0.0824881
Cinpu.S007350	ctg_3	3082048	3083473	hypothetical protein	NA	NA	NA	21	NA	0	0.00064171	0	0.000422047	0.000649896	0	0	0	0	0	0.00128588	0.000768768	0	0	0.00131025	0	0	0	0	0	0	0.00282609	0	0	0	0	0	0	0
Cinpu.S007360	ctg_3	3083683	3085253	conserved hypothetical protein	NA	OG0005674	AT2G25250.1, AT4G32020.1	5	NA	0.120063	0.175133	0.17779	0.137763	0.192061	0.203776	0.208817	0.187227	0.114142	0.143779	0.145166	0.149963	0.196262	0.0910632	0.200708	0.221464	0.198043	0.14814	0.185467	0.147493	0.223366	0.195994	0.277382	0.210938	0.311715	0.106245	0.258958	0.179065	0.160892
Cinpu.S007370	ctg_3	3102087	3112471	Protein of unknown function (DUF1336)	PF01852	NA	NA	2	NA	1.07052	0.390182	0.305848	0.260133	0.301975	0.308785	0.30807	0.273003	0.194277	0.337378	0.266758	0.188688	1.52329	0.240277	1.96073	0.376933	0.310204	0.532241	0.479988	0.289177	0.221346	0.407008	0.229275	0.465114	0.337849	0.214211	0.256676	0.293136	0.538847
Cinpu.S007380	ctg_3	3112522	3117299	Protein of unknown function (DUF1336)	PF07059	NA	NA	2	NA	0.818035	0.212733	0.156669	0.166629	0.192311	0.166222	0.173776	0.169718	0.126755	0.163959	0.138895	0.118501	1.15337	0.155743	1.46963	0.209382	0.177154	0.3519	0.334858	0.178492	0.159645	0.300399	0.167456	0.272824	0.188412	0.101037	0.145235	0.16927	0.380818
Cinpu.S007390	ctg_3	3117823	3118425	AP2/B3-like transcriptional factor family protein	PF02362	OG0007501	AT1G20600.1, AT4G03160.1, AT4G03170.1	2	NA	0.0408794	0.00354254	0.00270025	0.00427273	0.00372883	0.00207548	0.00628246	0.00669911	0.00353843	0.00761507	0.00645213	0.00253686	0.0837802	0.00286566	0.294982	0.00765774	0.0154397	0.0354945	0.0167948	0.014373	0	0	0.00656835	0.00453551	0.017954	0	0.00793945	0	0.0232361
Cinpu.S007400	ctg_3	3122783	3148457	dicer-like	PF03368;PF00069;PF00636;PF14709;PF00270;PF13855;PF00271;PF02170;PF08263	OG0009467	AT5G20320.1, AT5G20320.2, AT5G20320.3	16	NA	0.143777	0.243617	0.126196	0.160141	0.223884	0.206391	0.201104	0.447632	0.0849859	0.39773	0.287893	0.147802	0.19322	0.0991273	0.497365	0.975203	0.232283	0.387414	0.666823	0.108142	0.354662	0.593562	0.186733	0.302954	1.48609	0.209326	0.471165	0.142748	0.12469
Cinpu.S007410	ctg_3	3160492	3166453	Cobalamin-independent synthase family protein	PF08267;PF01717	NA	NA	4	NA	0.335298	0.596482	0.453627	0.328634	0.475783	0.553292	0.455814	0.616581	0.340425	0.57431	0.305263	0.447906	0.351266	0.365834	0.449806	0.495188	0.648315	0.553211	0.276709	0.387894	0.426897	0.531895	0.705108	0.60315	0.370201	0.765824	1.38103	1.18125	0.423215
Cinpu.S007420	ctg_3	3176641	3182507	double-stranded-RNA-binding protein	PF00035	NA	NA	9	NA	0.175797	0.221412	0.177348	0.163346	0.182443	0.17541	0.19789	0.144277	0.118207	0.182027	0.130859	0.160624	0.144466	0.140383	0.18296	0.184354	0.153754	0.131196	0.238011	0.170039	0.161474	0.276697	0.240382	0.270373	0.189849	0.154624	0.185516	0.11145	0.183855
Cinpu.S007430	ctg_3	3182934	3189600	MIF4G domain-containing protein / MA3 domain-containing protein	PF02847;PF02854	OG0020000	AT5G17930.1	9	NA	0.154344	0.188745	0.155944	0.163221	0.150793	0.145522	0.154869	0.182723	0.133901	0.166066	0.163689	0.167394	0.137224	0.126855	0.16812	0.177969	0.146173	0.129589	0.173809	0.147312	0.258822	0.192716	0.128377	0.164597	0.209539	0.138894	0.190646	0.0489936	0.197864
Cinpu.S007440	ctg_3	3189658	3190907	hypothetical protein	NA	NA	NA	9	NA	0.207901	0.287865	0.244259	0.235073	0.210659	0.242387	0.24989	0.310805	0.187653	0.272003	0.246083	0.244755	0.229795	0.193719	0.224854	0.238788	0.234271	0.178132	0.242754	0.244983	0.427413	0.303381	0.184514	0.265238	0.250131	0.182414	0.337053	0.0880792	0.152065
Cinpu.S007450	ctg_3	3192530	3193357	uclacyanin	PF02298	OG0004223	AT3G17675.1	10	NA	0.000636426	0.00242918	0	0	0	0	0	0.00139111	0	0.00103734	0.000738436	0	0.00372107	0.00200757	0	0	0.000732436	0	0.00238006	0	0	0	0	0.00471091	0	0.00344927	0	0	0
Cinpu.S007460	ctg_3	3192887	3202488	RNA-binding (RRM/RBD/RNP motifs) family protein	PF00076	NA	NA	15	NA	0.499617	0.577807	0.545518	0.539435	0.80646	0.798536	0.766782	0.482269	0.480104	0.563243	0.535213	0.518918	0.604731	0.544854	0.44844	0.620518	0.513641	0.489574	0.628728	0.538638	0.68141	0.562802	0.499408	0.637552	0.629426	0.652609	0.54351	1.6144	0.475743
Cinpu.S007470	ctg_3	3203577	3205117	HSP20-like chaperones superfamily protein	PF00011	OG0011282	AT1G54400.1	16	NA	0	0.000660753	0.000496113	0.000434733	0	0.00124986	0	0	0.000518757	0.0013505	0	0.00163297	0	0.00200757	0	0.000797261	0	0.00210433	0	0	0.00333164	0	0.00546787	0	0.29493	0	0	0.0121694	0.00948519
Cinpu.S007480	ctg_3	3226547	3228144	HSP20-like chaperones superfamily protein	PF00011	OG0011282	AT1G54400.1	16	NA	0.000996982	0	0	0.0019614	0	0.0019759	0.000741572	0	0	0.0013505	0.000960902	0	0	0	0.000807235	0.00239659	0	0	0	0	0	0	0.00931595	0	0.0170191	0	0	0	0
Cinpu.S007490	ctg_3	3229651	3232289	annexin	PF00191	NA	NA	22	NA	0.0103871	0.00421836	0.00861126	0.0055881	0.00226482	0.00393653	0.00188834	0.0680887	0.00227081	0.0160114	0.00564392	0.00285845	0.00695761	0.00698372	0.104757	0.138581	0.010212	0.0143107	0.0509184	0.00694302	0	0.00559529	0.00242545	0.00326925	0.00444717	0	0	0	0
Cinpu.S007500	ctg_3	3237104	3241125	RNA binding (RRM/RBD/RNP motifs) family protein	PF00076	OG0004617	AT5G32450.1	5	NA	0.166213	0.208258	0.180256	0.191504	0.203245	0.173741	0.176088	0.214812	0.134742	0.212889	0.167076	0.213671	0.178702	0.130501	0.183646	0.296414	0.227126	0.26296	0.217423	0.138712	0.193496	0.371949	0.231482	0.279	0.37198	0.197773	0.261926	0.211394	0.149515
Cinpu.S007510	ctg_3	3245939	3253830	ankyrin repeat family protein / regulator of chromosome condensation (RCC1) family protein	PF00415;PF12796	NA	NA	21	NA	0.0632168	0.1132	0.124479	0.0748476	0.132578	0.138558	0.154167	0.141639	0.071341	0.121561	0.115955	0.107437	0.0660168	0.0602661	0.0704752	0.148122	0.0740119	0.11434	0.141868	0.111608	0.137584	0.835652	0.142297	0.142141	0.232081	0.0883619	0.108989	0.21727	0.145565
Cinpu.S007520	ctg_3	3255693	3259010	hypothetical protein	NA	NA	NA	10	NA	0.0178033	0.03883	0.0151943	0.0248343	0.00468934	0.0019265	0.000945521	0.0164398	0.00270528	0.0113258	0.0815621	0.0257276	0.00384813	0.00178219	0.0255992	0.0135256	0.0163161	0.0220802	0.06905	0.0132996	0.0016951	0.0254734	0	0.161436	0.0061713	0	0	0.0079386	0.0212388
Cinpu.S007530	ctg_3	3264257	3267424	C2 calcium/lipid-binding plant phosphoribosyltransferase family protein	PF08372;PF00168	OG0020001	AT5G17980.1	22	NA	0.0171957	0.00379366	0.00457575	0.00505331	0.00400399	0.00679765	0.00261452	0.00984571	0.00409598	0.0629533	0.00920789	0.00599497	0.00624674	0.00396159	0.122065	0.175401	0.0140875	0.0365853	0.0377336	0.00613351	0	0	0.0102141	0.00993446	0.112134	0.0222961	0	0.00556466	0.0138577
Cinpu.S007540	ctg_3	3277411	3282055	Glycosyl hydrolase family protein	PF00933;PF01915	NA	NA	2	NA	1.82577	0.529591	0.8351	0.575196	0.914006	0.968814	0.960184	0.467403	0.537863	0.300525	0.590691	0.62491	2.03434	0.562681	1.2768	0.298588	0.578197	0.971863	0.37274	0.810548	0.301339	0.39653	0.8233	0.292503	0.354144	0.359159	0.37837	0.344653	0.46192
Cinpu.S007550	ctg_3	3285876	3290475	Glycosyl hydrolase family protein	PF01915;PF00933	NA	NA	13	NA	0.310218	0.386718	0.528299	0.472293	0.192224	0.218971	0.231166	0.246282	0.378859	0.270208	0.402237	0.246727	0.161836	0.390691	0.183768	0.314571	0.33565	0.328078	0.556112	0.436384	0.169462	0.339921	0.367149	0.240116	0.210747	0.151809	0.155197	0.202345	0.330846
Cinpu.S007580	ctg_3	3292817	3294319	Glycosyl hydrolase family protein	PF01915;PF00933	NA	NA	21	NA	0.00117955	0.0033392	0.00218425	0	0.000982075	0	0	0.00104602	0	0.00285627	0.0010359	0	0	0	0.00226208	0.00321477	0	0	0.00165585	0.00249869	0	0.0426736	0.00153199	0	0.014206	0	0.0149625	0	0.01312
Cinpu.S007590	ctg_3	3294700	3297326	Glycosyl hydrolase family protein	PF00933	NA	NA	21	NA	0	0	0.00113595	0.000232535	0	0	0.00103555	0	0	0	0	0	0	0.00118465	0.00135497	0.00127674	0	0	0.00217236	0.00380441	0	0.00562187	0.0026408	0	0	0	0	0	0
Cinpu.S007600	ctg_3	3297483	3300005	hypothetical protein	NA	NA	NA	2	NA	2.37387	2.18747	1.2511	0.942163	1.95269	1.93971	2.74828	1.88953	0.717218	1.61606	1.00409	0.864847	4.11709	0.700493	3.64774	1.45689	1.78238	2.16325	1.64352	1.00725	2.00502	1.42692	1.61838	1.60246	2.17063	2.15582	1.61243	2.14392	1.39009
Cinpu.S007610	ctg_3	3303576	3309403	syntaxin of plants	PF00804;PF05739	OG0006419	AT5G08080.1, AT5G08080.2, AT5G08080.4, AT5G08080.5	5	NA	0.110204	0.16015	0.0898564	0.0906302	0.13726	0.143373	0.142443	0.118933	0.0677744	0.154472	0.0820324	0.0960355	0.248586	0.0607909	0.217642	0.137121	0.188002	0.144843	0.125088	0.0678307	0.170497	0.136792	0.331168	0.193811	0.209813	0.231191	0.294437	0.290185	0.211808
Cinpu.S007620	ctg_3	3309529	3313733	Exostosin family protein	PF03016	NA	NA	15	NA	0.001179	0.000890118	0.00311612	0.000849796	0.00108727	0.00585411	0.00323807	0.00515202	0.00210585	0.00160049	0	0.0015118	0.00215807	0.00109067	0.00118844	0	0	0.00961654	0	0	0.0016951	0	0	0	0.00529723	0	0	0.0135746	0
Cinpu.S007630	ctg_3	3318338	3318818	Adenine nucleotide alpha hydrolases-like superfamily protein	PF00582	NA	NA	8	NA	0.000489354	0	0.00170719	0.00098309	0.000407169	0.00174544	0	0.000938416	0	0	0	0.00180019	0	0	0	0	0	0	0	0	0	0	0	0	0	0	0	0	0
Cinpu.S007660	ctg_3	3330830	3343146	ubiquitin-specific protease	PF12436;PF14533;PF00917;PF00443	NA	NA	9	NA	0.12286	0.169379	0.140342	0.159567	0.153715	0.137153	0.154877	0.152609	0.130384	0.119669	0.152463	0.159385	0.135261	0.13276	0.129443	0.145202	0.147228	0.114179	0.13324	0.133764	0.183607	0.177645	0.156016	0.166019	0.147377	0.105001	0.167697	0.132798	0.171034
Cinpu.S007670	ctg_3	3343235	3345583	hypothetical protein	NA	NA	NA	5	NA	0.226249	0.310171	0.28591	0.268161	0.272556	0.247295	0.295239	0.268135	0.199372	0.297728	0.261181	0.261139	0.213781	0.228052	0.261976	0.310955	0.328334	0.250185	0.300541	0.265259	0.261971	0.311343	0.338752	0.346182	0.334285	0.30632	0.250467	0.192326	0.329714
Cinpu.S007680	ctg_3	3345193	3351260	Peptidase M28 family protein	PF04389;PF04253	OG0012779	AT3G54720.1	9	NA	0.00719455	0.0574093	0.00318623	0.0030975	0.0016921	0.00224174	0.0042771	0.00439402	0.00245111	0.0316859	0.000671544	0.00702901	0.00436167	0.00211038	0.0204221	0.0414867	0.0198891	0.0191313	0.0514338	0.00446461	0	0.0203836	0.00832013	0.0748677	0.0644163	0.0225957	0.0274794	0	0.0489441
Cinpu.S007690	ctg_3	3354951	3357136	Sterile alpha motif (SAM) domain-containing protein	PF07647	OG0000813	AT3G11860.1, AT3G11890.1, AT3G11890.2, AT3G11890.3, AT3G11890.4, AT3G11890.5, AT3G11890.6, AT3G11890.7	10	NA	0.029769	0.0492351	0.0468918	0.0305708	0.0403441	0.0394917	0.0410999	0.0274293	0.0278992	0.0296573	0.0180018	0.0357188	0.0170752	0.0431384	0.0153576	0.0188379	0.0379304	0.0257294	0.0402349	0.0337901	0.0440336	0.0834305	0.0477348	0.0969047	0.0500692	0.0668762	0.0356119	0.0428376	0.0678691
Cinpu.S007700	ctg_3	3365684	3368268	alpha/beta-Hydrolases superfamily protein	PF07859	OG0004528	AT5G06570.1, AT5G06570.2, AT5G06570.3, AT5G06570.4	1	NA	0	0	0	0	0	0	0.00152629	0	0	0.00360915	0	0	0	0	0	0	0	0.00400367	0	0	0	0	0	0	0	0	0	0	0
Cinpu.S007710	ctg_3	3373972	3376698	alpha/beta-Hydrolases superfamily protein	PF07859	OG0004528	AT5G06570.1, AT5G06570.2, AT5G06570.3, AT5G06570.4	19	NA	0.000447097	0	0	0	0	0	0	0	0.000821852	0	0.00167569	0	0	0	0	0	0.00679119	0	0.00232532	0.00225587	0.00845677	0	0	0	0	0	0	0	0
Cinpu.S007720	ctg_3	3379265	3383152	Aminotransferase-like, plant mobile domain family protein	PF10536	NA	NA	15	NA	0.011151	0.0247025	0.0115968	0.022423	0.0166184	0.0197765	0.0164624	0.0127744	0.0205428	0.0176476	0.0157744	0.0189775	0.0136673	0.0379009	0.0125664	0.0252268	0.0146819	0.0193878	0.00459258	0.0161882	0.0191622	0.0223666	0.017977	0.0344379	0.0116894	0.0197236	0	0.0351871	0.0201618
Cinpu.S007730	ctg_3	3383539	3386169	hypothetical protein	NA	NA	NA	9	NA	0.190877	0.34497	0.266888	0.244509	0.220278	0.205285	0.207324	0.208539	0.203481	0.322251	0.236092	0.208181	0.165162	0.248675	0.188646	0.363257	0.249209	0.169739	0.350564	0.206942	0.209669	0.332704	0.135667	0.321248	0.213036	0.116755	0.236189	0.209558	0.303441
Cinpu.S007740	ctg_3	3386282	3389764	Protein of unknown function, DUF593	PF04576	NA	NA	21	NA	0.00492533	0.0126453	0.0119228	0.00894006	0.0074716	0.0129385	0.00517851	0.00965163	0.0103165	0.0145644	0.0144315	0.00161002	0.00808974	0.0123374	0.0165167	0.0148819	0.0112665	0.0115402	0.0110578	0.00616649	0.0068962	0.0234487	0.00692149	0.00326501	0	0.0109008	0.0159614	0.0152029	0
Cinpu.S007750	ctg_3	3390878	3397084	conserved hypothetical protein	NA	OG0001711	AT3G54750.1, AT3G54750.2, AT3G54750.3, AT3G54750.4, AT3G54750.5	7	NA	0.0142402	0.0228802	0.0172453	0.0152823	0.0176754	0.0180395	0.00924505	0.0123216	0.0122121	0.0211734	0.0132755	0.0121497	0.0123711	0.00574818	0.0189383	0.021569	0.094997	0.0136867	0.0116613	0.00702644	0.0164188	0.0205914	0.0366604	0.0204649	0.028321	0.0667593	0.0160747	0.0494706	0.041392
Cinpu.S007760	ctg_3	3400557	3405675	calcium-dependent protein kinase	PF13499;PF00069	OG0017674	AT2G38910.1	8	NA	0.0215408	0.0545501	0.024565	0.0713865	0.0063452	0.00546043	0.00665505	0.00925051	0.00149059	0.00835918	0.0333346	0.0182746	0.00519885	0.00267932	0.0198317	0.0114058	0.0114347	0.0135823	0.0286169	0.0278372	0.00811794	0.00343501	0	0.0371371	0	0.0242106	0.00390421	0.00796134	0
Cinpu.S007770	ctg_3	3406002	3406310	hypothetical protein	NA	NA	NA	15	NA	0.00320833	0.00933497	0.00154761	0.0096474	0.00093762	0.000511221	0.00131578	0.00112947	0	0.000774348	0.00589681	0.00243513	0	0	0.00256428	0.0041579	0.00257421	0.00316749	0.00143859	0.00339542	0	0	0	0	0	0	0	0.00976565	0
Cinpu.S007780	ctg_3	3415044	3415610	hypothetical protein	NA	NA	NA	8	NA	0.0553914	0.470688	0.0646698	0.40301	0.04584	0.008214	0.123321	0.0447446	0.0134326	0.0100689	0.0234645	0.0465627	0.0139986	0.00451469	0.0521776	0.0351076	0.0679105	0.0935338	0.00913322	0.0493488	0.0149508	0.0140443	0.0418542	0.0665266	0.0121724	0	0.00851946	0.124721	0.0508645
Cinpu.S007790	ctg_3	3426586	3431987	ABC-2 type transporter family protein	PF01061;PF00005	OG0006410	AT5G06530.4	8	NA	0.16208	0.641043	0.196305	0.532892	0.168505	0.037471	0.200188	0.0824393	0.0269013	0.0574122	0.108637	0.0833477	0.0906228	0.0314978	0.161184	0.0369851	0.135548	0.222766	0.0567578	0.0785352	0.0581014	0.0499226	0.0193096	0.0899465	0.0278817	0.0315747	0.0826028	0.224881	0.172051
Cinpu.S007800	ctg_3	3431817	3436763	carotenoid isomerase	PF01593	OG0007337	AT1G06820.1, AT1G06820.2, AT1G06820.3	14	NA	0.206918	0.269695	0.369859	0.268567	0.202638	0.196613	0.187472	0.213011	0.362918	0.250297	0.237898	0.334125	0.116977	0.368653	0.111168	0.18917	0.293549	0.260415	0.216749	0.382629	0.196074	0.297489	0.508439	0.255331	0.128462	0.266484	0.254721	0.258542	0.287173
Cinpu.S007810	ctg_3	3440285	3444461	Sucrose-6F-phosphate phosphohydrolase family protein	PF05116;PF08472	NA	NA	15	NA	0.0965525	0.0984808	0.18682	0.0966408	0.0523836	0.0354476	0.0271474	0.0551475	0.278119	0.0760113	0.059077	0.141402	0.016045	0.301747	0.065719	0.0833819	0.277281	0.127535	0.0385135	0.201992	0.0602114	0.116156	0.116614	0.120449	0.070608	0.11236	0.0995106	0.52703	0.0484343
Cinpu.S007830	ctg_3	3462332	3463506	conserved hypothetical protein	NA	OG0004527	AT5G06380.1	8	NA	0.00880971	0.221996	0.0169262	0.0234968	0.00563309	0.0044468	0.00405915	0.0106026	0.0123599	0.0148814	0.004258	0.0220831	0.00378659	0.0228705	0.0547893	0.00849279	0.0605254	0.0785496	0.0258991	0.00120134	0.017646	0.0525363	0.0180399	0.0839086	0.2045	0.0131778	0	0	0.0145036
Cinpu.S007840	ctg_3	3468678	3473173	RING-H2 group F2A	PF13639	OG0003289	AT5G22000.1, AT5G22000.2, AT5G22000.3, AT5G22000.4	22	NA	0.215412	0.292618	0.22004	0.296323	0.190082	0.190351	0.210625	0.154923	0.26683	0.32093	0.311092	0.301453	0.163834	0.33991	0.172717	0.46305	0.189532	0.217486	0.36338	0.235983	0.179504	0.150732	0.139539	0.26792	0.532004	0.0761903	0.160915	0.161938	0.143838
Cinpu.S007850	ctg_3	3480257	3483827	FASCICLIN-like arabinogalactan protein 17 precursor	PF02469	NA	NA	2	NA	1.46742	1.73887	1.44166	1.29968	1.57691	1.60688	1.70423	1.10776	1.10048	1.06647	0.793012	1.21551	1.84259	1.09815	1.8992	1.33102	0.99752	1.44062	1.28336	1.3495	1.04502	0.67621	1.10423	0.947079	1.52927	0.73424	1.52784	1.11512	0.632103
Cinpu.S007860	ctg_3	3485836	3496736	calmodulin-domain protein kinase cdpk isoform	PF00069;PF13499	NA	NA	8	NA	0.204524	0.710167	0.303501	0.269999	0.263714	0.328008	0.34976	0.158157	0.243721	0.187886	0.141025	0.277486	0.19814	0.244052	0.270607	0.200634	0.377306	0.294122	0.211282	0.350647	0.134311	0.233178	0.213052	0.252339	0.185918	0.107395	0.193698	0.112355	0.297662
Cinpu.S007870	ctg_3	3496906	3501980	hypothetical protein	NA	NA	NA	19	NA	0.0391963	0.0386665	0.0409847	0.0425994	0.0342635	0.054158	0.0228024	0.0457542	0.0322941	0.0330177	0.0370505	0.0391331	0.0354928	0.0379969	0.0492349	0.036105	0.0284874	0.0258923	0.0404843	0.0305475	0.0807997	0.0200813	0.0164491	0.035963	0.0693843	0.0246523	0.0178337	0.0299579	0
Cinpu.S007880	ctg_3	3509509	3513325	Pentatricopeptide repeat (PPR) superfamily protein	PF01535;PF13041;PF13812	OG0019774	AT5G06400.1	12	NA	0.0257434	0.039923	0.0479548	0.0225332	0.0320939	0.0348526	0.0278635	0.0302542	0.032783	0.0425311	0.0386061	0.0583933	0.0141399	0.0391558	0.0353996	0.0360048	0.0460147	0.0425146	0.0387204	0.0424886	0.0253097	0.0367059	0.0322525	0.0223915	0.0815947	0.0687218	0.0409615	0	0.029532
Cinpu.S007890	ctg_3	3513249	3516910	DNAJ heat shock N-terminal domain-containing protein	PF00226;PF07743	OG0003258	AT5G06410.1	15	NA	0.0609734	0.0874727	0.0700157	0.0752446	0.0920321	0.0765824	0.101258	0.0729022	0.0803562	0.0934314	0.0722676	0.0582571	0.0652675	0.0607295	0.0592023	0.0833146	0.0988939	0.0873933	0.0629138	0.0719253	0.114581	0.089778	0.0689934	0.110096	0.122999	0.0587713	0.118315	0.191672	0.0878081
Cinpu.S007900	ctg_3	3522021	3527073	conserved hypothetical protein	NA	NA	NA	16	NA	0.00295961	0	0.000879688	0.000652091	0.000473803	0.00102821	0	0.00712306	0	0.0185846	0.0017254	0	0.000799406	0.000957445	0.0188075	0.0311936	0.00481269	0.00492942	0.050467	0	0.00580927	0.00204473	0	0	0.0955867	0	0.0111131	0	0
Cinpu.S007910	ctg_3	3528895	3533729	Ribosomal protein L22p/L17e family protein	PF00237	NA	NA	5	NA	0.139924	0.208123	0.213747	0.171347	0.18416	0.166457	0.179753	0.189458	0.171864	0.161794	0.142205	0.174745	0.0976706	0.156777	0.120048	0.217709	0.20893	0.22988	0.200144	0.210305	0.200134	0.234754	0.203584	0.12948	0.23125	0.234953	0.294648	0.0882581	0.289434
Cinpu.S007920	ctg_3	3533902	3536274	Dihydroneopterin aldolase	PF02152	OG0005922	AT3G11750.1	9	NA	0.0154613	0.0309215	0.0124748	0.0266122	0.0164805	0.0173918	0.0203015	0.0132147	0.0117669	0.0456762	0.0272979	0.0233029	0.0120146	0.0118113	0.012281	0.049549	0.0163407	0.0325599	0.0429939	0.0111191	0.0554475	0.0645765	0.028742	0.0679288	0.0475409	0.0151554	0.0319326	0.0357851	0.0567432
Cinpu.S007930	ctg_3	3537677	3538779	ubiquitin-specific protease	PF00443	NA	NA	1	NA	0	0	0.000269078	0	0	0	0	0	0	0	0	0	0	0	0.00210466	0	0	0.00611517	0	0	0	0	0	0	0	0	0	0	0
Cinpu.S007940	ctg_3	3538922	3546690	ubiquitin-specific protease	PF00443	NA	NA	16	NA	0.00197401	0	0.000493857	0.00113035	0	0	0	0.001858	0	0.00397359	0.00197115	0	0	0	0.00123805	0.013285	0.00159146	0	0.00141132	0	0	0	0	0	0.0187929	0	0	0	0
Cinpu.S007950	ctg_3	3552138	3557442	N-terminal C2 in EEIG1 and EHBP1 proteins domain containing protein	PF10358	OG0005923	AT3G11760.1	23	NA	0.109592	0.0759469	0.0987527	0.120292	0.16235	0.0966945	0.145246	0.224406	0.0566426	0.124283	0.108875	0.0961569	0.0745084	0.0664097	0.109707	0.163467	0.147967	0.112182	0.103991	0.0754832	0.117077	0.0567721	0.112991	0.099959	0.124267	0.139056	0.0826208	0.104268	0.0684324
Cinpu.S007960	ctg_3	3573937	3575501	Glutaredoxin family protein	PF00462	NA	NA	22	NA	0.0338619	0.0803164	0.0166685	0.024459	0.0239307	0.025547	0.0327458	0.0795321	0.023254	0.49082	0.0971455	0.0281495	0.0260037	0.00835555	0.147156	0.620546	0.0487597	0.118278	0.367817	0.0226313	0.0328496	0.0658879	0.0585975	0.245608	0.189904	0.0207488	0.392212	0.0415324	0.0694551
Cinpu.S007970	ctg_3	3576450	3579517	MD-2-related lipid recognition domain-containing protein / ML domain-containing protein	PF02221	OG0008557	AT3G11780.1, AT3G11780.2, AT5G06480.1	16	NA	0.224535	0.286943	0.255445	0.26554	0.222259	0.271277	0.218122	0.253382	0.228573	0.444155	0.317107	0.251954	0.196603	0.25391	0.265513	0.722456	0.226517	0.290406	0.396232	0.257769	0.179118	0.382942	0.258213	0.3662	0.807933	0.180933	0.403587	0.255285	0.338559
Cinpu.S007980	ctg_3	3581625	3584754	SANTA (SANT Associated) domain containing protein	PF09133	NA	NA	9	NA	0.0795568	0.126063	0.107942	0.0984732	0.0907361	0.0950761	0.0805155	0.0753834	0.0763174	0.135871	0.122094	0.112109	0.0503708	0.0593182	0.0773197	0.186151	0.108179	0.0985225	0.151516	0.0826153	0.109996	0.18716	0.0405057	0.0993724	0.100768	0.0980625	0.155292	0.063877	0.165064
Cinpu.S007990	ctg_3	3586726	3590191	conserved hypothetical protein	NA	OG0018532	AT3G44150.1	11	NA	0.336134	0.352292	0.366231	0.332932	0.289143	0.325651	0.257783	0.202581	0.317434	0.279953	0.291404	0.362173	0.208996	0.397723	0.237494	0.336298	0.350529	0.287812	0.283592	0.386038	0.268275	0.442021	0.301495	0.294912	0.31401	0.249475	0.252093	0.295637	0.124183
Cinpu.S008000	ctg_3	3591174	3594541	Replication protein A, subunit RPA32	PF01336;PF08784	OG0000652	AT3G02920.1, AT3G02920.2, AT3G02920.3	7	NA	0.113456	0.188681	0.145272	0.143387	0.151004	0.145313	0.18097	0.17852	0.109979	0.202207	0.130639	0.121856	0.104856	0.0957902	0.153758	0.215534	0.329896	0.167218	0.154818	0.113083	0.171316	0.228922	0.148719	0.123235	0.200517	0.343595	0.275311	0.110011	0.200148
Cinpu.S008010	ctg_3	3602873	3607552	nuclear factor Y, subunit A2	PF02045	NA	NA	15	NA	0.00338023	0.0077124	0.00257651	0.00196362	0.00200179	0.00194383	0.00167352	0.00169098	0.00392066	0.0134407	0	0.00406836	0	0.00289044	0.0152298	0.0145885	0.00478354	0	0.00876895	0.0079084	0	0	0	0.0158626	0.00678459	0	0.023476	0.0292898	0.0128547
Cinpu.S008020	ctg_3	3607254	3607691	hypothetical protein	NA	NA	NA	22	NA	0.00949716	0.0205014	0.00299687	0.0040424	0.000888662	0.00501382	0.00167352	0.0122631	0.00715941	0.0169012	0.00343673	0.00668579	0.00545712	0.0212555	0.0211849	0.0523146	0.00599899	0	0.0240909	0.00329965	0	0	0.00500973	0.00604581	0.0192783	0	0.00872133	0.00609363	0.0128547
Cinpu.S008040	ctg_3	3610038	3612912	chloroplast RNA-binding protein	PF00076	OG0012751	AT3G52380.1	14	NA	0.481797	0.369018	0.6413	0.505654	0.244789	0.212742	0.184739	0.250933	0.685703	0.279838	0.457962	0.606056	0.193122	0.74658	0.172953	0.262577	0.421467	0.329722	0.264647	0.63665	0.212153	0.353026	0.437638	0.383676	0.154784	0.239408	0.158297	0.187963	0.335901
Cinpu.S008050	ctg_3	3613710	3615966	syntaxin of plants	PF05739;PF00804	OG0012365	AT3G11820.2	3	13	0.302162	0.167956	0.113877	0.166276	0.417689	0.363214	0.426913	0.388029	0.0949077	0.172448	0.167972	0.118255	0.496077	0.0788415	0.367014	0.188942	0.133167	0.223481	0.205631	0.122982	0.364235	0.0863822	0.0573528	0.10564	0.0648602	0.154623	0.0876062	0.441808	0.103529
Cinpu.S008060	ctg_3	3615346	3615725	hypothetical protein	NA	NA	NA	3	1	0.000768251	0	0.000548895	0	0.00415476	0.0034976	0.00505682	0	0.000889883	0	0	0	0.00825685	0.00435751	0.000858978	0	0	0	0.00653114	0	0.00325772	0	0.00171655	0	0.00477288	0	0	0	0
Cinpu.S008070	ctg_3	3616037	3630011	Tetratricopeptide repeat (TPR)-like superfamily protein	PF08626;PF12739	OG0013649	AT5G16280.1, AT5G16280.2	5	NA	0.379125	0.578059	0.403297	0.417949	0.453038	0.46622	0.4667	0.411503	0.300839	0.529422	0.398586	0.345967	0.377665	0.334837	0.436077	0.561589	0.443674	0.418606	0.522261	0.350156	0.487684	0.549569	0.610382	0.590489	0.791002	0.420849	0.676348	0.352065	0.36975
Cinpu.S008080	ctg_3	3632753	3640600	RNA helicase family protein	PF00270;PF00271;PF04408	OG0017597	AT2G35920.1	9	NA	0.0984345	0.154914	0.107445	0.108038	0.109096	0.142128	0.126451	0.134231	0.0783483	0.139103	0.100776	0.0810259	0.11589	0.0971357	0.160508	0.121826	0.118962	0.108502	0.146248	0.0901143	0.159364	0.0971874	0.115626	0.144146	0.0793021	0.0762258	0.0813743	0.0701769	0.134586
Cinpu.S008090	ctg_3	3642756	3661991	embryo defective	NA	OG0005877	AT3G05680.1, AT3G05680.2	9	NA	0.337094	0.349291	0.314463	0.345791	0.32753	0.344211	0.33701	0.346932	0.285207	0.332859	0.315382	0.319046	0.331055	0.336135	0.322326	0.367476	0.339981	0.338005	0.332654	0.261617	0.465264	0.36159	0.26415	0.330091	0.280506	0.263017	0.242359	0.224018	0.321064
Cinpu.S008110	ctg_3	3678232	3680023	plant U-box	PF04564	OG0005733	AT2G35930.1, AT3G52450.1	2	NA	0.0683048	0.00511945	0.00510545	0.00569408	0.013402	0.010988	0.10965	0.0659212	0.00361315	0.010671	0.00537358	0.0103111	0.202861	0.0045842	0.22376	0.026033	0.0245574	0.0558004	0.00531308	0.0116861	0.0162944	0.0102545	0.00866663	0	0.0148862	0.0162568	0.0212879	0.0228441	0.0138577
Cinpu.S008120	ctg_3	3690782	3692710	plant U-box	PF04564	OG0008558	AT3G11840.1	23	NA	0.00167748	0.00208875	0.00176463	0.00246095	0.000983212	0.00104357	0.00595491	0.0665231	0.00185801	0.00499125	0.00177484	0.000683467	0.00273521	0.0028267	0.00716134	0	0.00107237	0.00632261	0	0.00182979	0.00470136	0.00386792	0.000763657	0	0	0	0	0.0164638	0
Cinpu.S008130	ctg_3	3702839	3704661	hypothetical protein	NA	NA	NA	19	NA	0.00229332	0.00336661	0.000862912	0.0039719	0.00571518	0.00100597	0.000612976	0.000504652	0.00365349	0	0.00150613	0.00116102	0.00302106	0.00233607	0.00221984	0.00364567	0.00150083	0.00685071	0	0.00244738	0.0153279	0.00607589	0.00184664	0.0143898	0	0.00372669	0	0	0
Cinpu.S008140	ctg_3	3704669	3706152	BTB/POZ domain-containing protein	NA	OG0005876	AT3G05675.1, AT3G05675.2, AT3G05675.3	10	NA	0.00498281	0.00388006	0.00427385	0.00442191	0.000482873	0.00219383	0.00219909	0.00548053	0.00330193	0.00454923	0.00245325	0.00120321	0.000953478	0.00288175	0.00614995	0	0.0195577	0.00857569	0	0	0	0.00325844	0.00339848	0.0241966	0	0	0	0.00453215	0.0159642
Cinpu.S008150	ctg_3	3710615	3713567	BEL1-like homeodomain	PF05920;PF07526	OG0005734	AT2G35940.1, AT2G35940.2, AT2G35940.3	9	NA	0.106453	0.166054	0.103705	0.109778	0.0637216	0.0581669	0.133428	0.129637	0.0789875	0.161376	0.127974	0.100261	0.0665912	0.111239	0.126179	0.0753486	0.0980394	0.102458	0.156926	0.0828583	0.174502	0.096866	0.0486911	0.215307	0.0356917	0.0267424	0.118962	0.078066	0.113792
Cinpu.S008160	ctg_3	3732051	3733266	Aluminium activated malate transporter family protein	PF11744	NA	NA	1	NA	0.000514068	0	0.000347186	0	0.00175359	0.00489523	0.0035035	0	0.00140506	0	0	0	0.00276865	0	0	0	0.000674734	0.00922846	0	0	0.00240483	0.00158587	0	0	0	0.00324618	0	0	0
Cinpu.S008170	ctg_3	3736141	3742858	UDP-Glycosyltransferase superfamily protein	PF00534	NA	NA	8	NA	0.00990312	0.118883	0.0141516	0.0137491	0.0137471	0.0142952	0.0406297	0.0115735	0.00227466	0.0239409	0.00494054	0.0115617	0.0167914	0.00443424	0.0306747	0.00583978	0.0235642	0.034908	0.0173444	0.00156981	0.00996631	0.0128193	0.00857702	0.0292102	0.00860683	0.00246424	0	0	0
Cinpu.S008180	ctg_3	3744504	3756001	ARM repeat superfamily protein	PF12333	OG0006409	AT5G06350.1, AT5G06350.2, AT5G27010.1	17	NA	0.0695879	0.0970439	0.0853207	0.120044	0.0667295	0.0798534	0.0567614	0.0774074	0.0853356	0.0689268	0.093628	0.0719534	0.0536691	0.0716736	0.0684189	0.066084	0.14654	0.0902745	0.0825255	0.0937361	0.0698587	0.0731348	0.026329	0.0641075	0.0293413	0.078738	0.0663726	0.031817	0.153683
Cinpu.S008190	ctg_3	3757580	3762133	Coatomer, beta subunit	PF14806;PF01602;PF07718	OG0002344	AT4G31480.1, AT4G31480.2, AT4G31480.4, AT4G31480.5, AT4G31480.7, AT4G31480.8, AT4G31480.9	9	NA	0.0814843	0.127444	0.0890753	0.0994085	0.0975834	0.108198	0.103755	0.0739637	0.0658462	0.0793495	0.0659895	0.0875839	0.118737	0.0747655	0.142498	0.0719244	0.0997284	0.107882	0.0983922	0.101149	0.100363	0.144878	0.124811	0.141965	0.155981	0.0562566	0.179536	0.0607251	0.0655032
Cinpu.S008200	ctg_3	3762146	3763921	hypothetical protein	NA	NA	NA	2	NA	0.174208	0.181387	0.094389	0.195063	0.129903	0.180598	0.118532	0.121283	0.107993	0.0987474	0.123927	0.142369	0.228167	0.142193	0.206373	0.122977	0.0919764	0.144121	0.0930022	0.0863074	0.160037	0.175375	0.120262	0.157184	0.153319	0.0887264	0.26105	0.100638	0.054744
Cinpu.S008210	ctg_3	3763955	3766712	damaged DNA binding;DNA-directed DNA polymerases	PF13878;PF13880	OG0009226	AT4G31400.1, AT4G31400.2	7	NA	0.00381776	0.0133984	0.00581719	0.00458213	0.00642962	0.0101654	0.011803	0.00708449	0.00552119	0.0626164	0.00617396	0.00782522	0.00278869	0.00580598	0.0103071	0.0590961	0.394972	0.0510255	0.0155787	0.015845	0.0114065	0.0233071	0.00442853	0	0.0526812	0.129732	0.0107025	0	0.0196973
Cinpu.S008230	ctg_3	3771848	3774199	hypothetical protein	NA	NA	NA	3	3	0	0	0.00055706	0	0	0.000667151	0	0	0	0	0	0	0	0	0	0	0	0	0	0	0	0	0	0	0	0	0	0	0
Cinpu.S008260	ctg_3	3785154	3788743	Late embryogenesis abundant (LEA) hydroxyproline-rich glycoprotein family	NA	NA	NA	18	NA	0	0	0	0.000957638	0	0	0	0	0	0	0	0	0	0	0	0.00133955	0	0	0	0.00209821	0	0	0.00221992	0	0	0	0	0	0
Cinpu.S008270	ctg_3	3794947	3796114	NDR1/HIN1-like	PF03168	OG0012362	AT3G11660.1	3	11	0.272033	0.455581	0.167288	0.334132	0.488015	0.74847	0.792794	0.403049	0.327889	0.293768	0.502098	0.268801	0.376166	0.316896	0.290726	0.470566	0.153641	0.435748	0.253462	0.241837	0.490963	0.200913	0.199542	0.607013	0.9348	0.189135	0.193432	0.44074	0.498894
Cinpu.S008280	ctg_3	3798923	3803547	Ribosomal RNA processing Brix domain protein	PF04427	OG0011354	AT1G63780.1	12	NA	0.139129	0.135218	0.127969	0.161601	0.140728	0.153386	0.147433	0.165542	0.150177	0.146391	0.150122	0.154125	0.173049	0.161686	0.0969676	0.15447	0.191668	0.145124	0.116268	0.117347	0.149999	0.148738	0.172719	0.140199	0.181112	0.260433	0.112216	0.171289	0.160007
Cinpu.S008290	ctg_3	3809147	3814221	Putative lysine decarboxylase family protein	PF03641	NA	NA	4	NA	0.0158896	0.00919109	0.0105119	0.0188894	0.00283397	0.00493116	0.00558436	0.0138683	0.0105531	0.0451803	0.00564521	0.00707399	0.00273315	0.0140642	0.0482041	0.0233011	0.0104987	0.0335061	0.0160552	0.007899	0	0.0120243	0.0144818	0.0200742	0	0.011777	0.6106	0.0187304	0.050079
Cinpu.S008300	ctg_3	3815875	3820211	2-cysteine peroxiredoxin B	PF00578;PF10417	NA	NA	14	NA	0.291818	0.194635	0.603353	0.301256	0.175162	0.147542	0.1092	0.222608	0.658678	0.176026	0.312563	0.529125	0.117177	0.503528	0.110601	0.127211	0.413686	0.385851	0.169352	0.724804	0.159822	0.237679	0.480709	0.189537	0.148821	0.350954	0.187539	0.186623	0.387547
Cinpu.S008310	ctg_3	3829357	3833514	E2F transcription factor	PF16421;PF02319	NA	NA	7	NA	0.00765838	0.0364802	0.0133759	0.00531938	0.0290735	0.0307593	0.0183564	0.0122922	0.0100368	0.0253613	0.00814804	0.0054543	0.00352787	0.0078462	0.0220522	0.0228604	0.10412	0.00374501	0.0145528	0.00210863	0.0210242	0.0299463	0.0309291	0.0234197	0.00439446	0.0204203	0.0206447	0	0.0192798
Cinpu.S008320	ctg_3	3834399	3836004	conserved hypothetical protein	NA	OG0006095	AT3G52520.1, AT5G06280.1, AT5G06280.3	23	NA	0.00606245	0.00702405	0.0032603	0.00442587	0.0263432	0.0393034	0.0497607	0.103648	0.00390426	0.00378348	0.00612239	0.00498659	0.0437468	0.0028175	0.0182587	0.00465273	0.0136774	0.025552	0.00498067	0.000873351	0.0380524	0.012165	0.00594583	0	0	0.00602336	0.013981	0.0164638	0.00384225
Cinpu.S008330	ctg_3	3835176	3839224	HVA22-like protein J	PF03134	NA	NA	4	NA	0.00425429	0.00481475	0	0.00347699	0.00897722	0.00435139	0.00738462	0.037459	0.00345522	0.00257405	0.00209862	0	0.0181908	0.00386292	0.00350498	0.0141158	0.0138791	0.00319114	0.00201769	0	0.00694748	0.0105083	0.00227491	0.0073628	0.0660657	0	0.190805	0	0.00887691
Cinpu.S008340	ctg_3	3845742	3846781	Ovate family protein	PF04844	OG0008267	AT2G36026.1, AT3G52525.1	16	NA	0.00428623	0.0012222	0.0174548	0	0.00154775	0.0013799	0	0	0.00473513	0	0	0.00530762	0	0	0.000545739	0.00241561	0.00688128	0.0138055	0	0.00391431	0	0	0.00337196	0	0.0329994	0	0	0	0
Cinpu.S008350	ctg_3	3855206	3856027	ovate family protein	PF04844	OG0006398	AT5G04820.1	17	NA	0.00266604	0.000278972	0.00235774	0	0	0.00057791	0.0024406	0.000915993	0.00387872	0	0.00153351	0	0.00307695	0	0	0.00168896	0	0.00206245	0	0.0049316	0	0	0	0	0	0	0	0	0.0111514
Cinpu.S008370	ctg_3	3862373	3866213	ubiquitin E2 variant 1D-4	PF00179	NA	NA	5	NA	0.251865	0.286108	0.25557	0.233163	0.366414	0.381886	0.369277	0.403812	0.217634	0.370856	0.342154	0.27732	0.306415	0.173777	0.363505	0.481703	0.316962	0.335142	0.379791	0.231527	0.393208	0.362602	0.431389	0.348395	0.536311	0.449842	0.429769	0.450342	0.349758
Cinpu.S008380	ctg_3	3868601	3870456	hypothetical protein	NA	NA	NA	11	NA	0.0459141	0.0484037	0.0594119	0.0534676	0.0269222	0.0322771	0.0341149	0.0297826	0.0678932	0.0350243	0.0376856	0.0616067	0.0198291	0.0737571	0.0309395	0.0392665	0.0240589	0.0868487	0.0429478	0.0433049	0.0341507	0.0648514	0.0237498	0.0405644	0.0347589	0.0119349	0.090073	0	0.0554143
Cinpu.S008390	ctg_3	3874661	3876331	conserved hypothetical protein	NA	OG0005921	AT3G11600.1, AT5G06270.1, AT5G06270.2	12	NA	0.025451	0.0226625	0.0183357	0.0268051	0.268357	0.515302	0.592549	0.0946594	0.0210059	0.0280837	0.0204066	0.0202254	0.0482571	0.0258654	0.0193859	0.0403968	0.0692719	0.0987592	0.00549657	0.0187958	0.236069	0.0405529	0.0823258	0.00940169	0.0325489	0.836592	0.150419	0.0734585	0.0404565
Cinpu.S008400	ctg_3	3893608	3896758	conserved hypothetical protein	NA	NA	NA	9	NA	0.283089	0.395513	0.385987	0.407258	0.371071	0.396358	0.362814	0.217111	0.300837	0.393476	0.374747	0.389554	0.264157	0.372059	0.272515	0.379619	0.236976	0.405621	0.380689	0.30114	0.35673	0.365537	0.272953	0.468612	0.288454	0.217913	0.401967	0.253928	0.447399
Cinpu.S008410	ctg_3	3897668	3902570	TLD-domain containing nucleolar protein	PF07534	OG0002194	AT2G45243.1, AT4G34070.1, AT5G06260.1, AT5G06260.2, AT5G06260.3	9	NA	0.10128	0.138269	0.0851242	0.0809253	0.0937779	0.1147	0.102306	0.103052	0.0785726	0.161611	0.088899	0.0968469	0.0820121	0.0796256	0.0922339	0.204166	0.110563	0.133155	0.146642	0.117097	0.117781	0.204934	0.116663	0.169322	0.204721	0.077168	0.123131	0.0790029	0.202011
Cinpu.S008420	ctg_3	3902097	3904231	Ribosomal S17 family protein	PF00833	NA	NA	12	NA	0.822366	0.688884	1.09569	0.846157	1.00929	0.925137	0.804651	1.13625	0.964932	0.814554	1.0497	1.11881	0.77826	0.783404	0.847252	1.05943	1.20417	0.954194	0.76728	1.09754	1.06726	0.859032	1.20348	0.665486	1.15168	1.85708	1.31	1.00919	1.16397
Cinpu.S008430	ctg_3	3906266	3908184	NAD(P)-binding Rossmann-fold superfamily protein	NA	NA	NA	10	NA	0.339178	0.55434	0.293411	0.339968	0.342949	0.332038	0.363489	0.177515	0.0991753	0.0831323	0.174811	0.166213	0.250489	0.123728	0.351147	0.130629	0.265081	0.280559	0.202147	0.229046	0.243618	0.127922	0.250522	0.480047	0.0756476	0.361869	0.156021	0.166164	0.146341
Cinpu.S008440	ctg_3	3908222	3912076	NAD(P)-binding Rossmann-fold superfamily protein	PF13561	NA	NA	10	NA	0.339443	0.672306	0.245716	0.338211	0.366037	0.392484	0.367813	0.149663	0.065621	0.0718181	0.249139	0.146968	0.416039	0.0908771	0.584573	0.158569	0.201915	0.259528	0.280131	0.182853	0.200622	0.134695	0.11327	0.733656	0.0663328	0.153825	0.11134	0.0957311	0.0832652
Cinpu.S008450	ctg_3	3916023	3917568	NAD(P)-binding Rossmann-fold superfamily protein	PF13561	NA	NA	2	NA	0.182109	0.365008	0.0968575	0.0981953	0.252657	0.227636	0.399852	0.106653	0.0464335	0.0431906	0.0554455	0.0612275	0.550436	0.0479982	0.288272	0.062371	0.116515	0.158426	0.0488532	0.0931013	0.095598	0.0510265	0.0761874	0.129455	0.0410357	0.101533	0.0191772	0.041765	0.0649082
Cinpu.S008460	ctg_3	3921012	3922095	NAD(P)-binding Rossmann-fold superfamily protein	PF13561	NA	NA	3	1	0.0140428	0.113818	0.0173703	0.0143767	0.0781859	0.0536612	0.0886761	0.0201505	0.0123794	0.00787745	0.00253263	0.0116002	0.0203729	0.0128939	0.0311181	0.00615967	0.0168295	0.0379427	0.0100687	0.0072776	0.0133267	0.00981473	0.0030656	0.00613669	0.00908267	0.033833	0.00972192	0.0467072	0.00862337
Cinpu.S008470	ctg_3	3925760	3926790	NAD(P)-binding Rossmann-fold superfamily protein	PF13561	NA	NA	21	NA	0	0.0009906	0	0	0.00332732	0	0.00209237	0	0.000989509	0	0	0	0	0	0.00149205	0	0	0	0	0	0	0.0061941	0	0	0	0	0	0	0
Cinpu.S008480	ctg_3	3928934	3930994	NAD(P)-binding Rossmann-fold superfamily protein	PF13561	NA	NA	3	10	0.0239292	0.026016	0.022591	0.0229957	0.451011	0.363587	0.413569	0.0550316	0.0181758	0.0227518	0.0182829	0.0255539	0.325399	0.0242061	0.024041	0.0222307	0.0771125	0.0854543	0.019511	0.028358	0.225874	0.0361026	0.0550347	0.0222359	0.0208365	0.5157	0.0418584	0.473543	0.057499
Cinpu.S008490	ctg_3	3936363	3937348	NAD(P)-binding Rossmann-fold superfamily protein	PF13561	NA	NA	24	NA	0.0101085	0.00320619	0.0649453	0.00352233	0.0017547	0.0054942	0.00380544	0.0089618	0.00753273	0.00296158	0.00439602	0.0486538	0.00793428	0.0157683	0.0037049	0	0.0136497	0.00393571	0	0.16353	0.00556585	0.00589509	0.00776604	0	0	0	0.0282367	0.00594195	0.00814229
Cinpu.S008500	ctg_3	3942191	3943152	NAD(P)-binding Rossmann-fold superfamily protein	PF13561	NA	NA	24	NA	0.00368605	0.00274084	0.0185137	0.00105996	0	0.00283866	0.00277328	0.00614103	0.00274763	0.00296158	0.00108535	0.0125573	0.00303698	0.00539535	0.0037049	0	0.00310042	0	0	0.0398791	0	0.00286564	0.00776604	0	0	0	0	0	0
Cinpu.S008510	ctg_3	3951688	3955171	Peptidase M20/M25/M40 family protein	PF07687;PF01546	OG0008448	AT3G02875.1, AT3G02875.2, AT3G02875.3	18	NA	0.0904155	0.0386271	0.0686139	0.0784373	0.153753	0.19369	0.156516	0.0938048	0.0617851	0.0968593	0.107323	0.0971904	0.137525	0.0805871	0.0653377	0.115482	0.146247	0.122936	0.0487657	0.0799114	0.0998542	0.106305	0.347059	0.0701976	0.0983877	0.152369	0.053174	0.167293	0.0394155
Cinpu.S008520	ctg_3	3955751	3956989	conserved hypothetical protein	NA	OG0018134	AT3G11591.1	11	NA	0.0982621	0.0831789	0.0836066	0.130178	0.129386	0.143012	0.125711	0.0948435	0.102531	0.0846007	0.117605	0.105043	0.081897	0.134679	0.0786304	0.0836344	0.0692373	0.0807562	0.0617927	0.0972224	0.151381	0.0890671	0.0357224	0.0810593	0.100294	0.0737155	0.087966	0.074667	0.0618743
Cinpu.S008530	ctg_3	3957023	3958822	Protein of unknown function (DUF677)	PF05055	OG0002246	AT3G19250.1, AT3G19330.1, AT3G19330.2, AT3G19330.3, AT3G19330.4	21	NA	0.0673906	0.0706552	0.0751196	0.0720277	0.0660862	0.0791191	0.0723818	0.058225	0.0567815	0.0769081	0.0712258	0.0560715	0.0363902	0.0536553	0.0571217	0.0703413	0.0706697	0.0697305	0.0533833	0.0769748	0.0517675	0.0976266	0.0459175	0.0523724	0.0642064	0.0237784	0.0246706	0.0620529	0.0830156
Cinpu.S008540	ctg_3	3961367	3965441	conserved hypothetical protein	NA	OG0008556	AT3G11590.1, AT3G11590.2	5	NA	0.121302	0.300771	0.18549	0.104871	0.297403	0.268678	0.30169	0.218361	0.0570032	0.332558	0.20698	0.185284	0.216197	0.0492761	0.245135	0.439444	0.314411	0.224131	0.348699	0.11029	0.238604	0.302042	0.305499	0.371894	0.584962	0.36128	0.501399	0.340313	0.152146
Cinpu.S008550	ctg_3	3966240	3972452	alpha/beta-Hydrolases superfamily protein	PF05577	NA	NA	11	NA	0.00935255	0.00741718	0.00802647	0.0070599	0.00815412	0.00598709	0.00448376	0.0154048	0.00750893	0.00871867	0.0142887	0.0121002	0.000870577	0.0100421	0.00399894	0.00891312	0.00676611	0.00170981	0.00845864	0.00988448	0.00661522	0.00737336	0.0114478	0.00642648	0.0122208	0	0	0	0
Cinpu.S008560	ctg_3	3980138	3984365	AP2/B3-like transcriptional factor family protein	PF02362	OG0000442	AT2G36080.1, AT2G36080.2, AT2G36080.3, AT2G36080.4, AT3G11580.1, AT3G11580.2, AT3G11580.3, AT3G11580.4, AT3G11580.5, AT5G06250.1, AT5G06250.2, AT5G06250.3, AT5G06250.4, AT5G06250.5	18	NA	0.0938686	0.0700572	0.167362	0.0554124	0.246739	0.136052	0.149073	0.285588	0.0881287	0.0224322	0.14253	0.238666	0.122118	0.139959	0.057887	0.0319558	0.193133	0.113608	0.0582186	0.148345	0.053404	0.015494	0.25461	0.0676175	0.0770781	0.0039288	0.0455981	0.0225404	0.0873696
Cinpu.S008570	ctg_3	3983876	3988861	embryo defective	NA	OG0004526	AT5G06240.1	16	NA	0.0635256	0.0555483	0.0619031	0.0741311	0.0462389	0.0614377	0.0485899	0.0520475	0.0659919	0.0541686	0.112657	0.0803149	0.0376868	0.0602383	0.0451611	0.143774	0.113538	0.0667214	0.103271	0.0761079	0.0606077	0.106151	0.0931863	0.0697353	0.19205	0.146691	0.084548	0.0388266	0.0935668
Cinpu.S008580	ctg_3	3993093	3995764	TRICHOME BIREFRINGENCE-LIKE	PF14416;PF13839	OG0005920	AT3G11570.1, AT5G06230.1, AT5G06230.2, AT5G06230.3	17	NA	0.00871367	0.00945422	0.00868267	0.0134378	0.01275	0.00963318	0.0091022	0.00488612	0.0100795	0.0106172	0.0153146	0.0145916	0.0127639	0.0114621	0.0112884	0.0103595	0.0106833	0.0051267	0.0136797	0.0111748	0.02628	0.00980155	0.00865954	0.0294417	0.0159789	0.00899739	0.00716945	0.0143659	0.0334914
Cinpu.S008590	ctg_3	3995185	4007673	LETM1-like protein	NA	OG0001018	AT3G11560.1, AT3G11560.2, AT3G11560.3, AT3G11560.4, AT3G11560.5, AT5G06220.1, AT5G06220.2, AT5G06220.3	14	NA	1.76937	1.6126	1.71125	1.64031	1.10998	1.22294	1.19218	1.28198	1.67046	1.32697	1.41606	1.55061	1.28387	1.90356	1.44532	1.08888	1.33228	1.3748	1.37724	1.66907	1.17086	1.23142	1.13277	1.53326	0.903492	0.935967	0.995354	1.23485	1.28147
Cinpu.S008600	ctg_3	4009089	4012892	Intron maturase, type II family protein	PF00078;PF01348	OG0011496	AT1G74350.1	17	NA	0.017541	0.0138314	0.0178471	0.0167162	0.0117644	0.0267071	0.0174586	0.0100659	0.0185037	0.00880122	0.0108594	0.0173271	0.0234625	0.0179123	0.00499216	0.01455	0.0263869	0.0138788	0.00156564	0.0283332	0.0107686	0.00856692	0.0108857	0.028133	0.0173516	0.0253666	0	0	0.0463697
Cinpu.S008610	ctg_3	4016423	4017867	F-box family protein	NA	OG0008268	AT2G36090.1	3	4	0.0062428	0.0135339	0.00125944	0.0061045	0.0405292	0.141721	0.174782	0.00975273	0.00324518	0.0256584	0.00414852	0.00184815	0.076714	0	0.0100248	0.00316664	0.0100435	0.0206788	0.00513119	0	0.00430576	0.00308299	0.00888952	0.0179446	0.0070864	0.0102597	0.121794	0.0155991	0
Cinpu.S008620	ctg_3	4022954	4025040	NAD(P)-binding Rossmann-fold superfamily protein	PF13561	NA	NA	3	4	0.0349224	0.0490801	0.0356223	0.0445938	0.142384	0.99183	1.12178	0.066326	0.03514	0.0394306	0.0381975	0.0335718	0.437298	0.0532611	0.0563249	0.0789951	0.0795594	0.200233	0.0312564	0.03078	0.0778656	0.0382077	0.0777547	0.0461559	0.046256	0.0332121	0.0675896	0.0899135	0.0602937
Cinpu.S008630	ctg_3	4028253	4032634	RNA binding (RRM/RBD/RNP motifs) family protein	PF00076	OG0000499	AT1G08370.1	5	NA	0.262057	0.320467	0.303497	0.281	0.346506	0.294924	0.306776	0.334588	0.237653	0.37728	0.305472	0.304453	0.260598	0.254864	0.271646	0.417725	0.356093	0.307058	0.351625	0.250167	0.390655	0.339928	0.426037	0.335217	0.398514	0.3435	0.453031	0.326712	0.486006
Cinpu.S008640	ctg_3	4034692	4036235	hypothetical protein	NA	NA	NA	8	NA	0	0	0	0	0	0.000586903	0	0	0.00119313	0	0	0	0	0	0	0	0	0	0	0	0	0	0	0	0	0	0	0	0
Cinpu.S008650	ctg_3	4038330	4040922	decapping	PF06058	NA	NA	19	NA	0.008847	0.00616025	0.00302489	0.0102392	0.00933838	0.00818027	0.00992573	0.0103062	0.0052063	0.00477525	0.00569211	0.00436865	0.00644603	0.00726191	0.0134904	0.00483258	0.00424227	0.0117749	0.00676424	0.0086126	0.0131363	0.012473	0.0161823	0.0103849	0.00326198	0.0124451	0.00542487	0	0
Cinpu.S008670	ctg_3	4044941	4047517	Cyclophilin-like peptidyl-prolyl cis-trans isomerase family protein	PF00160	OG0011976	AT2G36130.1	12	NA	0.282745	0.255515	0.24435	0.240582	0.295288	0.262827	0.299192	0.279997	0.231784	0.277859	0.283634	0.26826	0.261994	0.238496	0.240477	0.318014	0.287702	0.28198	0.230923	0.223456	0.220539	0.303514	0.383613	0.226319	0.315317	0.456544	0.287786	0.248938	0.402836
Cinpu.S008680	ctg_3	4047587	4060823	Tetratricopeptide repeat (TPR)-like superfamily protein	PF13414;PF13374;PF13844;PF00515	NA	NA	9	NA	0.726189	0.831035	0.677058	0.844426	0.701862	0.785848	0.766083	0.716964	0.606314	0.766186	0.747966	0.700999	0.698599	0.772139	0.744343	0.797959	0.673635	0.588495	0.79525	0.672701	0.894064	0.935005	0.510934	0.932792	0.680911	0.527351	0.741285	0.480676	0.667987
Cinpu.S008690	ctg_3	4062895	4066014	Vacuolar protein sorting 55 (VPS55) family protein	PF04133	OG0008554	AT3G11530.3	5	NA	0.208544	0.256089	0.195485	0.230138	0.281571	0.264981	0.274082	0.333629	0.187044	0.267404	0.316092	0.221757	0.2035	0.197964	0.205648	0.300424	0.230303	0.236052	0.338719	0.210643	0.329872	0.418586	0.234473	0.271703	0.266259	0.267158	0.310316	0.281586	0.270547
Cinpu.S008700	ctg_3	4068349	4070532	Protein of unknown function, DUF584	PF04520	OG0008600	AT3G15040.1	3	9	0.0342228	0.124851	0.0479512	0.0567125	0.113817	0.110359	0.122986	0.0576609	0.0318014	0.073163	0.0767943	0.0507473	0.0579285	0.0419675	0.0541772	0.0649732	0.0465897	0.0546183	0.0779243	0.0545965	0.103262	0.0587539	0.0462513	0.0356762	0.0556321	0.0998208	0.0530463	0.0426948	0.131908
Cinpu.S008710	ctg_3	4075758	4080906	sorting nexin	PF00787;PF09325	OG0019769	AT5G06140.1	5	NA	0.0818288	0.205217	0.123818	0.0956253	0.160858	0.180517	0.124875	0.186812	0.0571981	0.161183	0.138278	0.114109	0.146819	0.0484798	0.125373	0.150196	0.169493	0.092634	0.186954	0.0970707	0.158795	0.202599	0.195116	0.15816	0.153586	0.172097	0.21131	0.247156	0.111077
Cinpu.S008720	ctg_3	4081539	4088530	conserved hypothetical protein	NA	OG0017599	AT2G36145.1	14	NA	0.396721	0.28317	0.513245	0.429578	0.187389	0.140233	0.151789	0.217864	0.605415	0.232383	0.374941	0.505127	0.0925289	0.583139	0.112575	0.099021	0.362045	0.312156	0.247737	0.5149	0.185016	0.160654	0.332872	0.293588	0.121899	0.231661	0.0916767	0.12234	0.422611
Cinpu.S008730	ctg_3	4089572	4094789	Long-chain fatty alcohol dehydrogenase family protein	PF00732;PF05199	NA	NA	23	NA	0.0791556	0.0359963	0.0294097	0.0241639	0.0245763	0.0146644	0.0401916	0.0920261	0.0264009	0.0157352	0.02302	0.0209811	0.07189	0.0245115	0.0470148	0.00379463	0.0114246	0.00939503	0.0268597	0.0180789	0.0162977	0.0272534	0.039907	0.0136595	0.0114441	0.0367888	0.0143197	0.021397	0
Cinpu.S008740	ctg_3	4095395	4101256	chaperone protein dnaJ-related	NA	OG0006407	AT5G06130.1, AT5G06130.2	11	NA	0.246017	0.259996	0.233417	0.305991	0.205212	0.170997	0.19559	0.21626	0.226618	0.218434	0.247103	0.260751	0.168784	0.28125	0.164404	0.22587	0.179465	0.186652	0.213733	0.183628	0.283005	0.26787	0.141913	0.238	0.143683	0.0926196	0.160376	0.138913	0.135528
Cinpu.S008750	ctg_3	4109140	4111588	alpha/beta-Hydrolases superfamily protein	PF12697	OG0018683	AT3G52570.1	9	NA	0.0934747	0.106258	0.07069	0.111879	0.0892556	0.0901789	0.0773358	0.0850704	0.09638	0.075882	0.113967	0.0864432	0.0726148	0.144089	0.0638536	0.111091	0.0726687	0.0912456	0.107927	0.101298	0.0732548	0.153027	0.0475935	0.134376	0.108313	0.0734272	0.115997	0.0271147	0.0830394
Cinpu.S008760	ctg_3	4114691	4115145	2-oxoglutarate (2OG) and Fe(II)-dependent oxygenase superfamily protein	PF03171	NA	NA	21	NA	0.00122443	0	0.00195265	0.000846608	0.00164449	0.00112114	0.00119746	0.000475135	0	0.000609718	0	0	0	0	0	0	0	0	0	0	0	0.00348704	0	0	0	0	0	0	0
Cinpu.S008770	ctg_3	4115161	4115650	hypothetical protein	NA	NA	NA	1	NA	0.00292347	0.00206795	0.00146096	0.00196133	0.00342666	0.00394949	0	0.00352983	0.00253736	0.000606844	0.00349071	0.00213359	0.00687807	0.00258194	0.00429993	0.00111514	0.00270991	0.0105233	0.00156624	0.00163349	0	0	0	0.0073836	0.00275366	0	0	0	0
Cinpu.S008780	ctg_3	4115181	4115546	hypothetical protein	NA	NA	NA	16	NA	0	0	0	0.00110597	0	0	0.00108804	0	0	0	0	0	0	0	0	0	0	0	0	0	0	0	0	0	0.0120835	0	0	0	0
Cinpu.S008790	ctg_3	4118632	4121290	2-oxoglutarate (2OG) and Fe(II)-dependent oxygenase superfamily protein	PF03171;PF14226	NA	NA	20	NA	0.0107392	0.00611441	0.0108116	0.00682207	0.0414808	0.00760161	0.0100425	0.118341	0.0100126	0.289682	0.0421965	0.0103008	0.00940744	0.00668676	0.190155	0.138053	0.0326097	0.0406277	0.0280532	0.00259882	0.0273323	0.00581572	0.0162468	0.00481144	0.0489759	0.0115531	0.148513	0.124328	0.0148502
Cinpu.S008820	ctg_3	4136655	4138983	cell wall invertase	PF00251;PF08244	NA	NA	20	NA	0	0	0	0.000850757	0.00101575	0.00187263	0.00114253	0	0	0.0233015	0.00237542	0.00167542	0.0034396	0.00146021	0.00216774	0.0106352	0.0017998	0	0.00113042	0	0	0	0.00150244	0	0	0	0	0	0
Cinpu.S008830	ctg_3	4147058	4148220	hypothetical protein	NA	NA	NA	17	NA	0.0166021	0.0264966	0.0193521	0.0134271	0.0104027	0.0137995	0.00610484	0.0166133	0.0123076	0.0117214	0.00863046	0.0289658	0.00458568	0.0125645	0.00311079	0.0172053	0.0179918	0.0247625	0.0234291	0.0213714	0.0130641	0.0107876	0.0115927	0.00957245	0.00527902	0.0122477	0	0.0227363	0.0276072
Cinpu.S008840	ctg_3	4148701	4151096	Tetratricopeptide repeat (TPR)-like superfamily protein	PF01535;PF13041;PF20430;PF12854;PF20431;PF14432	NA	NA	16	NA	0.00942143	0.00645998	0.0204301	0.0099079	0.00973118	0.0113511	0.0121816	0.0113185	0.0108803	0.00317224	0.0082296	0.00767627	0.00500922	0.00848703	0.00409008	0.00834853	0.0164411	0.0231869	0	0.0137368	0.0123944	0.0091883	0.0102887	0.00265453	0.0250244	0.00715644	0	0	0.0123014
Cinpu.S008850	ctg_3	4153363	4160711	P-loop containing nucleoside triphosphate hydrolases superfamily protein	PF00225	OG0011978	AT2G36200.1, AT2G36200.2	7	NA	0.00692162	0.00467071	0.0117017	0.0174363	0.01392	0.0105179	0.00965121	0.0190766	0.0107554	0.0183242	0.00983621	0.0133462	0.0115029	0.00904966	0.0179959	0.0147197	0.452901	0.0476752	0.0125249	0.0125899	0.00904119	0.00871794	0.47851	0.00513007	0.0187226	0.349428	0.0414991	0.0232131	0
Cinpu.S008860	ctg_3	4163493	4167046	conserved hypothetical protein	NA	NA	NA	3	10	0.0687249	0.0530504	0.0772421	0.065674	1.20499	1.13411	0.886604	0.104588	0.0698789	0.0826747	0.0525131	0.058809	0.615451	0.0457134	0.0989485	0.0762295	0.228228	0.348823	0.0573422	0.0769907	0.489608	0.0789723	0.135459	0.0576993	0.0849721	1.05504	0.0597553	0.558267	0.112524
Cinpu.S008870	ctg_3	4169631	4171807	2-oxoglutarate (2OG) and Fe(II)-dependent oxygenase superfamily protein	PF03171;PF14226	OG0005152	AT1G06620.1, AT1G06620.2, AT3G61400.1, AT3G61400.2	23	NA	0.00741325	0.00678747	0	0.0147137	0.00624594	0	0.00441587	0.0424954	0.0246074	0.00113935	0.00828978	0.00949546	0.00371989	0.0260157	0.0052407	0.00159433	0.00594605	0.00485303	0.00343444	0.0133846	0	0	0.000763657	0	0.00748341	0	0	0	0
Cinpu.S008880	ctg_3	4174377	4175628	SAUR-like auxin-responsive protein family	PF02519	OG0011979	AT2G36210.1	22	NA	0.00702708	0.00156026	0.000829387	0.00924642	0.00349599	0.00305536	0.00668772	0.0557796	0.00355126	0.0713462	0.00570244	0.00080425	0.00325114	0	0.0475973	0.168696	0.0673383	0.033578	0.0318368	0	0	0.00937687	0.0205516	0.00418842	0.0446369	0	0.0139687	0.016922	0
Cinpu.S008890	ctg_3	4179608	4182132	probable small nuclear ribonucleoprotein G	PF01423	NA	NA	12	NA	0.420944	0.405734	0.478855	0.448357	0.605148	0.555172	0.495535	0.723135	0.415247	0.559702	0.538606	0.502113	0.425238	0.392573	0.448881	0.699975	0.721944	0.532243	0.469238	0.482075	0.675909	0.49904	0.818884	0.393582	0.774406	1.10853	0.641325	0.680069	0.737092
Cinpu.S008900	ctg_3	4187115	4191562	Rho GTPase activating protein with PAK-box/P21-Rho-binding domain	PF00786;PF00620	NA	NA	4	NA	0.00519554	0.00421503	0.00801424	0.00568496	0.0163296	0.0272137	0.0251359	0.011288	0.00391176	0.0126452	0.01072	0.0139643	0.0181681	0.005795	0.0136128	0.0325865	0.215127	0.0347841	0.00217814	0.00249064	0.00297025	0.00794337	0.159834	0	0.116083	0.179779	0.571816	0.0451738	0
Cinpu.S008910	ctg_3	4192113	4194302	conserved hypothetical protein	NA	OG0008848	AT3G52620.1	4	NA	0	0.00144785	0.00101825	0	0.00232093	0.000381779	0.00142248	0.00226602	0	0	0.000812419	0.0015322	0	0	0.002749	0.00137681	0	0	0.00311025	0	0	0	0	0.00405137	0	0.00483932	0.0297301	0	0
Cinpu.S008920	ctg_3	4195621	4206308	ABC2 homolog	PF00005;PF00664	OG0001766	AT5G03910.1	7	NA	0.393527	0.810699	0.386615	0.47305	0.401174	0.418737	0.472867	0.502498	0.380581	0.78352	0.437144	0.413827	0.378404	0.462169	0.551937	0.760089	1.02601	0.534715	0.723817	0.391492	0.404237	0.702529	0.171285	0.732162	0.496747	0.880617	0.754734	0.224277	0.552383
Cinpu.S008930	ctg_3	4206319	4210325	RNA-binding (RRM/RBD/RNP motifs) family protein	PF00076	OG0000824	AT3G52660.1, AT3G52660.2, AT3G52660.3	7	NA	0.126798	0.202077	0.159249	0.11876	0.142858	0.119737	0.15315	0.120197	0.127877	0.176035	0.134742	0.156169	0.105214	0.130433	0.149766	0.16085	0.47788	0.142971	0.174097	0.142523	0.158141	0.259246	0.123428	0.187056	0.122846	0.21166	0.129744	0.168652	0.186867
Cinpu.S008940	ctg_3	4211606	4215263	F-box family protein	PF12937	OG0001600	AT1G57790.1	9	NA	0.234548	0.362349	0.305426	0.268867	0.235717	0.25866	0.275717	0.262255	0.25164	0.334444	0.291024	0.289955	0.213549	0.301844	0.232592	0.313414	0.24486	0.267455	0.347522	0.269544	0.317376	0.356793	0.202969	0.481635	0.239393	0.192268	0.209016	0.201442	0.269533
Cinpu.S008950	ctg_3	4217066	4218807	Glutaredoxin family protein	PF00462	OG0013470	AT5G03870.1	18	NA	0.023105	0.0112035	0.0105084	0.0226493	0.0218853	0.022832	0.0332543	0.0200306	0.0135503	0.0206324	0.0204262	0.0216286	0.0238534	0.0138687	0.0177679	0.0167586	0.0383263	0.149375	0.0171706	0.0349246	0.0257352	0.0311996	1.47733	0.00597881	0.0648792	0.0965977	0.0126844	0.0174926	0.0376147
Cinpu.S008960	ctg_3	4225081	4226485	conserved hypothetical protein	NA	OG0005736	AT2G36220.1, AT3G52710.1	23	NA	0.0214785	0.0138235	0.0075176	0.0249224	0.0078826	0.00933408	0.00932265	0.142204	0.00549797	0.0945761	0.0527719	0.0303114	0.00551063	0.00533482	0.0283165	0.0483854	0.0249795	0.0382895	0.0429519	0.0140427	0.00997532	0.0368052	0.0198847	0.0342065	0.0819425	0.013098	0.0166424	0.0153565	0.0303592
Cinpu.S008970	ctg_3	4228108	4230532	alpha carbonic anhydrase	PF00194	OG0002275	AT3G52720.1, AT3G52720.2, AT3G52720.3, AT3G52720.4	22	NA	0.979753	1.23831	0.886164	1.07032	0.407751	0.41222	0.451104	0.757959	0.490759	2.27529	2.48608	1.26771	0.394555	0.477865	1.10156	1.55549	0.917036	1.18729	1.76573	0.802022	0.465942	1.36705	0.579965	1.81919	1.1974	0.43316	1.1615	0.604	1.5569
Cinpu.S008980	ctg_3	4233180	4234612	Thioredoxin family protein	NA	NA	NA	16	NA	0.00279945	0.00416142	0.00236326	0.00412052	0.00211927	0.00329674	0.00138504	0.00298299	0.00278794	0.00731904	0.00812697	0.00746741	0	0.00505293	0.00349081	0.00909839	0.0014833	0.005733	0.00549181	0.00451466	0.00311164	0.00653965	0	0	0.0294131	0	0	0	0
Cinpu.S008990	ctg_3	4239330	4241665	Homeodomain-like superfamily protein	PF14379;PF00249	NA	NA	16	NA	0.00135728	0.0030466	0.00168751	0.00230247	0.00122296	0.00293116	0.00596373	0.00239889	0.00588834	0	0.000802121	0.00101976	0.000908659	0	0	0.00471021	0.00176954	0.0139795	0	0.00494872	0.00226202	0	0.00736327	0	0.404217	0	0	0	0
Cinpu.S009000	ctg_3	4246648	4247546	PADRE domain containing protein	PF14009	OG0008538	AT3G10120.1, AT5G03890.1	20	NA	0.00815717	0.002649	0.00365709	0.0108327	0.00184068	0.00382357	0.00619358	0.0271421	0.00454027	0.248025	0.063237	0.00983643	0.00456668	0.00385188	0.0665546	0.00505181	0.004833	0.015983	0.0151119	0.00345284	0.00931997	0.010411	0.00339304	0	0.0224073	0	0.0643193	0	0.0513201
Cinpu.S009010	ctg_3	4247206	4255597	Aldolase-type TIM barrel family protein	NA	OG0005737	AT2G36230.1	9	NA	0.0680712	0.108916	0.11103	0.110201	0.0886983	0.115242	0.0846619	0.0858251	0.088086	0.0768509	0.0870933	0.0955117	0.0806809	0.11697	0.0668127	0.0761244	0.093687	0.103822	0.100513	0.0766649	0.119219	0.106341	0.0482009	0.128836	0.0619136	0.040653	0.127785	0.0512433	0.0368734
Cinpu.S009020	ctg_3	4255695	4256804	pentatricopeptide (PPR) repeat-containing protein	PF13812;PF13041;PF01535	OG0017600	AT2G36240.1	17	NA	0.00807705	0.00573479	0.0036796	0.00935069	0.00905738	0.00501354	0.00186109	0.00684802	0.00292847	0.00553853	0.0119057	0.00530818	0.00989533	0.00861015	0.00696901	0.0100109	0.00102316	0.00439431	0.0050176	0	0.015551	0.00801092	0	0.0117608	0	0.00381915	0	0.00987721	0.0154792
Cinpu.S009030	ctg_3	4257192	4257620	hypothetical protein	NA	NA	NA	11	NA	0.00707196	0.0136601	0.00743689	0.00494176	0.0110398	0.00903702	0.00757387	0.0106875	0.00947466	0.0102925	0.0138398	0.0150306	0.0113269	0.016034	0.00801534	0.00971277	0.00435196	0.0118815	0.00304411	0.00998944	0.0108824	0.00636562	0.00363759	0	0	0.00380206	0.0177422	0	0
Cinpu.S009040	ctg_3	4258747	4262025	Iron-sulphur cluster biosynthesis family protein	PF01521	OG0004517	AT5G03905.1, AT5G03905.2	15	NA	0.240755	0.193789	0.186586	0.257652	0.146638	0.182705	0.142948	0.202526	0.213808	0.196492	0.279219	0.218082	0.194527	0.258984	0.237744	0.223949	0.140534	0.203412	0.215824	0.2107	0.176664	0.263534	0.142772	0.174061	0.27908	0.191891	0.105976	0.384678	0.225682
Cinpu.S009050	ctg_3	4262653	4265549	Ribosomal protein L1p/L10e family	PF00687	OG0006510	AT5G22440.1, AT5G22440.2	12	NA	0.573479	0.589649	0.783849	0.618101	0.703083	0.698866	0.621931	0.899043	0.695889	0.741788	0.707898	0.778622	0.558033	0.565202	0.64812	0.832912	0.949496	0.752593	0.599982	0.758773	0.708227	0.615111	0.989172	0.531831	0.94668	1.45522	0.910304	0.774901	1.13581
Cinpu.S009060	ctg_3	4266583	4276680	Transducin/WD40 repeat-like superfamily protein	PF00400;PF04762	NA	NA	9	NA	0.182585	0.232648	0.200501	0.222531	0.170757	0.227123	0.232412	0.239857	0.185459	0.245493	0.207691	0.181553	0.174223	0.20966	0.20196	0.278562	0.230767	0.257291	0.233002	0.198767	0.304146	0.262162	0.196481	0.329734	0.241328	0.173136	0.325395	0.215199	0.100404
Cinpu.S009070	ctg_3	4278152	4278613	conserved hypothetical protein	NA	NA	NA	14	NA	0.0442541	0.0230899	0.047729	0.049458	0.0192938	0.115834	0.0415304	0.0208753	0.215437	0.0155701	0.017617	0.0339182	0.0155976	0.190012	0.00324527	0.016227	0.0144434	0.0266649	0.0129265	0.0917996	0.0540153	0.0308529	0.016791	0.0177935	0	0.00657268	0.022529	0.0299922	0
Cinpu.S009080	ctg_3	4283479	4289128	Tubulin/FtsZ family protein	PF00091;PF12327	OG0017601	AT2G36250.4	14	NA	0.384315	0.354086	0.497979	0.383452	0.305452	0.284093	0.228678	0.239048	0.577362	0.265329	0.44854	0.492942	0.179897	0.495894	0.201627	0.250112	0.373058	0.409502	0.288743	0.514166	0.329892	0.311376	0.547498	0.315235	0.288024	0.309885	0.22654	0.362764	0.664693
Cinpu.S009090	ctg_3	4292655	4296875	F-box/RNI-like superfamily protein	PF08268;PF12937	OG0005492	AT1G67190.1, AT1G67190.2	17	NA	0.0767285	0.0795205	0.0765462	0.0639981	0.0637222	0.0631345	0.0532031	0.0653844	0.0738635	0.0659949	0.0862201	0.0573477	0.0609023	0.0830864	0.0963946	0.0526077	0.0701885	0.101043	0.0774752	0.0941546	0.079021	0.1015	0.112335	0.0628547	0.0892915	0.0457707	0.0607074	0.028297	0.139298
Cinpu.S009100	ctg_3	4295804	4298916	Basic-leucine zipper (bZIP) transcription factor family protein	PF00170	OG0004098	AT2G36270.1, AT2G36270.2, AT2G36270.3	4	NA	0.0017601	0.000688201	0.000493857	0.000363446	0.000893555	0	0.0008269	0.00172051	0	0	0.00325135	0	0	0.0040938	0	0	0	0	0	0	0	0	0.00179207	0	0.0111396	0	0.029138	0	0
Cinpu.S009110	ctg_3	4301620	4305029	alpha/beta-Hydrolases superfamily protein	PF12697	NA	NA	17	NA	0.413838	0.529584	0.555284	0.50358	0.45905	0.467473	0.45543	0.505077	0.466829	0.531984	0.654015	0.546242	0.369893	0.572257	0.384686	0.432026	0.385398	0.530969	0.57078	0.484955	0.413162	0.575143	0.455464	0.65918	0.398985	0.413946	0.547211	0.572681	0.652171
Cinpu.S009120	ctg_3	4309484	4311154	PEBP (phosphatidylethanolamine-binding protein) family protein	PF01161	OG0019719	AT5G03840.1	12	NA	0.000504513	0	0	0	0	0	0	0	0	0.00303471	0	0	0	0	0	0.000914764	0	0.00133843	0.00469317	0	0.00432968	0	0.00304983	0.0171389	0	0.018686	0	0	0
Cinpu.S009130	ctg_3	4312848	4313294	hypothetical protein	NA	OG0011981	AT2G36295.1	15	NA	0	0	0	0	0	0	0	0	0	0	0	0	0.00178047	0	0	0	0	0	0	0	0	0	0	0	0	0	0	0.0125138	0
Cinpu.S009140	ctg_3	4315398	4320165	farnesylated protein-converting enzyme	PF02517	NA	NA	15	NA	0.0562029	0.0771277	0.0764227	0.0555012	0.0565453	0.0678311	0.0600434	0.0418946	0.0539967	0.0637818	0.0684373	0.061397	0.0529384	0.0693698	0.0541964	0.101006	0.052572	0.0698922	0.0665462	0.0418933	0.0876036	0.106211	0.0514309	0.0896087	0.0695691	0.0884065	0.0540672	0.137213	0.0395043
Cinpu.S009150	ctg_3	4333319	4336011	Purple acid phosphatases superfamily protein	PF14008	NA	NA	12	NA	0.00101664	0	0.000191721	0	0	0	0	0.00217227	0.00223162	0.00273807	0.000631456	0.00273023	0.0016335	0	0.00267865	0.00304059	0	0.0026538	0	0	0.0081815	0	0	0	0	0.0106849	0	0	0
Cinpu.S009160	ctg_3	4338652	4341505	A20/AN1-like zinc finger family protein	PF01754;PF01428	OG0004099	AT2G36320.1, AT3G52800.1, AT3G52800.2	2	NA	0.907509	0.448647	0.242411	0.253134	0.473358	0.574608	0.565199	0.557552	0.164798	0.441137	0.263891	0.224885	1.50199	0.158381	1.39838	0.422843	0.299339	0.605347	0.36784	0.242377	0.430428	0.223322	0.266352	0.316117	0.28493	0.285703	0.364723	0.582046	0.52084
Cinpu.S009170	ctg_3	4346332	4351312	Eukaryotic protein of unknown function (DUF914)	PF06027	NA	NA	13	NA	0.0819544	0.140657	0.125602	0.151773	0.0533587	0.0441587	0.0512587	0.0558651	0.0801048	0.0488011	0.0513636	0.0721353	0.0675496	0.0952956	0.139891	0.0302665	0.116656	0.102515	0.0580394	0.11174	0.0899342	0.0323365	0.0316694	0.0133682	0.0543067	0.0784814	0.0961993	0.0544073	0.0554068
Cinpu.S009180	ctg_3	4353272	4358298	TBP-associated factor	PF03847	OG0012338	AT3G10070.1	12	NA	0.13696	0.245682	0.181779	0.152086	0.15042	0.121025	0.119276	0.115594	0.125065	0.154331	0.126573	0.16686	0.103366	0.167932	0.165168	0.167433	0.197945	0.162768	0.145369	0.142201	0.15549	0.180073	0.166093	0.148782	0.103161	0.229195	0.124005	0.121853	0.182969
Cinpu.S009190	ctg_3	4359100	4362977	uridine-ribohydrolase	PF01156	NA	NA	9	NA	0.119736	0.192493	0.194345	0.149012	0.206017	0.15271	0.164039	0.0798464	0.135617	0.137586	0.172637	0.163702	0.102862	0.175091	0.0966218	0.050356	0.136883	0.138606	0.126551	0.193622	0.1969	0.210147	0.132589	0.31282	0.0749452	0.125723	0.296636	0.148947	0.187151
Cinpu.S009200	ctg_3	4365565	4370462	GDSL-like Lipase/Acylhydrolase superfamily protein	PF00657	OG0005911	AT3G09930.1, AT3G09930.2, AT5G03610.1	4	NA	0.00409441	0.00523217	0.00224129	0.00062953	0.0072509	0.00211948	0.0106718	0.000700043	0.0007283	0.012963	0.00265543	0.00207144	0.00672504	0.000854548	0.00594699	0	0.00730538	0.00415192	0	0.00163475	0	0	0	0	0	0	0.256005	0	0
Cinpu.S009210	ctg_3	4386907	4389059	cytochrome P450, family 94, subfamily C, polypeptide	PF00067	NA	NA	2	NA	0.00775655	0.00381146	0.009204	0.00879302	0.0038418	0.0303615	0.0114869	0.00917863	0.0103511	0.0265708	0.00979939	0.0096129	0.00193386	0.0140935	0.0480176	0.00479052	0.00741786	0.00413685	0.00600971	0.00415455	0.0162848	0.00920026	0.0189733	0.00301659	0.0142069	0.0142987	0.00777866	0	0.0148914
Cinpu.S009220	ctg_3	4396026	4409380	Transducin/WD40 repeat-like superfamily protein	NA	OG0003794	AT1G19485.1, AT1G19485.2	2	NA	0.448731	0.666447	0.494808	0.511033	0.605726	1.02185	0.565238	0.550438	0.38579	0.66707	0.547006	0.461582	1.2209	0.421579	0.789991	0.771596	0.648875	0.609798	0.714439	0.478911	0.70194	0.712922	0.930027	0.728702	0.575547	0.781247	0.732618	0.453695	0.549187
Cinpu.S009230	ctg_3	4412051	4416030	Subtilisin-like serine endopeptidase family protein	PF00082;PF05922;PF17766	OG0013463	AT5G03620.1, AT5G03620.2	16	NA	0.00102323	0.000342396	0.000907246	0	0.000835534	0	0.000821694	0.00313899	0.000440411	0	0	0	0	0	0	0	0	0	0	0	0	0	0	0	0.0171239	0	0	0	0
Cinpu.S009240	ctg_3	4416703	4425283	IQ calmodulin-binding motif family protein	PF12043;PF00170	OG0000953	AT1G19490.1, AT5G01030.1, AT5G01030.2, AT5G01030.3	4	NA	0.0169559	0.00423764	0.00486139	0.0123725	0.00153608	0.00268838	0.00621287	0.00980148	0.0107366	0.00195411	0.00450676	0.0046539	0	0.0103505	0.0053328	0.0078168	0.00772471	0.00428993	0.00744402	0.00620488	0.0156356	0	0.00118301	0.00383926	0	0.00227009	0.028144	0	0.00703382
Cinpu.S009250	ctg_3	4428428	4430352	60S acidic ribosomal protein family	PF00428	NA	NA	12	NA	0.0688119	0.0337288	0.13485	0.0643265	0.0649592	0.0302737	0.0290294	0.0686207	0.102655	0.0582471	0.0713383	0.0744245	0.0294333	0.0891489	0.051742	0.0876102	0.137344	0.130125	0.0394726	0.119958	0.0486986	0.101954	0.148958	0.074248	0.24348	0.799641	0.155699	0.427845	0.0907871
Cinpu.S009260	ctg_3	4430998	4436865	monodehydroascorbate reductase	PF07992	OG0018690	AT3G52880.1	5	NA	0.752458	0.806998	0.768086	0.709501	0.875997	0.771248	0.775018	1.10089	0.576939	1.0063	0.917052	0.779502	0.788684	0.525132	0.996042	1.13746	0.877653	0.88022	0.982418	0.737443	1.00813	0.912561	1.09096	0.852427	1.30172	1.04469	1.4422	1.33214	0.921684
Cinpu.S009270	ctg_3	4449580	4454985	Protein kinase superfamily protein	PF00069	NA	NA	9	NA	0.00997639	0.0587831	0.019245	0.0193358	0.012868	0.00839449	0.0108216	0.0214753	0.00333863	0.0678459	0.0312573	0.0247119	0.0112651	0.00423459	0.0330485	0.0989677	0.045227	0.0288045	0.060792	0.00965139	0.0221667	0.0641031	0.033774	0.0735761	0.0612106	0.0112993	0.133832	0.00702681	0.0686859
Cinpu.S009280	ctg_3	4457433	4458891	homeobox protein	PF04770	NA	NA	3	4	0.0115988	0.0169865	0.0154789	0.00826665	0.125594	0.699801	0.196868	0.0117612	0.0137922	0.0192292	0.0153606	0.00767787	0.169559	0.0139668	0.00856692	0.0205907	0.00804561	0.0947173	0.0187639	0.0149171	0.0409851	0.00597314	0.0142321	0.0132236	0.0130278	0.0310802	0.038798	0.0182609	0.0301321
Cinpu.S009290	ctg_3	4458996	4470004	DNA repair and meiosis protein (Mre11)	PF00149;PF04152	OG0020525	AT5G54260.1	3	4	0.0870192	0.114623	0.0976822	0.107391	0.156459	0.418694	0.196656	0.105047	0.072919	0.110459	0.106702	0.103167	0.158148	0.101791	0.091922	0.115396	0.14773	0.135936	0.0967724	0.0975384	0.0973845	0.16754	0.0614748	0.0993155	0.0697103	0.102606	0.103904	0.128791	0.0276228
Cinpu.S009300	ctg_3	4474524	4482038	pleiotropic drug resistance	PF19055;PF14510;PF01061;PF08370;PF00005	NA	NA	19	NA	0	0.00156222	0.00376807	0.00378602	0.00195002	0.000568493	0	0	0.00207373	0.000724626	0	0	0	0.00166142	0.00156184	0	0.000829832	0	0.00221107	0	0.0163812	0.00286795	0	0	0	0	0	0	0
Cinpu.S009310	ctg_3	4484623	4490456	DnaJ / Sec63 Brl domains-containing protein	PF00226;PF02889	NA	NA	16	NA	0.210962	0.14246	0.146086	0.14085	0.126167	0.136944	0.121984	0.151283	0.132144	0.175101	0.130026	0.156219	0.128611	0.141515	0.208855	0.123751	0.165745	0.112069	0.104316	0.139208	0.107248	0.168623	0.192726	0.196032	0.231835	0.0955194	0.144465	0.129329	0.0740317
Cinpu.S009320	ctg_3	4490496	4492198	hypothetical protein	NA	NA	NA	11	NA	0.097938	0.0798274	0.0397584	0.0965762	0.0822042	0.0777847	0.0663737	0.0679134	0.0793884	0.0768422	0.0792013	0.0747271	0.0948847	0.107926	0.112578	0.0752959	0.0593544	0.0944726	0.0717665	0.0455025	0.142164	0.0859309	0.0339458	0.0619343	0.0315828	0.0396411	0.0528889	0.0540956	0.0675028
Cinpu.S009330	ctg_3	4496598	4515450	starch branching enzyme 2.1	PF00128;PF02806;PF02922	OG0004514	AT5G03650.1	14	NA	0.944947	0.873916	0.911998	0.95427	0.42567	0.499639	0.413505	0.60404	1.1374	0.796799	0.967704	1.01994	0.433409	1.18271	0.761724	0.613529	0.641858	0.842643	0.822405	0.989785	0.527368	0.65003	0.665317	1.14138	0.440688	0.520193	0.342856	0.573975	0.749218
Cinpu.S009340	ctg_3	4514982	4517718	growth-regulating factor	PF08880;PF08879	OG0002978	AT2G36400.1, AT3G52910.1	18	NA	0.0209673	0.242785	0.166964	0.023714	0.0728568	0.0664504	0.227813	0.0270326	0.0557482	0.0680799	0.0390197	0.107142	0.0321947	0.0487195	0.069923	0.0701903	0.139202	0.126304	0.105021	0.13898	0.0450623	0.0942504	0.230902	0.0940705	0.0460453	0.0434333	0.101356	0.0459394	0.116087
Cinpu.S009350	ctg_3	4529095	4532418	Family of unknown function (DUF662)	PF04949	OG0003047	AT3G09980.1	18	NA	1.30869	0.976611	1.51356	1.59017	1.75111	1.66226	1.27833	1.01704	1.11972	1.53041	1.65274	1.5999	1.32316	1.25646	1.03248	1.92515	1.4778	1.4314	1.37714	1.33473	1.71964	0.832335	2.28631	1.06233	2.15519	1.60437	1.82826	1.04328	1.10967
Cinpu.S009360	ctg_3	4544933	4548831	conserved hypothetical protein	PF14309	OG0009321	AT5G03670.1, AT5G03670.2	15	NA	0.00463411	0.0306389	0.00341022	0.00374681	0.00814467	0.00602376	0.0128454	0.0164322	0.0074724	0.0206388	0.00977706	0.00368301	0.00479363	0.00636254	0.0112034	0.156069	0.0408043	0.0198765	0.0177839	0	0.0120294	0.0067219	0.0292701	0.00501927	0.0814938	0.0242441	0.114266	0.630652	0
Cinpu.S009370	ctg_3	4557611	4559068	Integrase-type DNA-binding superfamily protein	PF00847	NA	NA	3	15	0.000517782	0.000489552	0.00077184	0	0	0.00493958	0	0	0	0	0	0	0.000520613	0	0	0	0	0.00435827	0	0	0	0	0	0	0	0	0	0	0
Cinpu.S009380	ctg_3	4578786	4582046	Duplicated homeodomain-like superfamily protein	PF13837	OG0003252	AT5G03680.1	8	NA	0.000367791	0.0179235	0	0.000265695	0	0.0010659	0	0.00389497	0.000657883	0.0015101	0.00183418	0.00133322	0	0	0.003407	0	0.00378876	0.00540102	0.00253632	0	0	0.00356375	0.00974333	0	0.00536328	0	0	0	0
Cinpu.S009390	ctg_3	4586090	4588542	Aldolase superfamily protein	PF00274	OG0017608	AT2G36460.1	15	NA	0.178619	0.368147	0.24127	0.273287	0.428899	0.503696	0.387487	0.354749	0.233172	0.463789	0.219629	0.238045	0.325132	0.201811	0.292809	0.406068	0.43546	0.466882	0.476088	0.206846	0.441657	0.4993	0.533677	0.318647	0.543603	0.715699	0.880923	2.26022	1.2706
Cinpu.S009400	ctg_3	4595205	4600017	Plant protein of unknown function (DUF868)	PF05910	NA	NA	3	15	0.0665333	0.0263072	0.0345922	0.0437695	0.086202	0.197633	0.0354735	0.0204242	0.0425331	0.0139531	0.0263523	0.0362886	0.0779819	0.0447705	0.00722118	0.0102375	0.0193868	0.0322205	0.00157316	0.0572908	0.0663182	0.00379462	0.0103687	0.0117637	0.0184815	0.00363947	0.0306951	0.00915019	0.0847066
Cinpu.S009410	ctg_3	4609564	4611183	PHYTOSULFOKINE 3 PRECURSOR	PF06404	OG0004288	AT3G44735.1, AT3G44735.2	2	NA	0.493965	0.0246957	0.0270817	0.034585	0.0316306	0.0283035	0.0301011	0.29556	0.0234282	0.169901	0.0601487	0.024944	0.343114	0.0289877	0.954316	0.0444797	0.0277895	0.154236	0.0415207	0.0131287	0.158756	0.0592817	0.033571	0.0132791	0.00941263	0.0142668	0	0.03015	0.0390379
Cinpu.S009420	ctg_3	4611143	4619681	ENTH/VHS family protein	PF04818	NA	NA	2	NA	0.607281	0.390113	0.363847	0.395336	0.362147	0.40353	0.392595	0.40735	0.317318	0.449181	0.361411	0.330171	0.674046	0.373301	0.877436	0.468794	0.328102	0.384369	0.399238	0.350318	0.456854	0.390313	0.27223	0.332165	0.367653	0.346245	0.383248	0.342457	0.214256
Cinpu.S009430	ctg_3	4620838	4623710	heat shock transcription factor A3	PF00447	OG0004515	AT5G03720.1, AT5G03720.2	2	NA	0.596195	0.345809	0.263335	0.394018	0.441699	0.439037	0.476655	0.375789	0.26674	0.440017	0.204921	0.222062	1.26117	0.372938	1.00281	0.40355	0.172337	0.402379	0.417839	0.253369	0.808701	0.286663	0.156868	0.21078	0.247966	0.136456	0.348797	0.689365	0.119412
Cinpu.S009440	ctg_3	4624554	4632294	conserved hypothetical protein	PF03108;PF10551	NA	NA	6	NA	0.0393277	0.0239561	0.046534	0.0341817	0.0318668	0.0216209	0.0263671	0.0351542	0.0475736	0.0220228	0.0358282	0.0386369	0.0363056	0.0420054	0.0253182	0.0215223	0.0322449	0.0372892	0.0411085	0.0375897	0.0369992	0.0170468	0.0335253	0.0254439	0.0508811	0.0494902	0.043795	0.0112607	0
Cinpu.S009450	ctg_3	4636692	4646705	Protein kinase superfamily protein	PF07714;PF14381	NA	NA	9	NA	0.180734	0.266189	0.172181	0.191217	0.165251	0.195001	0.228914	0.246582	0.154265	0.239073	0.185945	0.159833	0.195611	0.178158	0.235873	0.316828	0.230747	0.192053	0.292175	0.169596	0.177429	0.286486	0.148582	0.31372	0.250225	0.156068	0.304523	0.108002	0.0663502
Cinpu.S009460	ctg_3	4645592	4646002	hypothetical protein	NA	NA	NA	8	NA	0.00132712	0	0	0.00156673	0	0	0	0	0	0	0.00117736	0	0.000789729	0	0	0	0	0	0	0	0	0	0	0	0	0	0	0	0
Cinpu.S009470	ctg_3	4652539	4664108	HhH-GPD base excision DNA repair family protein	PF15628;PF15629	OG0011985	AT2G36490.1	5	NA	0.465924	0.619858	0.680295	0.527144	0.707655	0.460154	0.518162	0.382298	0.393476	0.598836	0.642022	0.64151	0.406671	0.421789	0.350848	0.585953	0.273459	0.480925	0.575503	0.62059	0.592654	0.427647	0.22116	0.668806	0.805402	0.413767	0.677545	0.646585	0.539865
Cinpu.S009480	ctg_3	4675311	4679521	Ergosterol biosynthesis ERG4/ERG24 family	PF01222	OG0004319	AT3G52940.1, AT3G52940.2	18	NA	0.0240518	0.0520986	0.0546227	0.0468547	0.0188563	0.0235676	0.0202259	0.0180741	0.0457839	0.0246509	0.0289508	0.048312	0.0209292	0.0636653	0.0300114	0.0239583	0.0249542	0.0498252	0.0205504	0.03943	0.0295728	0.0407499	0.086008	0.0463451	0.0624564	0.0389544	0.006635	0	0.0377118
Cinpu.S009490	ctg_3	4682611	4686032	hypothetical protein	NA	NA	NA	9	NA	3.93643	3.51561	3.13051	3.92899	3.21717	3.54434	3.24548	4.15125	3.76821	3.68611	3.78101	3.55773	3.53782	4.08586	4.07181	3.76739	2.88358	3.35498	3.91049	3.17576	3.68642	3.41253	2.35174	3.45049	3.51734	2.34505	3.87871	2.91178	2.97343
Cinpu.S009500	ctg_3	4687750	4692202	hypothetical protein	NA	NA	NA	9	NA	1.07534	0.823264	0.692994	1.01978	0.702434	0.862879	0.694659	1.20493	0.961991	0.890685	0.950282	0.785095	0.844511	1.07749	1.13466	0.972186	0.547453	1.01885	1.02718	0.72444	0.923442	0.902919	0.371613	0.682213	0.895236	0.452899	1.18298	0.619342	0.651711
Cinpu.S009510	ctg_3	4693052	4694480	hypothetical protein	NA	NA	NA	9	NA	0.151376	0.154304	0.100298	0.145206	0.0961159	0.115181	0.0893001	0.197856	0.132254	0.123843	0.125352	0.111682	0.0950283	0.201671	0.17324	0.145981	0.0916107	0.18545	0.198928	0.108417	0.122505	0.0997062	0.0604565	0.148403	0.116003	0.0199143	0.177952	0.0802059	0.142195
Cinpu.S009520	ctg_3	4694499	4695974	hypothetical protein	NA	NA	NA	11	NA	0.599671	0.484743	0.329885	0.568646	0.273079	0.367977	0.275712	0.632749	0.552041	0.433793	0.465171	0.449547	0.34424	0.713128	0.604105	0.449985	0.300027	0.505134	0.565561	0.392763	0.468945	0.385996	0.231768	0.41603	0.496562	0.14302	0.571715	0.364456	0.278588
Cinpu.S009530	ctg_3	4698533	4702422	histone deacetylase	PF17800	OG0009322	AT5G03740.1	12	NA	0.282885	0.327879	0.355549	0.285494	0.306402	0.318627	0.251431	0.300944	0.277791	0.340971	0.318268	0.33203	0.215606	0.336814	0.260202	0.365129	0.54199	0.376482	0.307141	0.312757	0.261745	0.273515	0.563955	0.251445	0.435257	0.681286	0.383955	0.517802	0.396576
Cinpu.S009540	ctg_3	4703226	4707564	Zinc finger C-x8-C-x5-C-x3-H type family protein	PF00642;PF00076	NA	NA	12	NA	0.273687	0.313356	0.383718	0.281904	0.32942	0.341233	0.349887	0.394472	0.275548	0.322845	0.377484	0.331698	0.217883	0.284158	0.239261	0.407698	0.415785	0.383286	0.350756	0.314926	0.397793	0.388253	0.481813	0.328799	0.458175	0.555271	0.409869	0.362839	0.386901
Cinpu.S009550	ctg_3	4709345	4713964	Enolase	PF03952;PF00113	NA	NA	17	NA	0.0422086	0.0474394	0.0347601	0.0578351	0.02415	0.0349194	0.0276272	0.0333455	0.0514612	0.0337476	0.0487097	0.0400997	0.0231617	0.0610292	0.0274536	0.0409194	0.0471664	0.0339743	0.0586306	0.0520796	0.00124238	0.0706097	0.0602227	0.0409426	0.0225432	0.0831553	0.0344389	0.0170469	0.0707028
Cinpu.S009560	ctg_3	4717624	4718316	Thioredoxin superfamily protein	PF08534	OG0012758	AT3G52960.1	17	NA	0.0637176	0.018147	0.177162	0.0506205	0.0392294	0.0290057	0.0280556	0.044951	0.200549	0.0262641	0.0491463	0.1031	0.0405105	0.13937	0.0244081	0.0201403	0.179473	0.11776	0.0282376	0.243993	0.02857	0.0269477	0.172476	0.0123925	0.0531428	0.248203	0.0363741	0.0893775	0.47087
Cinpu.S009570	ctg_3	4718398	4721277	pentatricopeptide (PPR) repeat-containing protein	PF12854;PF13812;PF01535;PF13041	NA	NA	7	NA	0.00721615	0.0121312	0.0151085	0.00639441	0.0098941	0.0063982	0.0113611	0.0102069	0.0110993	0.0130092	0.0139415	0.00916757	0.00903389	0.0133804	0.00845151	0.0175563	0.0414055	0.0311029	0.0157467	0.010497	0.010388	0.00566767	0.0120883	0.0129611	0.0136047	0.0316353	0.0392646	0	0.0187036
Cinpu.S009580	ctg_3	4722368	4727650	Nucleotide-diphospho-sugar transferases superfamily protein	PF13641;PF13632	OG0019717	AT5G03760.1	3	1	0.12173	0.528605	0.191623	0.161029	0.905183	1.21063	0.880311	0.196135	0.0956662	0.203716	0.108508	0.205461	1.00716	0.0986213	0.220308	0.0932378	0.167288	0.400156	0.224086	0.161211	0.337148	0.140996	0.207828	0.408464	0.526663	0.0779979	0.522821	0.128055	0.179122
Cinpu.S009590	ctg_3	4745194	4746448	conserved hypothetical protein	NA	OG0012337	AT3G10020.1, AT3G10020.2	15	NA	0.00077826	0.000540116	0.00096763	0.000754337	0	0.00142369	0.00195528	0.00141998	0	0.000438607	0.0023596	0	0	0	0	0.00419468	0.00135433	0	0.00515374	0.00201798	0	0.0247056	0	0.00418842	0.0138299	0	0.0338534	0.0468335	0
Cinpu.S009600	ctg_3	4747264	4751898	AT-hook motif nuclear-localized protein	PF03479	NA	NA	7	NA	0.000285498	0.00120343	0.00308369	0.00059033	0.00109745	0.00399637	0	0.00159853	0	0	0.000936275	0.00347053	0.000616009	0	0.00122654	0.00278139	0.0843274	0.0228908	0	0	0	0.00189451	0.0180176	0	0.00364761	0.0336163	0.0111799	0	0
Cinpu.S009610	ctg_3	4756372	4758384	hypothetical protein	NA	NA	NA	10	NA	0.00421798	0.0117959	0.00669903	0.00250905	0.00787246	0.00873517	0.00621867	0.00588329	0.000544972	0.00586164	0.00538506	0.00341055	0.002017	0	0.0129892	0.00187911	0.00124414	0	0.0103472	0.00105908	0	0.00855722	0.0367834	0.0545491	0.0371831	0.0075282	0	0	0
Cinpu.S009620	ctg_3	4758421	4760178	Protein of unknown function (DUF668)	PF11961;PF05003	NA	NA	17	NA	0.00283747	0.00342606	0.0041893	0.000277628	0.00354577	0.00674634	0.00613383	0.0045563	0.000544972	0.00223367	0.0071516	0.00252576	0	0.00142118	0.00497673	0.00594791	0.00322376	0	0.00874466	0.00105908	0	0	0.0198401	0.00867353	0.0227267	0	0	0	0.0366115
Cinpu.S009630	ctg_3	4761097	4764061	cytochrome P450, family 76, subfamily G, polypeptide	PF00067	NA	NA	15	NA	0.0235579	0.0156925	0.018566	0.021226	0.350697	0.674951	0.477993	0.144415	0.0214839	0.0174131	0.0121521	0.0270119	0.395021	0.0199042	0.0309365	0.0296713	0.0660556	0.0954927	0.0239793	0.0271753	0.407753	0.0145025	0.0477115	0.0216717	0.0225239	0.0297556	0.00975952	1.22784	0.0070854
Cinpu.S009650	ctg_3	4774004	4783654	KDO transferase A	PF04413	OG0002359	AT5G03770.1, AT5G03770.2, AT5G03770.3	8	NA	0.179745	0.340457	0.288138	0.230735	0.219843	0.269109	0.275384	0.279368	0.183766	0.182414	0.185618	0.194654	0.185874	0.253586	0.197546	0.212939	0.242859	0.230949	0.177046	0.288485	0.194613	0.206195	0.268596	0.224946	0.247008	0.196624	0.195353	0.201684	0.0721566
Cinpu.S009660	ctg_3	4784029	4788741	aspartate/glutamate/uridylate kinase family protein	PF00696;PF13837	NA	NA	9	NA	0.457406	0.600577	0.42913	0.507318	0.511909	0.504375	0.511607	0.507664	0.3986	0.559759	0.495607	0.488166	0.440315	0.47742	0.471662	0.489684	0.349514	0.507278	0.542949	0.326898	0.519249	0.561018	0.397844	0.61849	0.527008	0.25254	0.574882	0.504018	0.46696
Cinpu.S009670	ctg_3	4791983	4799562	Pyruvate kinase family protein	PF02887;PF00224	OG0018692	AT3G52990.1	9	NA	0.408518	0.45537	0.34586	0.418581	0.42588	0.43917	0.419734	0.407298	0.340301	0.469501	0.420783	0.391146	0.440481	0.339903	0.461357	0.426897	0.411503	0.396167	0.440382	0.319034	0.456966	0.365276	0.485007	0.40935	0.441192	0.322703	0.461794	0.348434	0.396226
Cinpu.S009680	ctg_3	4800486	4802568	sequence-specific DNA binding transcription factors	PF13837	OG0018099	AT3G10040.1	22	NA	0.0138642	0.0725369	0.0265383	0.0231018	0.00968026	0.0105059	0.0304852	0.0161454	0.0115558	0.0675292	0.0179501	0.0290007	0.00767487	0.00247943	0.0307849	0.0957225	0.0701975	0.0248048	0.0363303	0.0249201	0.0171807	0.0453503	0.00961404	0.0192183	0.0345766	0.00898508	0.0260721	0.0086287	0.0329799
Cinpu.S009690	ctg_3	4804230	4809488	phloem protein 2-A15	PF14299	OG0006097	AT3G53000.1	2	NA	0.0507998	0.0653511	0.0562273	0.0559302	0.0659757	0.0405597	0.0448758	0.0703599	0.0327163	0.062972	0.0381095	0.0388442	0.0953433	0.0306484	0.0730092	0.072325	0.0599357	0.0562588	0.0447821	0.042374	0.0554494	0.0619207	0.0347696	0.0629424	0.104612	0.060187	0.0641713	0.048773	0.02614
Cinpu.S009710	ctg_3	4812775	4814758	homeobox	PF00046	NA	NA	4	NA	0	0	0	0	0	0	0	0	0	0.00306976	0	0.00168348	0	0	0	0	0	0	0	0	0	0	0	0	0	0	0.00773608	0	0
Cinpu.S009720	ctg_3	4816008	4818517	Ribosomal protein L24e family protein	PF01246	OG0017612	AT2G36620.1	12	NA	0.864721	0.795503	1.13718	0.944349	1.01087	0.949617	0.836931	1.23839	0.937853	1.01285	1.04058	1.12155	0.767399	0.801861	0.932608	1.18638	1.32908	1.08005	0.905539	1.10315	1.02074	0.975696	1.38398	0.815911	1.25011	1.89117	1.39474	1.0527	1.41273
Cinpu.S009730	ctg_3	4823757	4826933	Sulfite exporter TauE/SafE family protein	PF01925	NA	NA	15	NA	0.0135243	0.000942233	0.00491278	0.00163833	0.000757302	0.00621464	0.00214014	0.00281616	0.00147517	0.00456591	0.0176508	0.0208916	0.00130395	0.00574544	0.00176251	0	0.0086086	0.00386088	0	0.00643939	0.00608672	0.00393115	0.00454465	0	0	0	0	0.0217567	0
Cinpu.S009740	ctg_3	4834271	4836142	embryonic cell protein	PF02987	OG0005741	AT2G36640.1, AT2G36640.2, AT3G53040.1	10	NA	0.00136002	0	0	0	0.0061385	0.000924037	0.00523909	0.00383066	0	0.00192489	0	0	0.000560972	0	0	0	0.00154326	0.0107974	0	0	0.0132698	0	0	0.0199836	0	0.00913923	0	0	0
Cinpu.S009750	ctg_3	4837025	4840315	Exostosin family protein	PF03016	OG0013467	AT5G03795.1	15	NA	0	0.00154851	0	0	0	0	0	0	0.000789498	0	0	0	0	0	0	0	0	0	0	0	0	0.00218037	0	0.00719135	0	0	0	0.196872	0
Cinpu.S009760	ctg_3	4843702	4847326	Pentatricopeptide repeat (PPR) superfamily protein	PF20431;PF01535;PF13041;PF14432;PF20430	OG0004516	AT5G03800.1	14	NA	0.0899174	0.0578661	0.126522	0.079781	0.0491193	0.0694258	0.0466221	0.0660977	0.122802	0.0534418	0.0831933	0.13616	0.0409791	0.103701	0.0599688	0.0380404	0.0957875	0.100172	0.0519312	0.129847	0.0475072	0.0480567	0.131659	0.0569322	0.0157868	0.0858984	0.0773137	0.0599944	0.0610186
Cinpu.S009780	ctg_3	4852949	4864073	L-O-methylthreonine resistant	PF00291;PF00585	OG0001684	AT3G10050.1	19	NA	0.0384271	0.0182765	0.0201064	0.0147311	0.0193711	0.00932148	0.0200831	0.030077	0.0181615	0.0123392	0.0187059	0.0218933	0.0225466	0.0243404	0.0298258	0.00376906	0.0121558	0.0311706	0.0105401	0.0121208	0.0512197	0.0115828	0.00133416	0.014688	0.0214089	0.0200004	0.0250551	0.0109014	0
Cinpu.S009800	ctg_3	4873072	4875633	beta-galactosidase	NA	NA	NA	17	NA	0.000785425	0.000824689	0	0	0	0	0	0	0	0	0.00181094	0	0	0	0.000892219	0	0.00139742	0	0	0	0	0.00383864	0	0	0	0	0	0	0.00782953
Cinpu.S009810	ctg_3	4876761	4877840	Pentatricopeptide repeat (PPR) superfamily protein	NA	OG0004516	AT5G03800.1	12	NA	0.00145478	0.000592165	0.00400915	0.00200074	0.00322214	0	0	0.00132564	0.00098104	0	0.0035194	0	0.00110194	0	0.000977088	0.00183075	0.00145304	0.0105639	0.00165418	0	0	0	0	0	0	0.0116027	0	0	0
Cinpu.S009820	ctg_3	4878154	4879282	Tetratricopeptide repeat (TPR)-like superfamily protein	NA	OG0004516	AT5G03800.1	16	NA	0.00169183	0.00070942	0.000817446	0	0	0	0	0	0.00090087	0	0.000995174	0	0	0	0	0	0	0	0	0.000561759	0	0	0	0	0.00732537	0	0	0	0
Cinpu.S009830	ctg_3	4884968	4888412	L-O-methylthreonine resistant	PF00585;PF00291	OG0001684	AT3G10050.1	2	NA	0.397029	0.127713	0.290746	0.0939068	0.103521	0.073953	0.109542	0.184296	0.110205	0.0932198	0.146003	0.283178	0.168302	0.0954457	0.391292	0.133663	0.275736	0.117653	0.087173	0.272849	0.106707	0.101151	0.177192	0.114357	0.141115	0.179993	0.118008	0.0579706	0.0754202
Cinpu.S009840	ctg_3	4891082	4894619	FKBP-like peptidyl-prolyl cis-trans isomerase family protein	PF00254	OG0001685	AT3G10060.1	11	NA	0.0940809	0.0696911	0.109649	0.116976	0.0500637	0.0645843	0.0564752	0.0807218	0.129763	0.0785056	0.0933307	0.113108	0.0317021	0.171172	0.0643653	0.0884451	0.0567359	0.109836	0.106387	0.11486	0.0992655	0.0912697	0.0471235	0.105428	0.0175711	0.037358	0.0942444	0.0338058	0.0701703
Cinpu.S009850	ctg_3	4894656	4895957	hypothetical protein	NA	NA	NA	14	NA	0.179736	0.0949651	0.192235	0.15278	0.0594324	0.0563567	0.0562722	0.0914401	0.240075	0.0673377	0.134126	0.19171	0.0633379	0.262823	0.0303124	0.0528074	0.122813	0.126848	0.0929379	0.261154	0.0869024	0.104543	0.081701	0.123497	0.034197	0.0733642	0.107868	0.0450449	0.114795
Cinpu.S009860	ctg_3	4896891	4903767	poly(A) binding protein	PF00076	OG0004100	AT2G36660.1	8	NA	0.00282595	0.00279867	0.00131392	0	0	0.00289636	0.00177478	0	0	0.000853022	0	0.00706749	0.00155734	0	0.00105204	0.00126007	0	0	0	0.0029134	0.0026025	0	0	0	0	0	0	0	0
Cinpu.S009870	ctg_3	4909948	4910757	hypothetical protein	PF03478	NA	NA	10	NA	0.00318068	0.00149249	0.00483709	0.00170847	0.00880838	0.00280145	0.00449515	0.00152961	0	0.00334329	0.000506388	0	0.00972339	0.000887546	0.00321568	0.00880592	0.0126785	0.00960283	0.00746097	0.00209304	0	0	0.0032594	0.013004	0.012259	0	0	0.00605381	0.0142459
Cinpu.S009880	ctg_3	4910841	4914616	hypothetical protein	NA	NA	NA	17	NA	0.0270958	0.0344065	0.0316481	0.02282	0.0343594	0.025486	0.0287782	0.019697	0.0131514	0.0404866	0.0274864	0.012974	0.0289924	0.0213823	0.0557715	0.0418254	0.0588454	0.0246006	0.0603953	0.02138	0.023633	0.029441	0.0312512	0.0258889	0.0347913	0.0173128	0.0372943	0.00645557	0.0677267
Cinpu.S009890	ctg_3	4923030	4923333	hypothetical protein	NA	NA	NA	22	NA	0	0.00228498	0.00132344	0	0	0.000666355	0	0	0	0.00134112	0	0.00160176	0	0	0	0.00202125	0	0.00206121	0.00234195	0	0	0	0	0	0	0	0	0	0
Cinpu.S009900	ctg_3	4923973	4925278	Transcription factor GTE6	PF17035	NA	NA	4	NA	0.179524	0.424457	0.269259	0.227945	0.266167	0.255145	0.235145	0.221718	0.160274	0.283767	0.213694	0.251368	0.210941	0.207368	0.24085	0.209102	0.297044	0.23723	0.265692	0.242752	0.225056	0.363923	0.2475	0.30586	0.254496	0.231873	0.520776	0.164877	0.131178
Cinpu.S009910	ctg_3	4949859	4953774	F-box family protein	PF03478	NA	NA	15	NA	0.0906602	0.0899508	0.0941903	0.0946694	0.0837572	0.0798392	0.0742214	0.0771202	0.0745161	0.0740877	0.0769262	0.0959126	0.0574626	0.0778535	0.0787001	0.0766822	0.0866304	0.0811142	0.0876767	0.122958	0.0583661	0.042975	0.0926766	0.0425899	0.109607	0.0685027	0.115218	0.128044	0.070605
Cinpu.S009920	ctg_3	4975200	4978172	Tetratricopeptide repeat (TPR)-like superfamily protein	PF09350	OG0006393	AT5G03560.1	12	NA	0.0790629	0.0870132	0.0954946	0.0858227	0.075117	0.11344	0.0655201	0.111782	0.118242	0.0971292	0.100449	0.0860617	0.064229	0.12719	0.0693385	0.144587	0.133557	0.0754451	0.0764058	0.103172	0.0911473	0.118063	0.0900429	0.0692758	0.132782	0.123215	0.105179	0.0565587	0.131068
Cinpu.S009930	ctg_3	4978118	4982898	Modifier of rudimentary (Mod(r)) protein	PF07200	OG0004101	AT2G36680.1, AT2G36680.2, AT2G36680.3, AT2G36680.4, AT3G53120.1	2	NA	0.136819	0.158155	0.0912016	0.0962723	0.139673	0.165687	0.184269	0.26115	0.0623657	0.146343	0.134454	0.117731	0.224889	0.103395	0.297716	0.202847	0.0996192	0.182906	0.195495	0.0921484	0.211613	0.165579	0.113174	0.147111	0.273735	0.10596	0.245393	0.223353	0.115372
Cinpu.S009960	ctg_3	4995845	4997820	PLATZ transcription factor family protein	PF04640	NA	NA	4	NA	0.00249692	0.0188497	0.00166974	0.0067026	0.00212418	0.00889726	0.00239205	0.00329504	0.00088735	0.00145968	0.00487291	0.00392146	0.00529288	0.00463664	0.00547538	0.00249645	0.00130472	0.00331165	0	0	0	0.00539232	0.000900064	0.0147194	0.00654294	0	0.023026	0	0
Cinpu.S009970	ctg_3	5001950	5003242	RING/U-box superfamily protein	PF13639	NA	NA	15	NA	0	0.000810804	0	0	0	0	0	0.00370343	0	0	0	0	0	0	0	0	0.00249843	0	0	0	0	0	0	0	0	0	0	0.00624824	0
Cinpu.S009980	ctg_3	5005867	5007499	permease, cytosine/purines, uracil, thiamine, allantoin family protein	PF02133	OG0013462	AT5G03555.1	4	NA	0.0116441	0.0209223	0.0128774	0.0214942	0.0081817	0.0369147	0.0244027	0.00419958	0.0239353	0.0252744	0.0223887	0.0178524	0.00823212	0.0190812	0.0193762	0.00911277	0.0238438	0.00878272	0.0217718	0.0173219	0.0275521	0.00959599	0.0138947	0.0257608	0.00312771	0.0104144	0.0487631	0.00836528	0.0267195
Cinpu.S009990	ctg_3	5015017	5016887	permease, cytosine/purines, uracil, thiamine, allantoin family protein	PF02133	OG0013462	AT5G03555.1	17	NA	0.0495771	0.0784515	0.0385492	0.0653214	0.0339874	0.106713	0.0756931	0.0410395	0.0728451	0.0417747	0.0591128	0.0550374	0.0393812	0.0715006	0.0367088	0.0529391	0.0519901	0.0457383	0.0778827	0.0468837	0.0397853	0.0612893	0.0649808	0.0223407	0.0275952	0.0697203	0	0.0152506	0.119666
Cinpu.S010000	ctg_3	5018425	5020146	permease, cytosine/purines, uracil, thiamine, allantoin family protein	PF02133	NA	NA	4	NA	0.0262894	0.0193868	0.0262555	0.0241225	0.00954375	0.0192714	0.0125318	0.0281813	0.0314727	0.0443674	0.0494042	0.0240557	0.0130926	0.0341562	0.0182081	0.0380925	0.0212577	0.014613	0.0232743	0.0306459	0.00460101	0.0273439	0.0143557	0.0294803	0.0538575	0.00519325	0.0567173	0.00789351	0.0115293
Cinpu.S010010	ctg_3	5027152	5029705	2-oxoglutarate (2OG) and Fe(II)-dependent oxygenase superfamily protein	PF14226;PF03171	NA	NA	23	NA	0.00198425	0.00273764	0	0.0020224	0.000703751	0	0	0.0137601	0	0.00154089	0	0	0	0.00110542	0	0.00380274	0.00347834	0	0	0	0.00828167	0	0	0	0	0	0	0	0
Cinpu.S010020	ctg_3	5033034	5037876	Cytochrome P450 superfamily protein	PF00067	OG0012759	AT3G53130.1	14	NA	0.347745	0.361844	0.529085	0.390335	0.226685	0.223672	0.216683	0.257088	0.532687	0.342366	0.347201	0.4996	0.166772	0.575573	0.227909	0.231212	0.403021	0.370791	0.288794	0.567264	0.197287	0.280446	0.40655	0.344546	0.215224	0.163453	0.210487	0.207154	0.348281
Cinpu.S010030	ctg_3	5040601	5047711	conserved hypothetical protein	NA	NA	NA	4	NA	0.00163722	0.0131393	0.00464118	0	0.0034801	0.00589516	0.00563879	0.00792931	0.00280661	0.0764591	0.00653382	0.00301019	0.00596571	0	0.00751366	0	0.00373682	0	0.00833586	0.0046859	0	0.00479383	0.00475814	0	0	0.0397401	0.0928301	0.0175795	0
Cinpu.S010040	ctg_3	5051660	5060318	Acyl-CoA N-acyltransferase with RING/FYVE/PHD-type zinc finger domain	PF00628;PF16135	OG0002980	AT2G36720.1, AT2G36720.2	5	NA	0.313024	0.423672	0.402266	0.360046	0.41423	0.384103	0.344248	0.367428	0.289015	0.492066	0.390441	0.405654	0.32422	0.354856	0.318333	0.526763	0.362858	0.417244	0.44594	0.352912	0.374586	0.457317	0.494412	0.465139	0.43196	0.562384	0.485755	0.374724	0.374628
Cinpu.S010050	ctg_3	5062232	5065317	Pectin lyase-like superfamily protein	PF01095	OG0005742	AT2G36710.1	4	NA	0.00803192	0.00198619	0.00357424	0.00887451	0.00578684	0.00945591	0.00644083	0.00728835	0.00789798	0.0177463	0.00581743	0.00402744	0.00725921	0.00284683	0.00341435	0.00440534	0.00391247	0.0268004	0.00439836	0.00352486	0.007623	0.00451003	0.00759702	0	0	0.0157587	1.30923	0	0
Cinpu.S010060	ctg_3	5068102	5070026	UDP-Glycosyltransferase superfamily protein	PF00201	NA	NA	19	NA	0.0118565	0.00852306	0.00777905	0.010228	0.209915	0	0.0121211	0.00640022	0.00916768	0.00662239	0.00604575	0.00981221	0.0332712	0.010638	0.005504	0.00213498	0.00627655	0.0569826	0.00868382	0.010936	0.792371	0.0123761	0.071988	0.0141627	0.0339536	0.63452	0.0183599	0.112633	0.0093133
Cinpu.S010070	ctg_3	5078128	5079661	UDP-glucosyl transferase 73D1	PF00201	NA	NA	8	NA	0.0104587	0.00181027	0.00252339	0.00458851	0.00231115	0	0.00180693	0.00172552	0.00399081	0.00240364	0.0211427	0.0197198	0	0.00500639	0.00264733	0	0.000635808	0.00172751	0.00329565	0.00160177	0	0.0033402	0	0	0	0	0	0	0.0121346
Cinpu.S010080	ctg_3	5088714	5090644	UDP-Glycosyltransferase superfamily protein	PF00201	NA	NA	8	NA	0.0407631	0.00487254	0.00748077	0.0348444	0.00671423	0.00573814	0.00245677	0.0255754	0.0222436	0.00861906	0.0995695	0.0733946	0.00509509	0.0114596	0.00623095	0.00100791	0.0064773	0.0153352	0.00329565	0.00713647	0.0212718	0.00730468	0.00203309	0.00325376	0	0	0.0072222	0	0.0316014
Cinpu.S010090	ctg_3	5092302	5096074	Calcium-binding tetratricopeptide family protein	PF00201;PF13432;PF13414	NA	NA	8	NA	0.214376	0.228586	0.210976	0.167678	0.410995	0.341416	0.345258	0.214345	0.163178	0.296224	0.395455	0.424571	0.178474	0.141011	0.165743	0.291333	0.245559	0.229639	0.147618	0.240392	0.287712	0.191917	0.240653	0.224332	0.182749	0.260824	0.220864	0.34045	0.27901
Cinpu.S010100	ctg_3	5100136	5101928	don-glucosyltransferase	PF00201	OG0001651	AT2G36750.1, AT2G36760.1, AT2G36770.1, AT2G36780.1, AT2G36790.1, AT2G36800.1	11	NA	0.155268	0.220325	0.217731	0.222268	0.206668	0.17142	0.140364	0.130398	0.224101	0.192808	0.236491	0.195234	0.107706	0.188893	0.0878578	0.0449831	0.134156	0.163444	0.123332	0.182138	0.267502	0.0552304	0.0772176	0.143552	0.0729456	0.0362725	0.0836576	0.0957092	0.171538
Cinpu.S010110	ctg_3	5104095	5105910	UDP-Glycosyltransferase superfamily protein	PF00201	NA	NA	14	NA	0.0221905	0.0264619	0.093533	0.0358161	0.0111379	0.015911	0.017932	0.0274118	0.0497864	0.0113848	0.0280297	0.0671983	0.0100983	0.0575875	0.00698486	0.0056318	0.0659959	0.0449171	0.0156887	0.0636632	0.021042	0.010362	0.0343197	0.00570772	0.002829	0.0325765	0.00773608	0.00561201	0.0266436
Cinpu.S010120	ctg_3	5110032	5111846	UDP-Glycosyltransferase superfamily protein	PF00201	OG0001651	AT2G36750.1, AT2G36760.1, AT2G36770.1, AT2G36780.1, AT2G36790.1, AT2G36800.1	14	NA	0.0837976	0.0179029	0.0217535	0.148394	0.00916722	0.0119784	0.0141455	0.0740016	0.122799	0.0138917	0.0641004	0.130807	0.0231224	0.120762	0.0150807	0.0121808	0.0132348	0.050021	0.00991578	0.0412728	0.0225359	0.0190469	0.00623479	0.00582885	0.00332142	0.00680092	0	0	0.0413305
Cinpu.S010130	ctg_3	5111948	5114227	UDP-Glycosyltransferase superfamily protein	PF00201	NA	NA	2	NA	0.0300545	0.0120284	0.0156147	0.0337024	0.00383339	0.0046449	0.0038293	0.0231473	0.00213873	0.00754255	0.0200784	0.0122837	0.0320758	0.0106508	0.0395198	0.00203364	0.00516002	0.00671602	0.00415711	0.00854866	0.00806627	0.00641763	0.00912953	0.00732046	0	0.00394868	0	0.0202061	0.040549
Cinpu.S010150	ctg_3	5118320	5126370	glutamate-ammonia ligases;catalytics;glutamate-ammonia ligases	PF04909;PF00120	OG0018695	AT3G53180.1	8	NA	0.0576855	0.130307	0.0428589	0.057244	0.043058	0.0888965	0.0801209	0.0626149	0.0567023	0.0909641	0.0406948	0.0525045	0.0615129	0.0535739	0.0800184	0.0647425	0.0420344	0.0561097	0.0548951	0.04437	0.0496136	0.0275816	0.0481718	0.0359837	0.0426652	0.021918	0.076836	0.0229472	0.0272111
Cinpu.S010160	ctg_3	5127517	5134414	transducin family protein / WD-40 repeat family protein	PF04003;PF00400	OG0005974	AT3G21540.1	12	NA	0.209886	0.249842	0.242197	0.237285	0.21753	0.186026	0.199208	0.30457	0.200772	0.249705	0.237497	0.272216	0.203395	0.236547	0.23181	0.255807	0.365919	0.236607	0.219904	0.242142	0.234757	0.234874	0.171443	0.170365	0.209939	0.443529	0.195172	0.153938	0.273035
Cinpu.S010170	ctg_3	5142822	5152355	phosphatidyl inositol monophosphate 5 kinase	PF01504;PF02493	OG0001324	AT3G09920.1, AT3G09920.2, AT3G09920.3, AT3G09920.4	20	NA	0.558227	0.848436	0.568015	0.777993	0.835837	0.996173	0.846312	0.527284	0.619676	1.54302	0.726029	0.710629	0.605411	0.753525	0.525446	0.690755	0.544613	0.667269	0.652291	0.556702	0.795424	0.537483	0.461992	0.679125	0.509548	0.409906	0.785755	0.407209	0.664211
Cinpu.S010180	ctg_3	5152843	5156245	hydroxyproline-rich glycoprotein family protein	PF16835;PF12874	OG0017530	AT2G32600.1	12	NA	0.0812081	0.118696	0.0821498	0.0885861	0.0902468	0.123406	0.0983914	0.10432	0.0778759	0.0876167	0.0695898	0.0872472	0.093146	0.075009	0.0916107	0.109718	0.163626	0.104766	0.0752146	0.0861374	0.10088	0.0813246	0.130334	0.0879842	0.136097	0.240403	0.107916	0.147915	0.0996142
Cinpu.S010190	ctg_3	5158417	5162162	RAB GTPase homolog C2A	PF00071	OG0013461	AT5G03530.1, AT5G03530.2	4	NA	0.0181884	0.12577	0.0173292	0.0199862	0.0874584	0.0605525	0.113325	0.041445	0.0131227	0.134297	0.0341376	0.024206	0.0389233	0.0102192	0.0946132	0.210321	0.077775	0.0713062	0.10849	0.0162118	0.0433378	0.0318496	0.0821002	0.133234	0.360024	0.0700155	0.444429	0.129259	0.0101873
Cinpu.S010200	ctg_3	5162432	5164730	RAB GTPase homolog E1E	PF00071	NA	NA	15	NA	0.0094348	0.0058041	0.00345261	0.00935758	0.00348287	0.00663012	0.00338538	0.00150784	0.00648796	0.00709197	0.006917	0	0.00192228	0.00569354	0.00756102	0.00668662	0.00878414	0.0132543	0.00516862	0.0123187	0.0126728	0	0.00779079	0	0	0.0685419	0	0.341847	0.039451
Cinpu.S010210	ctg_3	5165620	5166052	Ankyrin repeat family protein	PF13637	OG0005909	AT3G09890.1, AT3G09890.2	8	NA	0.00744901	0.00316799	0.00444788	0.0108648	0.00122182	0.00034527	0.00615379	0.0046832	0.00843178	0.0101648	0.00321966	0.00575127	0.00147327	0.016741	0.00278085	0.00720243	0.0175673	0	0.00438166	0.00730403	0.00739509	0.00704029	0.000867366	0.00663775	0	0.00619475	0	0	0.00707089
Cinpu.S010220	ctg_3	5167636	5172973	Protein phosphatase 2A regulatory B subunit family protein	PF01603	NA	NA	5	NA	0.0999723	0.132985	0.0914729	0.0906603	0.148472	0.138132	0.110307	0.135978	0.0726921	0.124717	0.130263	0.10019	0.145844	0.0795936	0.137455	0.15286	0.147869	0.116429	0.158432	0.0790481	0.130549	0.149639	0.18553	0.145881	0.218884	0.254198	0.159567	0.187333	0.161265
Cinpu.S010230	ctg_3	5175198	5177377	Major facilitator superfamily protein	PF06813	NA	NA	23	NA	0.0408219	0.0139897	0.00982024	0.0158151	0.0136952	0.0166173	0.0328272	0.0787956	0.0183125	0.034023	0.0266731	0.0208039	0.0142845	0.0142555	0.0357255	0.0133665	0.0113904	0.0195301	0.0117478	0.00719704	0.00445338	0.0314301	0.00268295	0	0.00504496	0.0055785	0.0142619	0.00660459	0
Cinpu.S010240	ctg_3	5180246	5183688	ACT-like superfamily protein	NA	OG0002981	AT2G36840.1	11	NA	0.192338	0.109088	0.199123	0.191553	0.0603643	0.195707	0.101026	0.153717	0.219057	0.191165	0.359431	0.248238	0.149991	0.302955	0.0996806	0.273917	0.120307	0.184393	0.281884	0.139979	0.0618232	0.127636	0.0527841	0.175361	0.161199	0.0662998	0.0402113	0.105864	0.315525
Cinpu.S010260	ctg_3	5198560	5199817	conserved hypothetical protein	NA	OG0019711	AT5G03460.1	16	NA	0.273064	0.234348	0.249935	0.309743	0.271202	0.292361	0.230918	0.311614	0.289139	0.322965	0.365284	0.30041	0.217652	0.291422	0.276462	0.360213	0.191229	0.341662	0.295002	0.294885	0.355003	0.310832	0.270388	0.293857	0.601409	0.202428	0.328049	0.53976	0.353526
Cinpu.S010270	ctg_3	5200366	5203079	Rhodanese/Cell cycle control phosphatase superfamily protein	NA	OG0013460	AT5G03455.1, AT5G03455.2	12	NA	0.184433	0.179424	0.241065	0.216825	0.233342	0.227936	0.203948	0.254488	0.275908	0.243571	0.265862	0.257045	0.173452	0.259395	0.172002	0.274218	0.254967	0.273388	0.228528	0.221597	0.273901	0.314156	0.312963	0.237348	0.456585	0.372632	0.315499	0.290426	0.396481
Cinpu.S010280	ctg_3	5205310	5213859	Transducin/WD40 repeat-like superfamily protein	PF13639	OG0013459	AT5G03450.1, AT5G03750.1	9	NA	0.0648021	0.119396	0.0800672	0.0845302	0.0659877	0.0747646	0.086027	0.0639365	0.0545398	0.0997847	0.0774292	0.0785458	0.0857014	0.0641367	0.0756892	0.105855	0.105373	0.0712668	0.109851	0.0753082	0.10248	0.0920838	0.0266317	0.0988142	0.100897	0.09436	0.0596907	0.0455115	0.0254143
Cinpu.S010290	ctg_3	5215654	5218551	xyloglucan endotransglucosylase/hydrolase	PF00722;PF06955	OG0011988	AT2G36870.1, AT2G36870.2	11	NA	0.306353	0.69819	0.761321	0.297507	0.0988402	0.130441	0.141107	0.222555	0.221563	0.354135	0.792509	0.783531	0.123967	0.161702	0.267367	0.382903	0.425434	0.501238	0.939359	0.727291	0.159379	0.335706	0.393525	0.594413	0.183358	0.12971	0.115505	0.0877067	0.26524
Cinpu.S010300	ctg_3	5223532	5231269	phosphoadenosine phosphosulfate (PAPS) reductase family protein	PF01507;PF00994	OG0001765	AT5G03430.1	14	NA	0.434053	0.385428	0.405727	0.407191	0.250274	0.278422	0.260383	0.360279	0.474634	0.258244	0.372699	0.408461	0.257992	0.525146	0.25203	0.21408	0.281983	0.340943	0.333701	0.411452	0.217506	0.335006	0.326977	0.185084	0.216869	0.244727	0.251496	0.273102	0.323692
Cinpu.S010310	ctg_3	5231936	5234802	methionine adenosyltransferase	PF02772;PF02773;PF00438	OG0011989	AT2G36880.1, AT2G36880.2	2	NA	0.738336	0.317064	0.235878	0.183658	0.28971	0.319727	0.339853	0.360371	0.169731	0.214148	0.176164	0.203358	1.04295	0.129183	1.25018	0.24493	0.256871	0.503321	0.182057	0.258323	0.168583	0.204457	0.240375	0.285719	0.20595	0.392885	0.422101	0.392923	0.258391
Cinpu.S010320	ctg_3	5239508	5241316	conserved hypothetical protein	PF13301	NA	NA	15	NA	0.00241612	0.00709177	0.00534487	0.00275594	0.00338807	0.00429304	0.0062639	0.00506872	0.00334242	0.00415507	0.00915562	0.00816197	0	0.00709346	0.0080687	0.00571763	0.0145317	0.00760527	0.00655139	0	0	0.00502028	0.00949078	0.00452194	0.00413904	0.00417663	0	0.0214249	0.0070854
Cinpu.S010330	ctg_3	5243157	5250241	5'-AMP-activated protein kinase-related	PF16561	OG0013457	AT5G03420.1	14	NA	0.0240964	0.0199722	0.0373713	0.0226138	0.0164829	0.0174108	0.0206776	0.0128935	0.0375163	0.00990309	0.0256882	0.0391324	0.0106174	0.0566203	0.0179651	0.00500912	0.0357694	0.0301703	0.0113073	0.0504412	0.00188916	0.0102768	0.0254754	0.0392334	0.00713815	0.00436361	0	0.0195839	0.0188261
Cinpu.S010340	ctg_3	5253005	5254182	Duplicated homeodomain-like superfamily protein	PF00249	OG0008272	AT2G36890.1, AT2G36890.2	17	NA	0.0394642	0.0113236	0.0766583	0.0215302	0.0137669	0.0130588	0.0245199	0.0672892	0.0685185	0.0271672	0.0537386	0.0534914	0.0131393	0.0570317	0.00576243	0.00529074	0.0371807	0.0314677	0.0229695	0.0411272	0.028821	0.0220547	0.0162319	0.00710676	0.00916395	0.024402	0.0267027	0	0.189736
Cinpu.S010350	ctg_3	5261003	5261441	conserved hypothetical protein	NA	NA	NA	23	NA	0	0.000288494	0	0	0	0	0	0.00159452	0.000523109	0	0	0	0	0	0	0	0	0	0	0	0	0	0	0	0	0	0	0	0
Cinpu.S010360	ctg_3	5261906	5264793	AMP-dependent synthetase and ligase family protein	PF00501;PF13193	NA	NA	4	NA	0.00112091	0.00235008	0.00058909	0.000838117	0.000982453	0.000892137	0.00150032	0.00297622	0	0.00505589	0.0020434	0.00110854	0	0	0.00091163	0.00368559	0.00278524	0.00913078	0	0	0	0	0	0	0	0	0.221558	0	0
Cinpu.S010370	ctg_3	5278375	5285411	ATP binding cassette subfamily B1	PF00005;PF00664	NA	NA	9	NA	0.583546	1.00934	0.615642	0.615768	0.254379	0.195228	0.408841	0.718405	0.708436	1.30337	1.21232	0.669344	0.211442	0.857579	0.502852	1.10398	0.811135	0.753827	1.24763	0.662134	0.416346	1.39187	0.369136	2.02526	1.28461	0.134973	1.57277	0.303484	1.44319
Cinpu.S010380	ctg_3	5286655	5287968	zinc finger (C2H2 type) family protein	PF12171	OG0005744	AT2G36930.1	17	NA	0.072703	0.0549219	0.0331344	0.05408	0.0335945	0.0353223	0.0353925	0.0479951	0.0698969	0.0484396	0.0544635	0.0597446	0.0312893	0.0666664	0.0526883	0.0614714	0.0476662	0.0664853	0.0593841	0.052482	0.0784971	0.0331575	0.0370216	0.0600444	0.0922871	0.0550987	0.0464854	0.0165632	0.0947069
Cinpu.S010390	ctg_3	5292548	5302403	hypothetical protein	NA	NA	NA	9	NA	0.195546	0.321669	0.217419	0.213803	0.391498	0.347389	0.379188	0.226984	0.147798	0.204939	0.170206	0.17964	0.210264	0.197816	0.224641	0.239183	0.237116	0.188683	0.253259	0.234781	0.26923	0.475756	0.230259	0.365067	0.19126	0.120158	0.29569	0.199122	0.237332
Cinpu.S010400	ctg_3	5297391	5301374	Nucleotide-diphospho-sugar transferases superfamily protein	PF13641	NA	NA	19	NA	0.00252907	0.00196039	0.00116203	0.00298462	0.00191268	0.00660275	0.00236466	0	0.00273753	0.00525898	0.000908665	0.00338972	0	0.00138288	0.00131646	0	0	0.00560001	0	0	0.0112176	0	0.011628	0.00304395	0	0	0	0	0
Cinpu.S010410	ctg_3	5305980	5308787	Heavy metal transport/detoxification superfamily protein	PF00403	NA	NA	3	14	0.170001	0.216347	0.141761	0.228229	1.08797	0.683002	1.25252	0.510695	0.163941	0.0949575	0.416882	0.255237	0.301406	0.235844	0.100967	0.13797	0.129279	0.342392	0.145045	0.132091	0.936028	0.200783	0.17764	0.159919	0.376601	0.0497688	0.680271	0.134147	0.0451648
Cinpu.S010420	ctg_3	5317566	5319053	acylphosphatase family	PF00708	OG0009319	AT5G03370.1	14	NA	0.204122	0.204451	0.238098	0.261248	0.169242	0.144853	0.220394	0.203116	0.283847	0.203737	0.265254	0.218318	0.167341	0.287324	0.197994	0.1532	0.14821	0.24629	0.185696	0.23326	0.213609	0.0959926	0.103455	0.169154	0.0823025	0.0754812	0.145169	0.30456	0.217185
Cinpu.S010430	ctg_3	5320483	5323026	thylakoid lumen 15.0 kDa protein	PF04536	OG0014029	AT5G52970.1, AT5G52970.2	14	NA	0.375573	0.299889	0.454328	0.354192	0.213902	0.295004	0.235583	0.180305	0.530505	0.239565	0.334933	0.435573	0.202968	0.654811	0.16072	0.168045	0.253133	0.286907	0.266983	0.507779	0.20625	0.159377	0.152954	0.292876	0.172223	0.138426	0.218884	0.254585	0.388272
Cinpu.S010440	ctg_3	5320534	5320947	SAUR-like auxin-responsive protein family	PF02519	OG0012334	AT3G09870.1	3	1	0.00199501	0.0153972	0.00407706	0.00434219	0.0030986	0.00250332	0.0146908	0.00251578	0.000533029	0	0	0	0.00720595	0.00189811	0.00450009	0	0.00351386	0	0	0.00215571	0	0	0.0023734	0	0	0	0	0.00645557	0
Cinpu.S010450	ctg_3	5330019	5331949	TBP-associated factor	PF10406;PF07524	OG0003240	AT4G34340.1, AT4G34340.2	18	NA	0.117441	0.16383	0.162878	0.159295	0.154962	0.113766	0.124878	0.147985	0.117217	0.150288	0.131184	0.140269	0.110544	0.123422	0.111499	0.152886	0.15288	0.136426	0.159515	0.151028	0.177952	0.0939288	0.183107	0.138977	0.0975169	0.0952405	0.135459	0.100791	0.154268
Cinpu.S010460	ctg_3	5332718	5335257	Membrane magnesium transporter	PF10270	OG0013455	AT5G03345.1	5	NA	0.189954	0.212255	0.208197	0.2122	0.209535	0.197271	0.195727	0.204026	0.204644	0.232203	0.234132	0.269625	0.161306	0.259041	0.172319	0.289994	0.31789	0.234214	0.212397	0.224357	0.285112	0.282715	0.376259	0.256775	0.461259	0.35376	0.394649	0.273018	0.234035
Cinpu.S010470	ctg_3	5337344	5339750	UDP-Glycosyltransferase superfamily protein	PF00201	OG0017621	AT2G36970.1	15	NA	0.0293626	0.0814312	0.0270316	0.0216867	0.0280984	0.0260175	0.0430293	0.0231307	0.0241251	0.0495297	0.0390337	0.0308083	0.0316963	0.0231621	0.0602218	0.10636	0.0173772	0.0214864	0.102155	0.0365116	0.00916002	0.00664215	0.0771963	0.0805882	0.0687056	0.0523773	0.0206791	0.167086	0.026167
Cinpu.S010480	ctg_3	5341687	5347622	ATPase, AAA-type, CDC48 protein	PF02359;PF17862;PF00004;PF02933	NA	NA	5	NA	0.32057	0.336189	0.359264	0.316102	0.391642	0.358776	0.394801	0.686056	0.300253	0.332494	0.331938	0.342229	0.308751	0.305053	0.354076	0.52823	0.458379	0.514939	0.452717	0.349042	0.318306	0.72144	0.506265	0.327804	0.942347	0.4856	0.572051	0.696631	0.375083
Cinpu.S010490	ctg_3	5373263	5374235	hypothetical protein	NA	NA	NA	11	NA	0.182393	0.246386	0.215806	0.30709	0.122193	0.17479	0.153376	0.187328	0.212894	0.181651	0.298738	0.266889	0.111677	0.29423	0.148867	0.144795	0.185623	0.143509	0.202077	0.200376	0.190346	0.137463	0.0836247	0.139964	0.155542	0.126202	0.123193	0.0553155	0.163184
Cinpu.S010500	ctg_3	5387366	5393549	RNApolymerase sigma-subunit F	PF04542;PF04545;PF04539	OG0002174	AT2G36990.1	14	NA	0.862422	1.0013	1.13295	0.963904	0.526925	0.527325	0.515111	0.546389	1.10284	0.708932	0.879985	0.980208	0.360603	1.22826	0.448438	0.550059	0.751529	0.774259	0.799643	1.11504	0.533703	0.635856	0.665689	0.810375	0.378584	0.399464	0.377988	0.466117	0.734966
Cinpu.S010510	ctg_3	5387382	5389704	Pentatricopeptide repeat (PPR-like) superfamily protein	PF13041;PF12854	NA	NA	6	NA	0.0203978	0.0194253	0.0310029	0.0461545	0.0301528	0.0236107	0.03049	0.0284532	0.0188867	0.0240948	0.0319169	0.0381155	0.0178263	0.0216963	0.017786	0.0226097	0.0322053	0.0203588	0.0281712	0.0257204	0.0183478	0.030734	0.025395	0.0121602	0.0337827	0.0269701	0.0371196	0	0.0212938
Cinpu.S010530	ctg_3	5398141	5406704	Cysteine proteinases superfamily protein	PF02338	NA	NA	22	NA	0.0609488	0.082543	0.0436778	0.0649935	0.0849977	0.102707	0.0898248	0.097125	0.0398536	0.0740172	0.0643102	0.0592327	0.0860784	0.0410104	0.0943376	0.151809	0.110844	0.0593075	0.0769174	0.0550597	0.0731492	0.0888692	0.0754274	0.074934	0.0545703	0.0951185	0.0934363	0.046004	0.0842349
Cinpu.S010540	ctg_3	5410063	5414869	Protein kinase superfamily protein	PF07714	OG0001323	AT3G09830.1, AT3G09830.2, AT3G09830.3	2	NA	0.297852	0.124253	0.143562	0.163333	0.210299	0.139798	0.226661	0.255277	0.10766	0.113254	0.136136	0.139499	0.259357	0.139131	0.232839	0.137835	0.196566	0.186873	0.176335	0.144291	0.154125	0.0846127	0.18769	0.087258	0.0970321	0.12574	0.141787	0.08782	0.0447551
Cinpu.S010550	ctg_3	5420133	5425487	non-intrinsic ABC protein	PF00005;PF19055	NA	NA	19	NA	0.0203895	0.0220294	0.0210737	0.0119734	0.033166	0.0068281	0.0242202	0.0197349	0.0165812	0.0124993	0.011401	0.0153758	0.0271528	0.014204	0.0172273	0.0104649	0.0143898	0.0232119	0.00489492	0.0196702	0.35101	0.00540777	0.0217531	0.0177053	0.0211635	0.0158703	0.0592276	0	0
Cinpu.S010560	ctg_3	5426491	5430048	Translin family protein	PF01997	NA	NA	11	NA	0.412741	0.447331	0.491348	0.458733	0.24937	0.333358	0.344096	0.344149	0.498199	0.429057	0.387463	0.445808	0.24373	0.584663	0.298385	0.423851	0.530681	0.374574	0.429981	0.549931	0.267903	0.463515	0.304595	0.446454	0.332344	0.340573	0.48436	0.225986	0.373603
Cinpu.S010570	ctg_3	5431373	5438029	TRF-like	PF00249	NA	NA	2	NA	0.335839	0.380642	0.359351	0.263249	0.415027	0.343046	0.410352	0.260498	0.223821	0.344797	0.275452	0.303565	0.402075	0.293596	0.607666	0.472474	0.332395	0.362585	0.363274	0.2986	0.380885	0.342369	0.351594	0.408987	0.409323	0.425963	0.325256	0.474988	0.264752
Cinpu.S010580	ctg_3	5445361	5446380	SAUR-like auxin-responsive protein family	PF02519	OG0005745	AT2G37030.1, AT3G53250.1, AT3G53250.2	3	7	0	0.00064531	0	0.00055436	0	0	0.00150586	0	0	0.00116376	0	0	0	0	0	0	0	0	0	0	0	0	0	0	0	0	0	0	0
Cinpu.S010590	ctg_3	5449224	5451761	conserved hypothetical protein	NA	OG0011993	AT2G37035.1	12	NA	0.120519	0.138083	0.156615	0.0969135	0.136845	0.142682	0.124181	0.110882	0.0977272	0.115813	0.107259	0.14309	0.10375	0.119735	0.106781	0.113321	0.14006	0.150154	0.0966656	0.130983	0.0768051	0.183986	0.103786	0.0907655	0.201891	0.183961	0.113061	0.117251	0.0467121
Cinpu.S010600	ctg_3	5452889	5456032	adenosine kinase	PF00294	NA	NA	5	NA	0.0791673	0.210717	0.151415	0.119125	0.222731	0.239601	0.214365	0.149775	0.0894645	0.164823	0.0887755	0.161982	0.144817	0.0849267	0.149351	0.169408	0.234378	0.168404	0.140721	0.153356	0.148025	0.146201	0.308598	0.169532	0.233658	0.345454	0.357174	0.30835	0.0798011
Cinpu.S010610	ctg_3	5457719	5460822	isocitrate dehydrogenase V	PF00180	OG0019706	AT5G03290.1	23	NA	0.00738029	0.0108486	0.00971699	0.0104287	0.00737531	0.0126638	0.0115628	0.018862	0.00977829	0.0103625	0.0126399	0.00281007	0.0040491	0.0149247	0.0153693	0.00679908	0.0116492	0.0188275	0.00138741	0.0117139	0.0142648	0.0102983	0.0137181	0.0101862	0.0111022	0.00625881	0	0	0.00725458
Cinpu.S010620	ctg_3	5461679	5465604	PHE ammonia lyase	PF00221	OG0017623	AT2G37040.1	23	NA	0.0256336	0.0296653	0.0173374	0.0338097	0.0996359	0.0787669	0.0617861	0.607251	0.0334955	0.143163	0.0342566	0.0359168	0.0512212	0.0295656	0.116134	0.0331244	0.0808261	0.134989	0.0524767	0.0142807	0.052584	0.00618073	0.0369027	0.0367088	0.0271692	0.0410629	0.366562	0	0.0283498
Cinpu.S010630	ctg_3	5472369	5475664	Calcium-dependent lipid-binding (CaLB domain) family protein	PF00168	OG0013477	AT5G04220.1	4	NA	0.000495855	0.00287801	0	0.000908345	0	0.00268634	0.00293584	0.0123793	0	0.00689587	0	0	0	0.00443141	0.000720242	0	0	0	0.00162755	0	0	0.00251983	0.00111702	0.00703396	0	0.00895187	0.019867	0	0.00618466
Cinpu.S010640	ctg_3	5476150	5479481	RNA-binding (RRM/RBD/RNP motifs) family protein	PF00076	NA	NA	14	NA	0.974772	0.79914	1.35783	1.02922	0.620743	0.594862	0.539854	0.788251	1.29258	0.786101	1.03428	1.27535	0.47536	1.26549	0.528705	0.603422	1.12856	0.923663	0.742122	1.37021	0.597598	0.720466	1.15164	0.876405	0.53197	0.818834	0.488286	0.704254	1.15273
Cinpu.S010650	ctg_3	5492849	5497518	Putative lysine decarboxylase family protein	PF03641	OG0017449	AT2G28305.3	14	NA	0.0917853	0.0214506	0.151402	0.0515582	0.018288	0.00879777	0.011001	0.0213373	0.0811128	0.0243151	0.0363824	0.0820956	0.0167767	0.10452	0.00926021	0.023986	0.080307	0.0562816	0.0232734	0.085576	0.0367979	0.0571902	0.0638084	0.00568838	0.0167126	0.051084	0.0623032	0.0240522	0.103312
Cinpu.S010660	ctg_3	5497598	5500485	hypothetical protein	NA	NA	NA	15	NA	0.00136973	0.00181058	0.00223494	0.00153251	0.000762059	0.000570235	0	0.000984447	0	0.000878684	0.00230697	0	0.000552876	0.00128316	0.00202172	0.0065914	0.000730878	0	0.00118351	0.00385121	0	0.00294325	0	0.00323911	0	0.00277288	0	0.0332459	0
Cinpu.S010670	ctg_3	5501469	5504150	Phototropic-responsive NPH3 family protein	PF00651;PF03000	OG0013453	AT5G03250.1, AT5G03250.2	15	NA	0.00390104	0.00804572	0.0016653	0.00320791	0.00349625	0.00224076	0.00498823	0.00156958	0.00123638	0.00573514	0.003829	0.001653	0.00576161	0	0.00162474	0.00352887	0.00300029	0.00261724	0.00157014	0.00382324	0	0	0.00343126	0	0.0120046	0	0.00608958	0.0146093	0
Cinpu.S010680	ctg_3	5511948	5516371	auxin response factor	PF02362;PF06507	OG0004454	AT4G30080.1	11	NA	0.39255	0.40657	0.427109	0.515636	0.42147	0.473884	0.465176	0.356461	0.342774	0.659037	0.514616	0.465144	0.327104	0.413399	0.309698	0.287582	0.304141	0.365573	0.447317	0.405403	0.266704	0.377303	0.219808	0.259009	0.17199	0.224595	0.239569	0.1626	0.403082
Cinpu.S010690	ctg_3	5522520	5526886	polyubiquitin	PF00240	OG0004376	AT4G05320.2, AT4G05320.4	5	NA	0.464326	0.279977	0.271196	0.285276	0.298162	0.325288	0.390177	0.710299	0.237209	0.363671	0.369373	0.30545	0.549631	0.215799	0.60977	0.478078	0.391096	0.420338	0.383704	0.240842	0.374318	0.427949	0.375295	0.316042	0.812474	0.517998	0.338432	0.364722	0.5033
Cinpu.S010700	ctg_3	5527606	5528862	Protein of unknown function, DUF584	PF04520	NA	NA	4	NA	0.000831869	0.0104741	0.00269292	0.0049182	0.00133182	0	0.00115618	0.0135271	0.00160964	0.00168996	0.00375585	0.0067212	0.00350761	0.00109608	0	0.00118478	0.000564746	0.00399623	0.00487529	0	0	0	0.00877149	0	0.0222904	0	0.212853	0.0135746	0
Cinpu.S010710	ctg_3	5535781	5536652	Ribosomal protein L11 family protein	PF03946;PF00298	NA	NA	12	NA	0.137437	0.12326	0.199169	0.136337	0.154957	0.141546	0.128089	0.262981	0.145266	0.18057	0.170521	0.212972	0.103169	0.115977	0.173501	0.294611	0.305267	0.242886	0.131405	0.188004	0.179328	0.157782	0.368653	0.144073	0.28576	0.593007	0.405961	0.25243	0.172794
Cinpu.S010720	ctg_3	5545188	5548055	CRINKLY4 related	PF07714	OG0012333	AT3G09780.1	10	NA	0.0231505	0.0844812	0.0376523	0.0252469	0.0216135	0.0423969	0.0550135	0.0293577	0.0183544	0.0338574	0.0311373	0.0399062	0.0222164	0.0112962	0.0363279	0.0224117	0.0345743	0.0460447	0.090622	0.016227	0.0374134	0.0444692	0.0194751	0.139482	0.0478773	0.0409081	0.0184081	0.0617941	0.0494254
Cinpu.S010730	ctg_3	5550847	5554164	Protein kinase superfamily protein	PF00069	NA	NA	19	NA	0.0879469	0.075607	0.0246627	0.144451	0.179141	0.0756941	0.237577	0.304401	0.0410102	0.0460799	0.031294	0.0734152	0.0915372	0.0416142	0.0588044	0.0258728	0.0315251	0.082847	0.0593863	0.0294565	0.327495	0.0287992	0.0256057	0.014009	0.0104299	0.0486441	0.00596116	0	0.00782953
Cinpu.S010740	ctg_3	5563904	5567103	RING/U-box superfamily protein	PF13920	OG0004321	AT3G53410.1	5	NA	0.0682822	0.105559	0.0814564	0.0801529	0.107312	0.0876007	0.11435	0.118803	0.0946216	0.337731	0.129884	0.109967	0.0913639	0.100579	0.10182	0.456348	0.132438	0.166775	0.200994	0.0781112	0.0890368	0.17347	0.0817703	0.15447	0.328208	0.416322	0.130929	0.433224	0.128065
Cinpu.S010750	ctg_3	5570797	5575426	RING/U-box superfamily protein	PF12906	NA	NA	22	NA	0.0520783	0.0784847	0.0702142	0.0495726	0.054016	0.0786665	0.0761444	0.0844519	0.0460348	0.131674	0.0718809	0.0490331	0.0599241	0.0460776	0.0802915	0.123828	0.0781557	0.0839989	0.124968	0.0927703	0.0500966	0.110027	0.0621577	0.0807373	0.0613791	0.125451	0.0515187	0.0610606	0.1357
Cinpu.S010760	ctg_3	5575305	5583214	Transducin/WD40 repeat-like superfamily protein	PF00400	NA	NA	22	NA	0.669932	0.965656	0.663837	0.819277	0.723691	0.683051	0.702749	0.790838	0.556756	1.28418	0.821466	0.706279	0.654319	0.623996	0.766175	1.32292	0.708807	0.736358	1.34926	0.580279	0.964235	0.870947	0.50863	0.994635	0.608459	0.630726	0.710852	0.515811	1.11082
Cinpu.S010770	ctg_3	5585434	5586544	FASCICLIN-like arabinogalactan-protein	PF02469	NA	NA	4	NA	0.00152358	0.000757423	0.000320354	0.00211911	0	0.00162511	0	0	0.00104394	0.00301566	0.00111287	0	0.00121198	0.00113382	0	0.0013386	0.00302035	0	0.00117317	0	0	0	0.00154552	0	0	0	0.0668897	0	0
Cinpu.S010780	ctg_3	5586387	5589822	hypothetical protein	NA	NA	NA	19	NA	0.0528016	0.279375	0.111766	0.0845033	0.161298	0.143533	0.158421	0.0931502	0.0391043	0.0142077	0.0460859	0.0753024	0.116792	0.0468445	0.0717118	0.0276444	0.0709599	0.106006	0.0421523	0.0994785	0.343646	0.131458	0.135123	0.153729	0.0437283	0.0322149	0.0866702	0.034991	0.0545178
Cinpu.S010790	ctg_3	5594409	5597128	C2H2-like zinc finger protein	PF00096	NA	NA	14	NA	0.206173	0.327712	0.395105	0.246333	0.0461387	0.0478058	0.0628727	0.173855	0.416936	0.0806083	0.314485	0.358524	0.0609386	0.434074	0.0992409	0.0828109	0.429345	0.244684	0.145295	0.369439	0.046181	0.295349	0.443564	0.616649	0.0543274	0.0890707	0.0899405	0.123118	0.268573
Cinpu.S010810	ctg_3	5612087	5616108	syntaxin of plants	NA	OG0001016	AT3G09740.1	5	NA	0.190094	0.270262	0.168206	0.165724	0.199663	0.181368	0.18896	0.186489	0.115171	0.19461	0.136235	0.149758	0.181171	0.127566	0.280643	0.206634	0.270879	0.164864	0.250638	0.182319	0.17152	0.313045	0.347295	0.243592	0.312857	0.276915	0.358963	0.215642	0.195213
Cinpu.S010820	ctg_3	5618441	5620110	hypothetical protein	NA	NA	NA	9	NA	0.00773718	0.00833837	0.00683981	0.0070382	0.00460028	0.00538019	0.0153529	0.00555759	0.00237581	0.00718965	0.00586759	0.00888487	0.0107644	0.00397299	0.017688	0.00653389	0.00337068	0.00744954	0.0171475	0.0112686	0.0103106	0.00509919	0.00175928	0.00991343	0	0	0.0117957	0	0.0199289
Cinpu.S010830	ctg_3	5622607	5624995	hypothetical protein	NA	NA	NA	9	NA	0.170843	0.241557	0.0982234	0.169494	0.129271	0.109319	0.135598	0.201865	0.0669163	0.262995	0.218131	0.116969	0.146658	0.0840945	0.307742	0.312818	0.103108	0.153402	0.328201	0.11824	0.213251	0.268902	0.0737912	0.368605	0.186146	0.0474454	0.274678	0.0649333	0.193398
Cinpu.S010840	ctg_3	5625049	5628017	RING/U-box superfamily protein	PF13639	OG0000067	AT2G37150.1, AT2G37150.10, AT2G37150.11, AT2G37150.12, AT2G37150.13, AT2G37150.14, AT2G37150.15, AT2G37150.2, AT2G37150.3, AT2G37150.4, AT2G37150.5, AT2G37150.6, AT2G37150.7, AT2G37150.8, AT2G37150.9	9	NA	0.107565	0.143787	0.0648446	0.108776	0.0801973	0.0625564	0.0776963	0.10824	0.0595897	0.167965	0.138839	0.0751724	0.0926791	0.0426248	0.165144	0.172519	0.0740128	0.0951635	0.250355	0.0724316	0.0835665	0.19017	0.0262046	0.12705	0.0993769	0.0288254	0.191262	0.0461546	0.0762341
Cinpu.S010850	ctg_3	5629342	5633532	ubiquitin extension protein	PF00240	NA	NA	18	NA	0.00121364	0	0.000946793	0.000514891	0.00175045	0.00355263	0.000702303	0.00307221	0.000621517	0.00223673	0.00409525	0.000784402	0.00107416	0.00105268	0.00696437	0.00349269	0.0119037	0	0.00175221	0	0	0.00924721	0.0128702	0.00463005	0	0	0.0108171	0	0
Cinpu.S010860	ctg_3	5633581	5635938	hypothetical protein	NA	NA	NA	21	NA	0	0	0	0.00123019	0	0.000774535	0	0.00126284	0	0	0	0	0	0	0	0.000970943	0.00218964	0	0	0	0	0.00355305	0.00119721	0	0	0	0	0	0
Cinpu.S010870	ctg_3	5635971	5639047	Seven transmembrane MLO family protein	PF03094	NA	NA	23	NA	0.000834112	0	0.00054696	0.000425229	0	0	0.00163818	0.00263423	0.000596336	0.00100176	0.00107715	0	0.002308	0	0.0013794	0	0	0.00289042	0	0	0	0	0	0	0	0	0	0	0
Cinpu.S010880	ctg_3	5639107	5640644	hypothetical protein	NA	NA	NA	7	NA	0.00283381	0.00975813	0.000484061	0.00360937	0.00155028	0.00171957	0.00214389	0.00492291	0.000664641	0.00795159	0.00513703	0.00584278	0.00847848	0.00268075	0.00234183	0.0170564	0.0511843	0.0107102	0.00864437	0.000942528	0.00485091	0.0142395	0.0282495	0.00365266	0.0143901	0.0273048	0	0	0.00212225
Cinpu.S010900	ctg_3	5646603	5647857	conserved hypothetical protein	NA	NA	NA	4	NA	0.0568848	0.0116305	0.00862279	0.0242226	0.00460021	0.00191585	0.00602284	0.0105143	0.0376181	0.0156485	0.00795912	0.0540129	0	0.0582874	0.00455144	0.00779259	0.0149037	0.0119689	0.00621846	0.0264684	0	0.00353067	0.00428751	0	0	0	0.205929	0.00856225	0
Cinpu.S010910	ctg_3	5649985	5652585	Peroxidase superfamily protein	PF00141	OG0011997	AT2G37130.1, AT2G37130.2	4	NA	0.00553273	0.00337001	0.00230604	0.0020264	0.00191157	0.00124642	0.00352091	0.00417025	0.00141663	0.0423395	0.00448275	0.00103761	0	0	0.0100592	0.00446099	0.0150757	0.0187883	0.00557823	0.00874449	0	0	0.00192076	0	0.00622669	0.0108267	0.424421	0	0
Cinpu.S010920	ctg_3	5663910	5666778	Concanavalin A-like lectin protein kinase family protein	PF00139;PF00069	OG0018698	AT3G53380.1	18	NA	0.109003	0.134562	0.113886	0.065967	0.136819	0.168513	0.140837	0.065564	0.0760741	0.165561	0.125514	0.189276	0.295854	0.0997314	0.113419	0.0793994	0.0482431	0.153138	0.0487976	0.125759	0.0551796	0.110471	0.712707	0.0911288	0.120574	0.204557	0.2061	0.157962	0.154245
Cinpu.S010930	ctg_3	5666789	5670075	DNA binding protein S1FA domain containing protein	PF04689	OG0005746	AT2G37120.1, AT3G09735.1, AT3G53370.1, AT3G53370.2	12	NA	0.0991914	0.0944661	0.0992274	0.0933116	0.128787	0.11151	0.118853	0.126408	0.0939959	0.144667	0.136225	0.11184	0.0990191	0.0593521	0.124699	0.133479	0.14305	0.149598	0.114557	0.100563	0.0877807	0.139795	0.213474	0.0959703	0.157714	0.381438	0.234022	0.199544	0.113351
Cinpu.S010940	ctg_3	5670622	5673702	PLAC8 family protein	PF04749	OG0008276	AT2G37110.1	4	NA	0.0740424	0.14039	0.0634674	0.0813144	0.122777	0.129503	0.127967	0.112762	0.0572202	0.120146	0.0974345	0.0666622	0.106114	0.0481914	0.135886	0.124961	0.0747282	0.103937	0.148286	0.0379347	0.110511	0.149005	0.183508	0.173886	0.0908156	0.097172	0.28607	0.129016	0.166772
Cinpu.S010950	ctg_3	5675127	5679390	ubiquitin	PF00240	OG0004366	AT4G02890.1, AT4G02890.2, AT4G05050.1, AT4G05050.2, AT4G05050.3	15	NA	0.216196	0.26817	0.237382	0.258079	0.303573	0.341933	0.30852	0.646801	0.167967	0.334802	0.356406	0.226727	0.294359	0.134819	0.32893	0.44588	0.367431	0.414226	0.41638	0.240433	0.33846	0.540622	0.420875	0.284468	0.517949	0.595766	0.342191	0.933988	0.382219
Cinpu.S010960	ctg_3	5679234	5679569	hypothetical protein	NA	NA	NA	10	NA	0.0105952	0.207546	0.00550876	0.00984964	0.012678	0.00881689	0.0108637	0.0144527	0.00517627	0.0203548	0.0194017	0.00240371	0.0216845	0.00499301	0.0647841	0.0154012	0.0402288	0.0425327	0.0760061	0.0127771	0	0.0399074	0.0221964	1.37274	0.0212183	0	0.0263872	0.0246366	0.0406304
Cinpu.S010970	ctg_3	5683954	5694289	DNA-binding protein with MIZ/SP-RING zinc finger, PHD-finger and SAP domain	PF02891	NA	NA	3	5	0.236913	0.219966	0.120117	0.133054	0.416895	0.679483	0.528298	0.850627	0.086943	0.180159	0.170757	0.106405	0.875352	0.0838521	0.563783	0.207955	0.115544	0.342028	0.251871	0.0861853	0.446911	0.114427	0.100668	0.141534	0.109874	0.180943	0.135844	0.248749	0.02603
Cinpu.S010980	ctg_3	5699598	5700065	hypothetical protein	NA	NA	NA	3	6	0	0.00178579	0	0	0.00153547	0	0.00193405	0	0	0	0	0.000534004	0.00113892	0.0013645	0	0.0017551	0	0	0	0	0	0	0	0	0	0	0	0	0
Cinpu.S010990	ctg_3	5707276	5708750	importin alpha isoform	NA	NA	NA	9	NA	0.580514	0.642979	0.45043	0.643934	0.647185	0.803183	0.71801	0.542761	0.490359	0.915023	0.65362	0.532473	0.815236	0.620534	0.620471	0.928355	0.489113	0.514948	0.950887	0.447679	0.909306	0.912714	0.337456	0.798879	0.438381	0.319794	0.89955	0.302707	0.631618
Cinpu.S011000	ctg_3	5708775	5711435	importin alpha isoform	PF00514	NA	NA	9	NA	0.0593408	0.083678	0.0398313	0.0614195	0.0536956	0.0684088	0.0589521	0.064489	0.0504954	0.118826	0.0575274	0.0615751	0.0738524	0.0485915	0.0529043	0.0833112	0.0872449	0.0347892	0.0951625	0.0541108	0.0309842	0.126851	0.0337425	0.0966995	0.0625209	0.0477042	0.100293	0	0.0634571
Cinpu.S011010	ctg_3	5712133	5717522	Tetratricopeptide repeat (TPR)-like superfamily protein	PF01535;PF13041;PF20431	OG0008854	AT3G53360.1, AT3G53360.2	4	NA	0.0052697	0.00916198	0.0190865	0.0103462	0.00735174	0.0129847	0.00503538	0.00480202	0.00749525	0.010173	0.015611	0.00973625	0.010939	0.00838606	0.00642098	0.00780331	0.0180086	0.0223028	0.00158319	0.00816162	0.00320111	0.0118587	0.0158715	0.010773	0.0128496	0.0158785	0.0900015	0	0.0338916
Cinpu.S011020	ctg_3	5712188	5714159	plastid transcriptionally active	NA	OG0004423	AT4G20010.1, AT4G20010.2, AT5G44785.1, AT5G44785.2	12	NA	0.00700301	0.0117575	0.0174976	0.00468797	0.0155982	0.00834352	0.0137285	0.0219623	0.0157253	0.0183622	0.009763	0.0101388	0.0118434	0.00430592	0.0103746	0.0183652	0.018202	0.0229743	0.0179961	0.0402548	0.00405583	0.0362829	0.0176693	0.011436	0.0254862	0.0389343	0.00942878	0	0
Cinpu.S011030	ctg_3	5718711	5720771	Nucleotide-diphospho-sugar transferases superfamily protein	PF03360	OG0008275	AT2G37090.1	4	NA	0.00163018	0.00248041	0.000480634	0.00250115	0.00233201	0	0.00400841	0.00433849	0.0026784	0.00188961	0.00265105	0.00468208	0.00377844	0	0.00045953	0.0147398	0	0	0.00302521	0.00215571	0.00554453	0.0109392	0	0.00556679	0	0.00485469	0.298637	0	0
Cinpu.S011040	ctg_3	5722608	5726700	IQ-domain	PF00612	OG0001322	AT3G09710.1, AT3G09710.2, AT5G03040.1, AT5G03040.2, AT5G03040.3	5	NA	0.114395	0.249892	0.192599	0.127031	0.231544	0.234641	0.210424	0.115692	0.101698	0.180552	0.135764	0.15866	0.118626	0.111751	0.148861	0.14493	0.202551	0.195267	0.134603	0.149409	0.195026	0.152461	0.353904	0.195512	0.35116	0.197745	0.354365	0.404187	0.113201
Cinpu.S011060	ctg_3	5728339	5731518	alpha/beta-Hydrolases superfamily protein	PF00561	OG0012331	AT3G09690.1, AT3G09690.2	16	NA	0.02024	0.0248557	0.0492467	0.0150547	0.0340634	0.0185831	0.0176322	0.0181377	0.0236301	0.0380883	0.0787527	0.0483342	0.0125515	0.012986	0.0430559	0.0683207	0.0394746	0.0385289	0.0364668	0.0367381	0.0198149	0.0388504	0.0766263	0.0562311	0.528932	0.0129156	0.0928828	0.0310834	0.0515825
Cinpu.S011070	ctg_3	5734263	5744312	ribonuclease P family protein	PF01868	NA	NA	16	NA	0.0612727	0.0898623	0.221851	0.0957094	0.109614	0.0544222	0.0592635	0.0746047	0.0524067	0.0843789	0.113865	0.184446	0.0475768	0.0622778	0.0846437	0.148805	0.227969	0.0716014	0.0590178	0.100332	0.069902	0.206979	0.109207	0.141039	0.560323	0.0977798	0.338911	0.0968375	0.124374
Cinpu.S011080	ctg_3	5744369	5747448	ROP interactive partner	NA	NA	NA	16	NA	0.00436067	0.0058742	0.0556323	0.0123568	0.00879494	0.00211958	0.00759634	0.00563595	0.00500667	0.00466808	0.00988	0.0320207	0.00631434	0.0072939	0.00543863	0.0344448	0.0580235	0.0260141	0.00860323	0.0226456	0.0157402	0.04523	0.0332448	0.00383926	0.157285	0.0319331	0.131077	0	0.0134637
Cinpu.S011090	ctg_3	5748954	5750688	Ribosomal protein S12/S23 family protein	PF00164	OG0013449	AT5G02960.1	12	NA	1.04071	0.902608	1.12067	1.14457	0.960276	1.00034	0.87979	1.26071	1.09557	1.01073	1.14706	1.19843	0.870413	1.13551	1.04497	1.17065	1.07217	0.971704	0.957814	1.11916	1.13201	0.959172	1.05278	0.823875	1.19237	1.58716	1.16985	0.859785	1.15406
Cinpu.S011100	ctg_3	5751768	5756693	conserved hypothetical protein	NA	NA	NA	7	NA	0.0456149	0.123331	0.0696744	0.0570423	0.0818672	0.0710068	0.102254	0.08839	0.0482234	0.102351	0.0675619	0.0640663	0.0591739	0.0525128	0.103193	0.107435	0.795013	0.132332	0.102298	0.0558892	0.0646253	0.0718348	0.476247	0.0755694	0.12459	0.426338	0.202865	0.0285829	0.163812
Cinpu.S011110	ctg_3	5757204	5766204	ubiquitin-protein ligase	PF00632	OG0000457	AT5G02880.1, AT5G02880.2	2	NA	0.132819	0.209275	0.0446411	0.0622585	0.250644	0.264452	0.27744	0.150562	0.033211	0.291472	0.112644	0.0397502	0.478978	0.0215869	0.516903	0.351221	0.129518	0.158588	0.282708	0.0403589	0.27894	0.18709	0.104747	0.320262	0.175405	0.0930207	0.400511	0.211338	0.230354
Cinpu.S011120	ctg_3	5766644	5771332	nuclear factor Y, subunit B8	PF00808	OG0000321	AT3G53340.1, AT3G53340.5	2	NA	0.606522	0.65018	0.477364	0.478151	0.596908	0.549135	0.625376	0.599087	0.305164	0.664956	0.507329	0.398759	1.12664	0.339062	1.64737	0.716734	0.578091	0.660995	0.642171	0.419528	0.606874	0.527496	0.572472	0.797101	0.554223	0.5704	0.64964	0.535663	0.523093
Cinpu.S011130	ctg_3	5771522	5779837	Leucine-rich repeat protein kinase family protein	PF12819;PF07714;PF13855	OG0004103	AT2G37050.1, AT2G37050.2, AT2G37050.3, AT2G37050.4	22	NA	0.366581	0.330531	0.401722	0.351598	0.267434	0.244414	0.233852	0.335386	0.407157	0.370214	0.366255	0.359561	0.268057	0.457355	0.638116	0.809648	0.282845	0.376447	0.608566	0.38388	0.255733	0.477176	0.278859	0.343953	0.406538	0.0881599	0.311863	0.0849049	0.458224
Cinpu.S011140	ctg_3	5788155	5790041	ascorbate peroxidase	PF00141	OG0012330	AT3G09640.1, AT3G09640.2	22	NA	0	0.00031756	0	0	0.000697394	0.000633017	0.000933082	0	0.0010469	0	0	0	0	0	0.000827217	0.0108826	0	0	0.00315596	0	0	0.00325147	0	0	0	0	0	0	0
Cinpu.S011160	ctg_3	5796068	5799254	related to AP2.7	PF00847	NA	NA	12	NA	0.00327456	0.00750765	0.00185253	0.00507077	0.0180541	0.00293026	0.00582772	0.00497054	0	0.00889726	0.00532302	0.00173453	0.00582739	0.00320876	0.0156456	0.00319858	0.00347294	0.00501309	0.0120216	0.00122243	0.00764025	0.00189687	0.0111134	0	0	0.0236248	0.00969791	0.00659675	0
Cinpu.S011170	ctg_3	5804157	5806042	Ribosomal protein L4/L1 family	PF14374;PF00573	NA	NA	18	NA	0.00557086	0.00364262	0.00166954	0.00205321	0.00228291	0	0.000518239	0.00856589	0.00142271	0.00484125	0.00333337	0	0	0.00347243	0.00616153	0.00104167	0.0091581	0.00331165	0.00468243	0	0	0.00234299	0.00809178	0	0.00737056	0	0	0	0
Cinpu.S011180	ctg_3	5807572	5818295	Homeodomain-like superfamily protein	PF00249;PF10018	NA	NA	11	NA	0.12852	0.130327	0.122823	0.191515	0.116319	0.1164	0.0997221	0.141496	0.132981	0.170186	0.15305	0.1523	0.109596	0.194269	0.114908	0.113936	0.097256	0.132135	0.179015	0.0768977	0.0970853	0.150408	0.0922078	0.178237	0.0510682	0.0829783	0.1288	0.084272	0.0568809
Cinpu.S011190	ctg_3	5821551	5822627	conserved hypothetical protein	NA	OG0008856	AT3G53470.1, AT3G53470.2	14	NA	0.0443985	0.0270667	0.0664374	0.0642367	0.0310487	0.0264916	0.0288917	0.0228055	0.152204	0.0217661	0.0537752	0.0776236	0.0102864	0.128592	0.0295831	0.0111655	0.0215211	0.030632	0.0365583	0.0898419	0.0546176	0.010536	0.0128764	0.0262157	0.0142069	0.00699067	0.0647356	0.0245486	0.00995837
Cinpu.S011200	ctg_3	5822970	5827760	Zinc finger C-x8-C-x5-C-x3-H type family protein	PF16543	OG0002914	AT2G20280.1	12	NA	0.192982	0.206109	0.218488	0.211834	0.227065	0.216437	0.180504	0.231923	0.190962	0.260708	0.21652	0.217469	0.171115	0.210562	0.147281	0.274378	0.277284	0.230862	0.267297	0.217722	0.216103	0.230023	0.291876	0.218263	0.346402	0.340771	0.254252	0.231388	0.211016
Cinpu.S011220	ctg_3	5832191	5833950	ubiquitin extension protein	PF00240	NA	NA	5	NA	0.368724	0.488801	0.436724	0.359294	0.531107	0.512877	0.532914	0.699774	0.259112	0.57954	0.547111	0.393444	0.433181	0.225727	0.487542	0.678938	0.52826	0.560748	0.608056	0.38188	0.510495	0.73464	0.514959	0.62193	0.885187	0.637929	0.730252	0.669397	0.555089
Cinpu.S011230	ctg_3	5836624	5840566	adenosine kinase	PF00406	NA	NA	5	NA	0.214231	0.193815	0.177282	0.160337	0.149232	0.182404	0.179088	0.168711	0.158329	0.140184	0.156938	0.177956	0.208974	0.12429	0.183117	0.165781	0.19564	0.170232	0.137877	0.168774	0.179797	0.229423	0.290039	0.174746	0.22373	0.229659	0.185229	0.29842	0.157104
Cinpu.S011240	ctg_3	5842084	5849177	pseudo-response regulator	PF06203;PF00072	NA	NA	11	NA	0.94637	0.905171	0.640437	0.81327	0.573943	0.638895	0.63687	0.690469	0.816946	0.631627	0.720641	0.702047	0.714874	0.863896	0.577001	0.407119	0.476315	0.649481	0.560953	0.656407	0.881975	0.422905	0.355215	0.421005	0.236573	0.298229	0.190278	0.397914	0.463722
Cinpu.S011250	ctg_3	5855874	5860828	WRKY family transcription factor family protein	PF03106	NA	NA	14	NA	1.02046	0.869698	1.43805	1.4887	0.485353	0.392361	0.346421	0.875012	1.45463	0.484927	0.811938	0.496021	0.402226	1.55382	0.48232	0.325127	0.99418	0.896026	1.4023	1.27793	0.637541	0.406156	1.00985	0.368607	0.361485	0.520786	0.428343	0.545184	0.493172
Cinpu.S011260	ctg_3	5862735	5868646	Ypt/Rab-GAP domain of gyp1p superfamily protein	PF00566	NA	NA	11	NA	0.162214	0.169142	0.108032	0.198669	0.0966409	0.122651	0.0841533	0.0900232	0.134426	0.0827742	0.090337	0.125068	0.152917	0.213504	0.0969989	0.0772997	0.0434813	0.104789	0.111184	0.115599	0.0872232	0.056759	0.0860174	0.0322298	0.0505026	0.0181142	0.098842	0.102286	0.0600338
Cinpu.S011270	ctg_3	5870493	5875320	Clathrin adaptor complex small chain family protein	PF01217	OG0019569	AT4G35410.1	9	NA	0.57594	0.738087	0.545521	0.597328	0.531591	0.595149	0.596869	0.553472	0.543615	0.522641	0.529808	0.542747	0.554572	0.573426	0.575877	0.491941	0.490822	0.563428	0.583757	0.512083	0.525133	0.557047	0.531384	0.603213	0.489295	0.475987	0.60083	0.477552	0.382183
Cinpu.S011280	ctg_3	5876245	5879423	Tho1/MOS11 C-terminal domain containing protein	PF18592	OG0001380	AT5G02770.1	9	NA	0.887436	1.07881	0.813364	0.969351	0.751606	0.81818	0.804385	0.879129	0.802022	0.870348	0.882362	0.834438	0.801916	0.952237	0.892012	0.902735	0.776004	0.76245	1.01385	0.758582	0.848032	0.988601	0.556328	1.04054	0.820091	0.579924	0.981459	0.607974	0.799564
Cinpu.S011290	ctg_3	5880454	5887186	conserved hypothetical protein	PF00481	NA	NA	12	NA	0.0435888	0.034299	0.0427279	0.0280223	0.0699807	0.0442572	0.0621021	0.0404273	0.0418998	0.033093	0.0385859	0.040542	0.0760502	0.0298867	0.034202	0.0373516	0.0467064	0.0799485	0.0315445	0.0437671	0.0263723	0.052589	0.0636417	0.0619164	0.0430559	0.750591	0.0274626	0.0862964	0.0141048
Cinpu.S011300	ctg_3	5889999	5890841	RING/U-box superfamily protein	PF13639	OG0013446	AT5G02750.1	11	NA	0.067165	0.0935205	0.0464445	0.110423	0.0693446	0.124822	0.110651	0.0640248	0.165647	0.0255275	0.114498	0.100515	0.0548542	0.170017	0.0289297	0.0204103	0.0205871	0.0825883	0.0273755	0.0501215	0.0749368	0.0278893	0.0274348	0.156438	0.0618927	0	0.00858988	0.0235339	0.0347322
Cinpu.S011310	ctg_3	5891324	5892220	hypothetical protein	NA	NA	NA	24	NA	0.00395477	0.00811216	0.011152	0.00824373	0.0045737	0.0112604	0.00169507	0.00936227	0.00840258	0.00660649	0.00533615	0.0114956	0.00211616	0.00249725	0.00905529	0.00697494	0.0116908	0	0.0161336	0.0285439	0	0.0118799	0.00664265	0.00878986	0.00477288	0.0166272	0	0	0.00860954
Cinpu.S011320	ctg_3	5893017	5894933	Pentatricopeptide repeat (PPR) superfamily protein	PF01535;PF20431;PF13041	OG0017632	AT2G37310.1	21	NA	0.00372599	0.00378895	0	0.00167615	0	0.00151944	0.00159884	0.00344044	0.00241028	0.00321664	0.00193772	0.0010237	0	0.00480481	0.00233815	0	0	0	0.00350286	0	0	0.0131695	0	0	0	0	0	0	0
Cinpu.S011330	ctg_3	5895539	5895838	Tetratricopeptide repeat (TPR)-like superfamily protein	PF01535;PF13041	NA	NA	7	NA	0.00223449	0.00126524	0	0.00102234	0	0.00108623	0	0	0.000380291	0	0	0	0	0	0.00215008	0	0.00282055	0	0	0	0	0	0	0	0	0	0	0	0
Cinpu.S011340	ctg_3	5895865	5896876	Tetratricopeptide repeat (TPR)-like superfamily protein	PF13812	NA	NA	7	NA	0.00401888	0.00382824	0.00349135	0.000757773	0.00128198	0.00396604	0.00709533	0.00159309	0.00643088	0.000612728	0.00518151	0.00409411	0.00395952	0.00172506	0.00586774	0	0.0140928	0.0106698	0	0.00501598	0.00894981	0.00192151	0.00229497	0.0037712	0.00326198	0	0.0066663	0	0
Cinpu.S011350	ctg_3	5896950	5899627	Ribosomal protein S24e family protein	NA	NA	NA	9	NA	0.287022	0.309314	0.287999	0.292568	0.288165	0.26758	0.264658	0.280851	0.249152	0.312007	0.301484	0.303858	0.232647	0.275967	0.214999	0.30447	0.296496	0.26315	0.364792	0.292948	0.35888	0.347545	0.277043	0.335365	0.359987	0.30286	0.284134	0.264008	0.34858
Cinpu.S011360	ctg_3	5903869	5906505	aluminum sensitive	PF03649	OG0017634	AT2G37330.1	15	NA	0.0242688	0.0255112	0.0345899	0.02357	0.0230827	0.0135576	0.00840829	0.0387624	0.0281749	0.0324261	0.0553533	0.0386984	0.0110877	0.0261385	0.0115314	0.0236672	0.0315382	0.0312459	0.0248265	0.03353	0.0121074	0.0517338	0.0227581	0.0156009	0.0212716	0.0194728	0	0.076397	0.0371856
Cinpu.S011380	ctg_3	5911516	5914726	aluminum sensitive	PF03649	NA	NA	15	NA	0.00210784	0.00660542	0.00301677	0.002038	0.0212609	0.00548005	0.143004	0.0529019	0.00143343	0.00246268	0.00385994	0.00352339	0.0133868	0.00273051	0.00224649	0	0.00346021	0.0162154	0	0.00120783	0.0751453	0	0	0	0	0.00273649	0.0172823	0.341737	0
Cinpu.S011390	ctg_3	5913620	5916312	conserved hypothetical protein	NA	OG0004512	AT5G02710.1, AT5G02710.2, AT5G02710.3	14	NA	0.0888947	0.0368849	0.112473	0.053147	0.0188228	0.0154436	0.0156634	0.0299257	0.154959	0.0229027	0.0568039	0.0961937	0.0206685	0.183928	0.0131303	0.029613	0.0548551	0.0763949	0.0262827	0.117933	0.00747969	0.0400385	0.0551091	0.0696984	0.0195722	0.0283899	0.0443715	0.0265354	0.0308483
Cinpu.S011400	ctg_3	5916759	5923517	arginine/serine-rich zinc knuckle-containing protein	PF00098;PF00076	NA	NA	17	NA	0.368327	0.414564	0.393496	0.408496	0.38673	0.363326	0.373262	0.417822	0.325104	0.390112	0.346025	0.408664	0.358311	0.360875	0.327919	0.415819	0.41314	0.446878	0.379246	0.362568	0.446044	0.478719	0.430753	0.379478	0.466738	0.347212	0.301716	0.389679	0.472509
Cinpu.S011410	ctg_3	5925025	5927899	ABC-2 type transporter family protein	PF00005;PF01061	NA	NA	23	NA	0.00107603	0.00207355	0.00134567	0.00258108	0	0	0.000382686	0.0049477	0	0	0	0.00091925	0	0	0	0	0	0	0	0	0	0	0	0	0	0	0	0	0
Cinpu.S011420	ctg_3	5929618	5930649	conserved hypothetical protein	NA	OG0013445	AT5G02640.1	4	NA	0	0	0	0	0	0	0.00201693	0	0	0	0	0	0	0	0	0	0	0.0031558	0.00166901	0	0	0	0	0	0	0	0.0750826	0	0
Cinpu.S011430	ctg_3	5935055	5936992	Lung seven transmembrane receptor family protein	PF06814	NA	NA	5	NA	0.166795	0.217189	0.225625	0.158394	0.230567	0.258104	0.223504	0.266024	0.180425	0.223479	0.193126	0.19946	0.227852	0.174228	0.227463	0.285208	0.271874	0.253818	0.173155	0.196899	0.213577	0.317694	0.291575	0.243952	0.409118	0.428828	0.439536	0.369564	0.230597
Cinpu.S011440	ctg_3	5941790	5949085	Lipin family protein	PF04571;PF08235;PF16876	OG0002224	AT3G09560.1, AT3G09560.2, AT3G09560.3, AT3G09560.4	15	NA	0.318069	0.295479	0.318857	0.335318	0.402326	0.382227	0.346986	0.292798	0.291872	0.313532	0.31971	0.274019	0.307102	0.327645	0.265494	0.287061	0.290707	0.315966	0.300251	0.267241	0.540448	0.330158	0.303986	0.273906	0.266176	0.394106	0.243573	0.593887	0.375207
Cinpu.S011450	ctg_3	5949762	5960793	conserved hypothetical protein	NA	NA	NA	16	NA	0.0656686	0.0395168	0.0595726	0.0867619	0.0267874	0.0283143	0.0282726	0.0421236	0.0474566	0.0628874	0.0840724	0.0996355	0.0352857	0.0719733	0.054715	0.0786704	0.162151	0.0504659	0.0374184	0.0689497	0.0748258	0.04235	0.0254469	0.111066	0.200462	0.0592142	0.0941508	0.0462486	0.00426002
Cinpu.S011460	ctg_3	5963027	5964763	Probable membrane-associated kinase regulator	NA	OG0012001	AT2G37380.1	10	NA	0.075623	0.0790293	0.0851009	0.0965552	0.00777747	0.0128313	0.0233632	0.0336356	0.0265401	0.0927535	0.186894	0.108341	0.018451	0.0203021	0.0279898	0.0248241	0.0848737	0.0628223	0.122902	0.0683595	0.00392085	0.0648888	0.0664729	0.388711	0.0403883	0.0152309	0.00612759	0.0228878	0.114956
Cinpu.S011480	ctg_3	5967127	5970775	Ankyrin repeat family protein	PF13962;PF12796	NA	NA	10	NA	0.185477	0.293293	0.163315	0.224405	0.155905	0.195055	0.144376	0.176169	0.0966132	0.167273	0.236981	0.195602	0.176178	0.127478	0.209163	0.106272	0.192822	0.179947	0.208313	0.182762	0.219989	0.191673	0.102829	0.93513	0.129748	0.149507	0.176305	0.211704	0.104525
Cinpu.S011490	ctg_3	5973468	5977212	Pectin lyase-like superfamily protein	PF00544	NA	NA	8	NA	0.194865	0.141904	0.0956028	0.175969	0.0927639	0.130819	0.100645	0.084308	0.0986246	0.0306782	0.0587412	0.149146	0.102458	0.0733424	0.12596	0.0512291	0.0777672	0.093815	0.0380733	0.078161	0.065077	0.0825452	0.137139	0.0832284	0.105192	0.0164356	0.0372053	0.0551526	0.0221099
Cinpu.S011510	ctg_3	5994549	5998797	UDP-glucuronic acid decarboxylase	PF16363	NA	NA	5	NA	0.111798	0.159935	0.146171	0.117722	0.134283	0.130419	0.122723	0.104949	0.0803336	0.127856	0.121822	0.124237	0.121101	0.0806546	0.0725925	0.187104	0.160448	0.13441	0.180341	0.194148	0.0577095	0.230753	0.213295	0.230139	0.357842	0.243904	0.172891	0.233485	0.119127
Cinpu.S011520	ctg_3	5999581	6002409	Chloroplast-targeted copper chaperone protein	PF00403	NA	NA	16	NA	0.014678	0.0279813	0.075501	0.0160285	0.0506119	0.0549622	0.0220684	0.0195006	0.00928185	0.0153933	0.0217368	0.0566988	0.0284057	0.0186174	0.0184132	0.0606246	0.0496131	0.107572	0.0258771	0.0456292	0.0170603	0.0113647	0.875422	0.0100827	1.23961	0.253169	0.00857529	0.0904857	0.0151276
Cinpu.S011530	ctg_3	6004008	6011151	DUF4378 domain containing protein	PF14383;PF14309	NA	NA	7	NA	0.054921	0.100173	0.0381944	0.0621653	0.083708	0.0638085	0.0572727	0.100004	0.0384892	0.174333	0.0552555	0.0591018	0.0764025	0.0456394	0.122992	0.493152	0.790337	0.219967	0.130281	0.031918	0.257918	0.032944	0.762011	0.0781298	0.685522	0.721444	0.0672641	0.235562	0.0435586
Cinpu.S011550	ctg_3	6011080	6012628	hypothetical protein	NA	NA	NA	12	NA	0.000596979	0.00396668	0.00027864	0.000966664	0.000308399	0	0.00300067	0	0	0	0	0	0.00133908	0	0	0	0.0030571	0	0.00247276	0.00390585	0	0	0.00322373	0	0.00376511	0.012739	0	0	0.013
Cinpu.S011560	ctg_3	6018332	6019924	Tetratricopeptide repeat (TPR)-like superfamily protein	NA	OG0002678	AT1G01990.1, AT2G37400.1, AT3G53560.1, AT3G53560.2, AT5G02590.1	12	NA	0.104387	0.0711824	0.14483	0.109949	0.0735843	0.0606401	0.0655482	0.116496	0.151294	0.0793908	0.126117	0.128957	0.0633572	0.11528	0.0417581	0.108673	0.105695	0.111024	0.0732221	0.140958	0.127528	0.0916342	0.197286	0.0612821	0.165403	0.209133	0.0739233	0.256403	0.0971242
Cinpu.S011570	ctg_3	6020900	6022917	Plant protein 1589 of unknown function (A_thal_3526) domain containing protein	PF09713	OG0006389	AT5G02580.1, AT5G02580.2, AT5G02580.3	2	NA	0.173172	0.0213156	0.0299629	0.0571524	0.0109958	0.00803458	0.0248081	0.0330997	0.0246333	0.0137138	0.0399513	0.0455499	0.0317645	0.0275957	0.0128798	0.00387047	0.00700224	0.036834	0.00956247	0.0408324	0.019083	0.00906349	0.0197056	0.0316654	0.00963606	0	0	0	0.0101873
Cinpu.S011580	ctg_3	6026302	6026783	hypothetical protein	NA	NA	NA	9	NA	0.0912307	0.159229	0.117815	0.138827	0.116078	0.135439	0.115913	0.0965868	0.10838	0.149529	0.0958085	0.10323	0.0862283	0.110466	0.0882527	0.128971	0.138419	0.119306	0.133044	0.116613	0.134163	0.140737	0.108377	0.18333	0.105765	0.0988435	0.0893222	0.0876803	0.140336
Cinpu.S011590	ctg_3	6026817	6030677	FUS3-complementing gene	PF00069	OG0012765	AT3G53570.3, AT3G53570.5	17	NA	0.0183256	0.0284818	0.0191714	0.0253272	0.0229586	0.0266817	0.0168532	0.019096	0.0241906	0.0276008	0.0161932	0.0213506	0.0210602	0.0269925	0.0291017	0.0211038	0.0181263	0.0291938	0.0186306	0.00861772	0.0341322	0.0266394	0.0175174	0.0215355	0.0187394	0.0130837	0.00694949	0.0263766	0.0818151
Cinpu.S011600	ctg_3	6031943	6033673	Pentatricopeptide repeat (PPR) superfamily protein	PF20431;PF13041	OG0013882	AT5G42450.1, AT5G42450.2	18	NA	0.012709	0.00978281	0.0177402	0.0124465	0.00955991	0.0162681	0.00955838	0.021541	0.0139766	0.00883746	0.00873701	0.0068747	0.032033	0.00411735	0.0118583	0.00576118	0.0272018	0.00728145	0.0114342	0.0138764	0.0050783	0.0258656	0.015123	0.00443693	0.0172748	0.0303682	0	0	0
Cinpu.S011610	ctg_3	6035963	6038061	F-box family protein	NA	OG0012039	AT2G39490.1	3	14	0.0327924	0.0729431	0.0350241	0.0267498	0.103692	0.193134	0.245354	0.104161	0.0122089	0.0685633	0.0209204	0.0105698	0.189038	0.00919273	0.0611509	0.0248617	0.0400322	0.0917175	0.0162873	0.00970509	0.175641	0.0210496	0.0197182	0.0177544	0.0142624	0.0387965	0.0885049	0.0351875	0.00788705
Cinpu.S011620	ctg_3	6045671	6047665	F-box family protein	PF00646	OG0012039	AT2G39490.1	2	NA	0.00255591	0	0	0	0	0	0	0.00197075	0.0013719	0.000953922	0	0	0.0086056	0.00157654	0.00302814	0	0	0	0	0	0	0	0.00218636	0	0	0	0	0	0
Cinpu.S011630	ctg_3	6052484	6056241	diaminopimelate epimerase family protein	PF01678	OG0002277	AT3G53580.1	12	NA	0.178522	0.207977	0.227796	0.178171	0.210363	0.193435	0.204491	0.279858	0.175844	0.286377	0.247434	0.247728	0.148579	0.18088	0.206005	0.335089	0.265765	0.261294	0.258583	0.186956	0.261737	0.235114	0.128004	0.244271	0.314062	0.354576	0.13214	0.191024	0.271953
Cinpu.S011640	ctg_3	6070495	6075915	DNAse I-like superfamily protein	PF03372	OG0004105	AT2G37440.1, AT2G37440.2, AT2G37440.3	11	NA	0.00437875	0.00247249	0.000802117	0.00989705	0	0.00126449	0.00203074	0.00171847	0.00332648	0	0.00132235	0.00307225	0.00198158	0.00791772	0.0047896	0.00512835	0	0	0.00125419	0	0	0.0109298	0.00525905	0.0114705	0	0	0	0.00983477	0
Cinpu.S011650	ctg_3	6076452	6080420	nodulin MtN21 /EamA-like transporter family protein	PF00892	OG0002177	AT2G37450.1, AT2G37450.2, AT2G37450.3, AT2G37460.1	22	NA	0.13142	0.156425	0.135234	0.118215	0.137436	0.129034	0.147022	0.321952	0.0990775	1.05663	0.196449	0.123125	0.126287	0.143413	0.511	2.43665	0.305733	0.610926	2.73265	0.0958079	0.144872	0.137598	0.170416	0.205675	0.354322	0.109316	0.09856	0.128597	0.191176
Cinpu.S011660	ctg_3	6084746	6089423	Ras-related small GTP-binding family protein	PF00071	NA	NA	2	NA	0.128656	0.165907	0.114524	0.0764111	0.106658	0.119691	0.146431	0.143506	0.0535365	0.147434	0.105808	0.0888965	0.239827	0.0489461	0.245474	0.145398	0.12538	0.135205	0.166487	0.0654053	0.0885062	0.157963	0.0885003	0.1667	0.0978241	0.0901841	0.145671	0.102678	0.0657149
Cinpu.S011670	ctg_3	6089479	6090771	hypothetical protein	NA	NA	NA	23	NA	0.00180403	0.00312255	0.00197532	0.00384392	0.00292595	0.0065339	0.00337037	0.00494801	0.00309874	0	0.00516648	0.00273379	0.000780429	0	0.00592722	0.00138654	0.00157603	0	0.00120263	0	0.00169114	0.00216706	0.00363679	0	0	0.00374128	0	0	0
Cinpu.S011680	ctg_3	6092455	6096557	pyrophosphorylase	PF00719	NA	NA	16	NA	0.457347	0.306603	0.45089	0.39549	0.227731	0.270972	0.224279	0.368838	0.426231	0.215136	0.351782	0.283404	0.427134	0.464657	0.460368	0.378183	0.361529	0.382289	0.427568	0.384075	0.241479	0.307413	0.488972	0.287314	1.37437	0.310229	0.548193	0.275884	0.362077
Cinpu.S011690	ctg_3	6102416	6105218	conserved hypothetical protein	NA	NA	NA	12	NA	0.0847382	0.0816378	0.129753	0.0964967	0.0825183	0.0687724	0.0931992	0.104483	0.112102	0.0962034	0.10012	0.114123	0.054619	0.100714	0.0867723	0.120559	0.0867847	0.117731	0.0699552	0.137342	0.130812	0.0735581	0.122776	0.0626039	0.228004	0.194856	0.0785877	0.195644	0.178594
Cinpu.S011700	ctg_3	6105266	6105873	Histone superfamily protein	PF00125	NA	NA	7	NA	0.312933	0.292271	0.29693	0.303215	0.343971	0.336514	0.337291	0.371704	0.347282	0.298516	0.343474	0.334437	0.326889	0.349938	0.325432	0.337292	1.4431	0.494798	0.254751	0.28206	0.347422	0.368145	0.362563	0.311788	1.18409	1.48285	0.404516	0.741301	0.312123
Cinpu.S011710	ctg_3	6119404	6121455	histone H2A	PF16211;PF00125	NA	NA	14	NA	0.792377	0.732818	0.843703	0.992838	0.562158	0.546369	0.503412	0.415452	1.0243	0.639253	1.04266	0.937294	0.367325	1.08556	0.408916	0.498188	0.716873	0.644879	0.52678	0.843859	0.642736	0.744883	0.314364	0.721719	0.336747	0.430317	0.344536	0.435659	0.842313
Cinpu.S011720	ctg_3	6121029	6124924	hypothetical protein	NA	NA	NA	9	NA	0.543633	0.589185	0.386709	0.698092	0.508049	0.733524	0.547818	0.459235	0.545593	0.498796	0.640275	0.547409	0.637084	0.701584	0.498048	0.574634	0.344877	0.505493	0.639766	0.41486	0.718357	0.72683	0.275527	0.819369	0.539069	0.222511	0.656434	0.360669	0.282799
Cinpu.S011730	ctg_3	6124952	6126585	conserved hypothetical protein	NA	NA	NA	9	NA	0.263439	0.471541	0.327724	0.325248	0.249868	0.360456	0.291606	0.266072	0.223826	0.343323	0.302079	0.273094	0.266643	0.299206	0.31367	0.340882	0.319275	0.33568	0.394153	0.302132	0.243765	0.539211	0.263127	0.479998	0.376073	0.158885	0.474204	0.284222	0.301471
Cinpu.S011740	ctg_3	6127161	6129341	RNA-binding (RRM/RBD/RNP motifs) family protein	PF00076	OG0005749	AT2G37510.1, AT2G37510.2	12	NA	0.137684	0.130118	0.188687	0.161696	0.151605	0.141368	0.148762	0.184736	0.161288	0.114533	0.138812	0.175141	0.129473	0.149914	0.0906629	0.162718	0.198942	0.164456	0.122124	0.178224	0.17406	0.25896	0.162745	0.12179	0.193779	0.352131	0.198167	0.139432	0.250911
Cinpu.S011750	ctg_3	6131554	6139165	Acyl-CoA N-acyltransferase with RING/FYVE/PHD-type zinc finger domain	PF16135;PF00628	OG0001653	AT2G37520.1, AT3G53680.1, AT3G53680.2	11	NA	0.0427941	0.0507374	0.0375215	0.0599246	0.0328836	0.0344864	0.0286315	0.0460552	0.0287562	0.0618839	0.0570727	0.057164	0.0256493	0.0574302	0.0216821	0.0392323	0.0164632	0.0534711	0.0521337	0.0412421	0.0411389	0.037975	0.0310405	0.0524075	0.0154152	0.00277188	0.00857529	0.0895735	0.00212225
Cinpu.S011760	ctg_3	6144209	6144992	hypothetical protein	NA	NA	NA	12	NA	0.0179534	0.0159509	0.103472	0.0131824	0.0557794	0.0195574	0.0132821	0.0277655	0.0292848	0.0261525	0.0311306	0.0380391	0.0217828	0.0336794	0.0101479	0.0444218	0.0393405	0.0572176	0.0304681	0.113043	0.0223249	0.0222364	0.053047	0.012685	0.114995	0.12057	0.0288191	0.139587	0.0650265
Cinpu.S011770	ctg_3	6149340	6155219	Pentatricopeptide repeat (PPR) superfamily protein	PF01535;PF00241;PF13041	NA	NA	5	NA	0.0423345	0.0979544	0.0513837	0.0509382	0.0808593	0.11385	0.0688527	0.0713872	0.0431823	0.12332	0.0924837	0.0683867	0.0547074	0.0341273	0.0620066	0.185826	0.0894343	0.0823128	0.126485	0.0496255	0.0603825	0.173017	0.177262	0.119676	0.267094	0.0505719	0.358868	0.14409	0.185358
Cinpu.S011780	ctg_3	6161706	6170269	eukaryotic translation initiation factor 3A	PF01399	OG0019048	AT4G11420.1	9	NA	0.472371	0.584615	0.597216	0.499751	0.442588	0.454779	0.43452	0.454345	0.481132	0.527109	0.512111	0.538115	0.36224	0.496178	0.486635	0.504462	0.604914	0.508372	0.523463	0.556434	0.487323	0.555709	0.506532	0.560458	0.520783	0.495105	0.558977	0.376458	0.598945
Cinpu.S011790	ctg_3	6181492	6185542	Major facilitator superfamily protein	PF05978	OG0005908	AT3G09470.2	9	NA	0.216529	0.236731	0.156331	0.204015	0.157963	0.149687	0.159991	0.278139	0.142129	0.22108	0.232633	0.231556	0.152433	0.17727	0.172533	0.264775	0.155357	0.180833	0.206556	0.183578	0.241813	0.27033	0.14509	0.255921	0.321775	0.105887	0.244519	0.226095	0.29158
Cinpu.S011800	ctg_3	6186191	6190988	NAD(P)-binding Rossmann-fold superfamily protein	PF00106	NA	NA	3	10	0.044513	0.0393428	0.0698501	0.0264739	0.821058	0.561261	0.515454	0.178617	0.107602	0.0472525	0.0344736	0.0264941	0.524116	0.114333	0.0501956	0.0470545	0.0578653	0.191276	0.0407505	0.0609916	1.22225	0.0353556	0.0619559	0.0600614	0.0210096	1.00186	0.0744939	0.83992	0.0134637
Cinpu.S011810	ctg_3	6196940	6199117	hypothetical protein	NA	NA	NA	3	13	0.000415337	0.00828671	0.00495647	0.00622968	0.00992778	0.0242559	0.0139616	0.00392052	0.00596577	0.00263836	0.00140168	0.00713351	0.0158424	0.00742147	0.00848539	0.00220018	0.00513401	0.00571239	0.0116243	0.00185861	0.0111409	0.01765	0.00377604	0.010535	0.00616953	0.00641838	0.00779754	0.00663161	0
Cinpu.S011820	ctg_3	6199167	6201738	ARF-GAP domain	PF01412	OG0004322	AT3G53710.1, AT3G53710.2, AT3G53710.3	15	NA	0.0304038	0.0496997	0.0339661	0.0208497	0.047548	0.0414971	0.0370515	0.0144289	0.0144978	0.0271707	0.0217737	0.029297	0.0526975	0.0155812	0.0346906	0.0185498	0.0126089	0.0355619	0.00704512	0.0254711	0.016291	0.0142428	0.041715	0.0333285	0.028435	0.057994	0.0461726	0.0837192	0.0547878
Cinpu.S011830	ctg_3	6201940	6202650	Histone superfamily protein	PF15511	OG0000304	AT1G07660.1, AT1G07820.1, AT1G07820.2, AT2G28740.1, AT3G45930.1, AT3G46320.1, AT3G53730.1, AT5G59690.1, AT5G59970.1, AT5G59970.2	12	NA	0.519144	0.422894	0.68002	0.569572	0.682336	0.624593	0.603759	0.651252	0.725313	0.57606	0.754296	0.759808	0.466746	0.612815	0.387197	0.752295	1.7655	0.749776	0.447397	0.703605	0.761741	0.629772	0.864129	0.540456	1.14126	2.0352	0.58689	0.913104	0.557057
Cinpu.S011840	ctg_3	6203424	6209624	SANTA (SANT Associated) domain containing protein	PF09133	NA	NA	7	NA	0.0386423	0.0893115	0.0403955	0.0296971	0.0642448	0.048762	0.0663269	0.0504671	0.0282965	0.159136	0.0429891	0.0506546	0.0383772	0.0245798	0.0664024	0.146428	0.458602	0.0958481	0.0953724	0.0329073	0.0340842	0.0507213	0.104705	0.0268645	0.0383583	0.278981	0.142409	0.0171057	0.0727773
Cinpu.S011850	ctg_3	6209768	6211464	Oligosaccaryltransferase	PF10215	OG0005907	AT3G09455.1, AT3G09455.2, AT3G12587.1, AT5G02502.1	12	NA	0.294959	0.290662	0.418103	0.300341	0.416786	0.466783	0.383114	0.513159	0.290068	0.387438	0.361483	0.369543	0.282697	0.243986	0.344707	0.510597	0.492151	0.532133	0.352932	0.407337	0.416777	0.526496	0.631468	0.341421	0.755299	0.816825	0.61036	0.845563	0.584159
Cinpu.S011860	ctg_3	6211462	6215821	Fusaric acid resistance protein family domain containing protein	PF04632	NA	NA	16	NA	0.00587558	0.00130995	0.00037071	0.00167467	0.00564522	0	0.000760588	0	0	0.00246188	0.00151758	0.00121834	0.0099821	0.00102363	0.00665514	0	0.00481225	0.00506506	0	0.00590938	0	0	0	0.0115966	0.0423239	0.00915022	0	0	0
Cinpu.S011870	ctg_3	6222786	6225335	heat shock protein 70 (Hsp 70) family protein	PF00012	NA	NA	5	NA	0.216872	0.168861	0.142876	0.100017	0.18908	0.174339	0.172232	0.281155	0.0883961	0.201011	0.184045	0.173041	0.250051	0.0632726	0.286794	0.219137	0.213728	0.229092	0.171047	0.137335	0.244345	0.16336	0.272465	0.244425	0.230441	0.32226	0.187516	0.195445	0.252353
Cinpu.S011880	ctg_3	6225351	6225731	heat shock cognate protein 70-1	PF00012	NA	NA	12	NA	0.614013	0.47718	0.537487	0.388039	0.580783	0.443524	0.627397	0.843373	0.331437	0.718648	0.602399	0.521713	0.641996	0.245127	0.749182	0.72797	0.775006	0.691005	0.630125	0.467694	0.628088	0.600543	1.00406	0.519847	0.900472	1.27003	0.872313	0.965419	1.02365
Cinpu.S011890	ctg_3	6228490	6230325	HSP20-like chaperones superfamily protein	NA	NA	NA	13	NA	0.153804	0.14702	0.147449	0.144921	0.149594	0.132581	0.14781	0.14548	0.143035	0.198253	0.178238	0.18013	0.136327	0.147349	0.193299	0.173501	0.133872	0.183972	0.273178	0.178307	0.124691	0.161307	0.182377	0.159063	0.178057	0.131844	0.16908	0.106345	0.165114
Cinpu.S011910	ctg_3	6244282	6245789	RING/U-box superfamily protein	PF13639	OG0012004	AT2G37580.1	11	NA	0.100932	0.0771243	0.073794	0.0823619	0.0599653	0.0289883	0.0464938	0.0785915	0.0575758	0.0720141	0.106427	0.10033	0.0426502	0.061935	0.0723271	0.037159	0.048432	0.0545533	0.0742722	0.0466741	0.0849109	0.0279664	0.0218971	0.0511586	0.027525	0.00710646	0	0.0455594	0.0411831
Cinpu.S011920	ctg_3	6248205	6253845	Core-2/I-branching beta-1,6-N-acetylglucosaminyltransferase family protein	PF02485	OG0017638	AT2G37585.1	4	NA	0.179643	0.22944	0.175579	0.181667	0.175603	0.128327	0.147362	0.156192	0.169359	0.135013	0.150148	0.20209	0.15361	0.157792	0.133391	0.117713	0.210281	0.162765	0.179163	0.166949	0.135051	0.183701	0.198453	0.0475474	0.22627	0.13697	0.270839	0.16212	0.0906454
Cinpu.S011940	ctg_3	6255448	6257470	DNA binding with one finger 2.4	PF02701	OG0002282	AT3G55370.1, AT3G55370.2, AT3G55370.3, AT5G02460.1	16	NA	0.0138346	0.0150454	0.013495	0.0119472	0.0104793	0.0116835	0.0135328	0.034925	0.013903	0.0450589	0.0216561	0.0108074	0.0151366	0.0103122	0.0323665	0.603334	0.156265	0.0689093	0.0490197	0.0114224	0.0267499	0.0125822	0.120695	0.00804522	1.54631	0.00543443	0.0682466	0.0146976	0.0636862
Cinpu.S011950	ctg_3	6263890	6266819	conserved hypothetical protein	NA	OG0003046	AT3G09430.1, AT3G09430.2, AT3G09430.3	7	NA	0.00716573	0.013068	0.0129596	0.0137188	0.012998	0.00668388	0.0121118	0.0180986	0.00510908	0.0125085	0.01372	0.0120432	0.00531208	0.00638829	0.0073906	0.0129498	0.235581	0.0168724	0.00174215	0.0129742	0.00376735	0.0236874	0.219409	0.020793	0.0217224	0.110322	0.06085	0.0152866	0
Cinpu.S011970	ctg_3	6275935	6279383	Transducin/WD40 repeat-like superfamily protein	PF00400	OG0008285	AT2G37670.1, AT2G37670.2	12	NA	0	0	0	0.00042118	0.00214409	0	0	0	0	0	0	0.00115226	0	0	0	0	0	0	0	0	0	0	0	0	0	0.00446355	0	0	0
Cinpu.S011990	ctg_3	6283371	6285154	hypothetical protein	NA	OG0006135	AT3G61360.1	7	NA	0.0053946	0.00706486	0.0124667	0.00433654	0.0131421	0.00761997	0.01296	0.00502276	0.00599089	0.00590647	0.00946643	0.00538385	0.00844989	0.00941309	0.00513138	0.00436976	0.0613467	0.00589947	0.0161165	0.00096195	0	0.0147366	0.0395967	0.00660059	0.0159549	0.0183536	0.00399108	0	0.0348742
Cinpu.S012000	ctg_3	6285163	6287106	actin-11	PF00022	NA	NA	5	NA	0.215856	0.362292	0.269117	0.222474	0.409542	0.420424	0.32115	0.343226	0.181686	0.388117	0.3349	0.271354	0.336948	0.144814	0.326183	0.473081	0.806979	0.432314	0.479873	0.278751	0.306854	0.328953	0.947682	0.29346	0.598023	0.630168	0.686287	0.874858	0.424421
Cinpu.S012010	ctg_3	6287852	6292274	DIE2/ALG10 family	PF04922	OG0009316	AT5G02410.1	15	NA	0.279692	0.464684	0.362531	0.291371	0.395823	0.458425	0.415674	0.299016	0.240128	0.352306	0.308551	0.304513	0.335757	0.29324	0.300769	0.502987	0.302004	0.325066	0.412744	0.312896	0.322585	0.497794	0.267652	0.450617	0.450373	0.250049	0.394259	0.916582	0.406642
Cinpu.S012020	ctg_3	6293803	6296702	poltergeist like	PF00481	NA	NA	2	NA	0.154281	0.112366	0.159353	0.107496	0.0680735	0.0809326	0.108158	0.1179	0.124526	0.117943	0.102411	0.0962177	0.182868	0.150592	0.126574	0.0588859	0.136568	0.104067	0.0923747	0.151143	0.0964222	0.0472051	0.0662147	0.0821059	0.0507625	0.111853	0.134662	0.137396	0.0665703
Cinpu.S012030	ctg_3	6298870	6303383	Protein of unknown function (DUF3741)	PF12552;PF14309	OG0006388	AT5G02390.1, AT5G02390.2, AT5G02390.3	22	NA	0.0637278	0.0433175	0.0235122	0.0499236	0.0148424	0.017545	0.0145244	0.0794649	0.0156324	0.47017	0.207166	0.0283328	0.0153452	0.0162171	0.183236	0.342305	0.0338556	0.126091	0.456891	0.0144628	0.0358483	0.132913	0.0207037	0.165579	0.124471	0.0185929	0.311674	0.255856	0.074682
Cinpu.S012040	ctg_3	6308268	6309215	Metallothionein domain containing protein	PF01439	NA	NA	16	NA	0.220134	0.255958	0.171911	0.199487	0.246217	0.183588	0.200144	0.259628	0.14005	2.465	0.235976	0.19127	0.240601	0.174386	0.665977	0.271857	0.429738	0.688113	0.346899	0.150443	0.206378	0.22694	0.431337	0.337523	2.88124	0.251824	1.39952	0.280102	0.57024
Cinpu.S012050	ctg_3	6311107	6318979	myb domain protein 3r-5	PF00249	OG0001379	AT5G02320.1, AT5G02320.2, AT5G02320.3	18	NA	0.107879	0.145533	0.132056	0.118149	0.0835129	0.0733679	0.0916462	0.0941719	0.080275	0.129473	0.128863	0.116911	0.0869461	0.0877092	0.100521	0.111516	0.0675084	0.124157	0.120407	0.157502	0.118583	0.108064	0.351955	0.109056	0.108004	0.0606153	0.199755	0.0757677	0.100726
Cinpu.S012060	ctg_3	6320483	6334717	proteolysis	PF02207;PF18995	NA	NA	9	NA	0.622267	0.62386	0.593669	0.55001	0.620713	0.687676	0.575939	0.509206	0.554261	0.627963	0.628854	0.626276	0.749555	0.65059	0.644215	0.732908	0.509485	0.570116	0.544809	0.592287	0.602905	0.615664	0.427859	0.5779	0.782055	0.42308	0.736972	0.653696	0.521297
Cinpu.S012070	ctg_3	6334725	6337466	proteolysis	PF18995	NA	NA	11	NA	0.0763969	0.0842481	0.0705266	0.0895842	0.073492	0.062152	0.0765826	0.0458079	0.0858116	0.059343	0.069672	0.0867017	0.0670107	0.0950321	0.0627172	0.0630561	0.0543061	0.0790811	0.0773832	0.05666	0.0455251	0.0876455	0.0314417	0.0327535	0.0777504	0.0129348	0.0807263	0.0425263	0.0587836
Cinpu.S012080	ctg_3	6343130	6347840	hypothetical protein	PF01429	NA	NA	9	NA	0.214378	0.352706	0.320336	0.242656	0.291374	0.292089	0.322666	0.212971	0.197718	0.291378	0.234635	0.266679	0.275472	0.249144	0.251961	0.286603	0.196722	0.220922	0.239313	0.268805	0.299997	0.287776	0.237879	0.248845	0.294331	0.158195	0.364441	0.17013	0.348029
Cinpu.S012090	ctg_3	6348813	6349787	myb-like HTH transcriptional regulator family protein	PF00249	OG0008284	AT2G37630.1	18	NA	0.0273805	0.1349	0.174486	0.0388701	0.141429	0.0257997	0.0889375	0.0460734	0.0319917	0.0710548	0.0737251	0.125545	0.0363165	0.019272	0.0392104	0.0576363	0.118346	0.0711487	0.0359156	0.10413	0.0729082	0.0542994	0.177246	0.0485135	0.0295451	0.0904676	0.0407007	0.015928	0.0603477
Cinpu.S012100	ctg_3	6349883	6354004	hypothetical protein	NA	NA	NA	19	NA	0.00914586	0.0297177	0.0387189	0.0223581	0.0403433	0.00281263	0.0180126	0.0136594	0.00821996	0.0203934	0.0233645	0.0259778	0.00992692	0.0073627	0.00222974	0.0133119	0.0182119	0.0154684	0.00908358	0.0208339	0.0174749	0.0181311	0.026804	0.00700786	0.04093	0.022052	0	0.00588444	0.022539
Cinpu.S012110	ctg_3	6367013	6372259	Protein kinase superfamily protein	PF00069	NA	NA	9	NA	0.129008	0.217969	0.171174	0.172553	0.160036	0.139002	0.166403	0.181814	0.108781	0.236939	0.156281	0.158578	0.082497	0.118335	0.121975	0.25794	0.185142	0.173716	0.261523	0.134468	0.125302	0.183793	0.162715	0.229491	0.150493	0.130446	0.139598	0.140604	0.253583
Cinpu.S012120	ctg_3	6377914	6379317	Calcium-dependent lipid-binding (CaLB domain) family protein	PF00168	NA	NA	23	NA	0	0	0	0.000795002	0	0.000582494	0	0.0199589	0	0.000780959	0	0	0	0	0.000833749	0	0.000873645	0	0	0	0	0	0	0	0	0	0	0.00590051	0
Cinpu.S012130	ctg_3	6379771	6384098	RHOMBOID-like	PF01694	OG0008217	AT2G29050.1, AT2G29050.2	4	NA	0.172635	0.145311	0.151446	0.203871	0.235974	0.176264	0.173773	0.158192	0.174187	0.169853	0.141396	0.177216	0.243615	0.180304	0.175995	0.205108	0.117359	0.143205	0.152579	0.177718	0.14139	0.165347	0.121287	0.169959	0.2164	0.130789	0.400144	0.169234	0.140813
Cinpu.S012140	ctg_3	6388155	6394038	Oxysterol-binding family protein	PF01237	NA	NA	2	NA	0.674413	0.347954	0.284045	0.329127	0.404748	0.366954	0.431032	0.796282	0.274289	0.363764	0.349414	0.292174	1.04182	0.222787	0.889603	0.368817	0.329382	0.438362	0.353033	0.239714	0.47003	0.27728	0.25085	0.393476	0.354341	0.365754	0.253693	0.362521	0.445529
Cinpu.S012150	ctg_3	6393371	6394577	Putative membrane protein insertion efficiency factor domain containing protein	PF01809	OG0018085	AT3G09310.1	14	NA	0.0815528	0.0468997	0.0870215	0.0917887	0.0403768	0.080472	0.0476036	0.0307013	0.139212	0.0460961	0.0587135	0.0815428	0.0495783	0.145123	0.0183726	0.0606236	0.0711295	0.0614358	0.0319298	0.0721879	0.0678864	0.0307371	0.0236902	0.0328407	0.053101	0.0880986	0.0619948	0.0582789	0.00707089
Cinpu.S012160	ctg_3	6394882	6398444	NAD(P)-binding Rossmann-fold superfamily protein	PF13460	OG0019684	AT5G02240.1	14	NA	0.664375	0.615323	1.05972	0.64286	0.718949	0.916278	0.756901	0.645553	1.0033	0.675929	0.839414	0.993841	0.618117	0.862744	0.456973	0.640114	0.911456	0.833742	0.703963	1.09289	0.629479	0.612703	1.36516	0.614039	0.592111	0.886855	0.496943	1.25678	1.08801
Cinpu.S012170	ctg_3	6402058	6404866	Haloacid dehalogenase-like hydrolase (HAD) superfamily protein	PF13419	OG0000257	AT5G02230.1, AT5G02230.2, AT5G02230.3	22	NA	1.45133	0.981657	1.25261	0.833786	1.21521	0.806676	0.702163	0.924555	0.399539	1.56275	1.28889	0.633927	1.39077	0.375285	1.57289	1.79666	0.81363	1.0665	2.1248	0.793976	0.5603	0.539159	0.411314	1.79006	0.503285	0.313443	0.379705	0.507427	1.04091
Cinpu.S012180	ctg_3	6411950	6414684	FTSH protease	PF00004;PF01434;PF17862	NA	NA	9	NA	0.230039	0.32503	0.261874	0.184595	0.215615	0.237223	0.236567	0.211577	0.122667	0.352398	0.245314	0.203109	0.310191	0.161475	0.284528	0.320443	0.415575	0.236458	0.353177	0.248045	0.17233	0.420243	0.250875	0.465476	0.243172	0.250218	0.425774	0.208731	0.216393
Cinpu.S012190	ctg_3	6414739	6415928	FTSH protease	PF06480	NA	NA	10	NA	0.0101268	0.0035682	0.00647126	0.00313597	0.00758567	0.0100893	0.00461133	0.0101105	0.00335123	0.0107983	0.00871783	0.00427006	0.012992	0.00527652	0.0105597	0.00843769	0.00750843	0.00874196	0.00526762	0.00560917	0.0098217	0.00527209	0.00196677	0.0198962	0.00959961	0.00364558	0.00349248	0.0152866	0.0113826
Cinpu.S012200	ctg_3	6418692	6421052	conserved hypothetical protein	NA	OG0019683	AT5G02220.1	2	NA	0.0615027	0.0188764	0.00498607	0.00469498	0.00974046	0.0109546	0.0139115	0.0161723	0.00337124	0.0205888	0.0100163	0.0117447	0.165448	0.0137909	0.129755	0.0102224	0.0676937	0.0319042	0.0183926	0.0019169	0.00966472	0	0.0151964	0.00889354	0.0312944	0.02647	0.0139687	0.0155244	0
Cinpu.S012210	ctg_3	6424720	6427365	laccase	PF00394;PF07731;PF07732	NA	NA	4	NA	0	0.000938282	0.000838219	0	0.000378498	0	0.00163446	0.00133654	0	0.00185197	0.000955461	0	0	0	0.00305437	0.0013555	0.000681266	0.0031558	0.00311602	0	0	0.00236589	0	0	0	0	0.041328	0	0
Cinpu.S012220	ctg_3	6425796	6430095	far-red-elongated hypocotyl1-like	NA	NA	NA	10	NA	0.0492545	0.100206	0.0802914	0.0533131	0.0783013	0.0941417	0.082635	0.0563029	0.0362548	0.0905035	0.0794242	0.0724609	0.0821684	0.042687	0.0960878	0.104616	0.0744339	0.102998	0.117622	0.0667487	0.0736384	0.105757	0.0531075	0.195484	0.0384785	0.0497894	0.0676118	0.0449432	0.0841434
Cinpu.S012230	ctg_3	6430902	6434440	DHHC-type zinc finger family protein	PF01529	OG0003045	AT3G09320.1	3	1	0.113203	0.209367	0.142938	0.178854	0.253159	0.284605	0.209655	0.165817	0.118007	0.178858	0.175337	0.128074	0.173284	0.125367	0.1365	0.177302	0.155715	0.167953	0.212236	0.124032	0.127606	0.189739	0.179936	0.212961	0.153469	0.0698576	0.17465	0.137523	0.164874
Cinpu.S012240	ctg_3	6439011	6441731	laccase	PF00394;PF07732;PF07731	OG0014133	AT5G60020.3	4	NA	0.000949738	0	0.000980117	0.0015733	0.00167516	0.00181185	0.00201693	0.000529725	0.000366082	0.00285498	0.00123782	0	0	0	0.000836125	0.00675556	0	0.00609395	0.00589113	0	0.00325458	0	0.00166669	0.00589482	0	0	0.202724	0	0
Cinpu.S012250	ctg_3	6445988	6449504	Transmembrane amino acid transporter family protein	PF01490	NA	NA	13	NA	0	0.000969673	0	0	0	0	0	0	0	0.00123928	0	0.00134496	0	0.00126841	0	0	0	0	0.00352197	0	0	0.00232407	0	0	0	0	0	0	0
Cinpu.S012260	ctg_3	6452570	6454745	Fes1A	PF08609	OG0005905	AT3G09350.1, AT3G09350.2, AT3G09350.3, AT3G09350.4	12	NA	0.124263	0.109482	0.123362	0.113406	0.116928	0.108591	0.120161	0.166644	0.123833	0.103165	0.107604	0.130536	0.101253	0.123	0.107006	0.12361	0.123392	0.118296	0.1233	0.124718	0.140964	0.128301	0.148175	0.123562	0.152206	0.261226	0.0476249	0.0885641	0.0930017
Cinpu.S012270	ctg_3	6454956	6455340	hypothetical protein	NA	NA	NA	15	NA	0.0268418	0.0249186	0.0333457	0.023655	0.0366733	0.047073	0.0232527	0.0562435	0.0226077	0.036491	0.0284678	0.0328701	0.026416	0.0209454	0.0323641	0.0515556	0.0389441	0.0401035	0.0219456	0.0272679	0.0270549	0.0210494	0.0407575	0.0153234	0.0570118	0.022872	0.0579646	0.089042	0.0399089
Cinpu.S012280	ctg_3	6455368	6457560	2-oxoglutarate (2OG) and Fe(II)-dependent oxygenase superfamily protein	PF03171;PF14226	NA	NA	7	NA	0	0	0	0	0.00112322	0	0	0.00107097	0.00175674	0	0.00216234	0	0	0	0	0.00136492	0.00310457	0	0	0	0	0	0	0	0	0	0	0	0
Cinpu.S012290	ctg_3	6458573	6460069	Ribosomal protein S1, mitochondrial	NA	NA	NA	14	NA	0.205659	0.193899	0.344556	0.25622	0.243923	0.188876	0.146671	0.179604	0.337093	0.192741	0.256577	0.28689	0.135501	0.310187	0.131308	0.214982	0.304749	0.235635	0.16678	0.363817	0.223653	0.22023	0.301816	0.171825	0.265382	0.336997	0.215076	0.285281	0.2363
Cinpu.S012300	ctg_3	6460542	6465836	Vacuolar import and degradation protein domain containing protein	PF02984;PF00134;PF09783	OG0012005	AT2G37680.1, AT2G37680.2	12	NA	0.166968	0.195669	0.174757	0.216493	0.165937	0.130251	0.113415	0.155815	0.163957	0.156196	0.176751	0.186253	0.118249	0.189338	0.147819	0.167795	0.152572	0.12004	0.208344	0.117742	0.166805	0.19236	0.139237	0.213726	0.138436	0.645532	0.144385	0.251338	0.099839
Cinpu.S012310	ctg_3	6467500	6469536	receptor lectin kinase	PF00139;PF00069	NA	NA	3	14	0.0502209	0.0237968	0.0186873	0.0208888	0.208604	0.118412	0.119739	0.0247376	0.0229225	0.0202083	0.0109301	0.0104125	0.241822	0.0116546	0.0500445	0.0292437	0.0163334	0.0716863	0.017851	0.0237652	0.368357	0.014275	0.0218849	0	0.0107593	0.0549383	0	0.0917346	0.0290353
Cinpu.S012320	ctg_3	6478528	6481157	receptor lectin kinase	PF07714;PF00139	NA	NA	19	NA	0.00962095	0.00802882	0.00430506	0.000933528	0.0826848	0.00680147	0.015154	0.0268569	0.00347885	0.0085459	0.00708395	0.00176691	0.0355287	0.00670638	0.00136266	0.00846441	0.0139042	0.0725456	0.00302651	0.0077862	1.21187	0.00931878	0.0125592	0.0182401	0.010131	0.0103624	0	0.0114936	0.00522706
Cinpu.S012330	ctg_3	6499349	6501745	receptor lectin kinase	PF00069;PF00139	NA	NA	19	NA	0.00152581	0.00169492	0.000526796	0.00292716	0.0139701	0.00135358	0.00754916	0.0370308	0.00269012	0.00151602	0.00310919	0	0.00611029	0.000821921	0.00247835	0	0.00628056	0.00863422	0.00205516	0	0.379325	0	0.004568	0.00896224	0.00545857	0	0	0.00640878	0
Cinpu.S012340	ctg_3	6504227	6505931	hypothetical protein	NA	NA	NA	7	NA	0	0.000765261	0.000956832	0.000720149	0.000572626	0	0	0.000788728	0.00145514	0	0.000642679	0	0	0.00255208	0.00190426	0	0.0043472	0.00288433	0	0.00248845	0	0	0	0	0	0	0	0	0
Cinpu.S012350	ctg_3	6505542	6507031	Concanavalin A-like lectin protein kinase family protein	PF00139	NA	NA	19	NA	0	0	0	0.000934244	0.00271122	0	0.00176681	0.00404342	0.000985245	0	0	0	0.001266	0	0	0	0	0	0	0	0.0301546	0	0	0	0	0	0	0	0
Cinpu.S012360	ctg_3	6508789	6510822	receptor lectin kinase	PF00139;PF00069	NA	NA	19	NA	0.0112995	0.00702983	0.00745854	0.00514355	0.0469321	0.0286541	0.0236508	0.0176728	0.00648047	0.00205112	0	0.00397643	0.066341	0.00339205	0.0171132	0.00596583	0.00953958	0.0264301	0.00730827	0.00464939	0.24044	0.00226187	0	0	0.0107593	0.0100999	0	0	0.0290353
Cinpu.S012370	ctg_3	6526030	6528586	receptor lectin kinase	PF00139;PF07714	NA	NA	19	NA	0.000510116	0	0.000526796	0.00175705	0.00386341	0.000931905	0.00279339	0.0369314	0.000981017	0.000758299	0.00141135	0.00145585	0.00150948	0	0.000863191	0	0.00164219	0.00529237	0	0.00168667	0.101785	0	0	0.011249	0	0	0	0	0
Cinpu.S012380	ctg_3	6534905	6537981	receptor lectin kinase	PF07714;PF00139	OG0008287	AT2G37710.1	23	NA	0.000956374	0.000840445	0.000782687	0.00412926	0	0.00246742	0.000897161	0.023991	0.00114361	0.0140712	0.00805653	0.00302516	0.00165003	0.00191273	0.00248505	0.00357543	0.00164774	0.01046	0.00943717	0.0029694	0	0.00681303	0.00371946	0	0	0	0	0	0.0134637
Cinpu.S012390	ctg_3	6539949	6540865	Serine protease inhibitor, potato inhibitor I-type family protein	PF00280	NA	NA	14	NA	0.0705692	0.0524694	0.100606	0.0722203	0.087902	0.0753216	0.0786725	0.0613352	0.133025	0.052572	0.0842334	0.0979346	0.063649	0.0989113	0.0390677	0.0550585	0.0565276	0.0849952	0.0456228	0.0958735	0.0862091	0.0656353	0.0749201	0.076919	0.0514869	0.113524	0.0229053	0.117723	0.102488
Cinpu.S012400	ctg_3	6541719	6544247	rubisco activase	PF00004	NA	NA	14	NA	0.0456175	0.0372302	0.0343439	0.0780722	0.00673727	0.00460722	0.00757046	0.0229034	0.0711944	0.0108693	0.0170472	0.0565887	0.00405182	0.0692785	0.00892518	0.00606637	0.0294163	0.0314717	0.0119973	0.0284344	0.0106514	0.0232455	0.0128249	0.0322597	0.00234602	0	0	0.0735586	0.0318932
Cinpu.S012410	ctg_3	6545600	6548223	Protein of unknown function (DUF668)	PF05003;PF11961	NA	NA	2	NA	0.0302052	0.0241298	0.00375246	0.00105726	0.0307073	0.00746056	0.0389662	0.0458763	0.00225851	0.00235351	0.00377137	0.00390503	0.106239	0.00400834	0.0478644	0.00220466	0.0124678	0.0225172	0.00416795	0.0072126	0.0728086	0.00679826	0.00696707	0	0.0132064	0.00381915	0	0.0145546	0.00869008
Cinpu.S012420	ctg_3	6550493	6554620	Protein of unknown function (DUF604)	PF04646	OG0012006	AT2G37730.1	15	NA	0.00217894	0.000387284	0.00286947	0.000986308	0	0.00265822	0.000647783	0.00596095	0	0.00181153	0	0	0.00415367	0	0	0.00571934	0	0	0.00179013	0.00108159	0	0.00183889	0	0	0	0	0	0.0173136	0
Cinpu.S012430	ctg_3	6564778	6568987	Ribosomal protein L24e family protein	PF01246	OG0008374	AT2G44860.1, AT2G44860.2	12	NA	0.286506	0.243226	0.356679	0.305792	0.333509	0.299985	0.277539	0.417921	0.289649	0.325632	0.33965	0.364912	0.256942	0.297059	0.302541	0.392132	0.393294	0.36548	0.274828	0.383431	0.372425	0.266712	0.462396	0.238076	0.4339	0.814437	0.472625	0.281205	0.333499
Cinpu.S012440	ctg_3	6564829	6565452	telomerase activator1	NA	OG0008533	AT3G09290.1, AT3G53820.1	19	NA	0	0	0	0	0	0	0	0	0	0	0	0	0	0	0	0	0	0	0	0.000765129	0.00223606	0	0	0	0	0	0	0	0
Cinpu.S012470	ctg_3	6590673	6598762	NAD(P)-binding Rossmann-fold superfamily protein	PF13561	NA	NA	4	NA	0.0109313	0.0143043	0.0134599	0.0188503	0.0158812	0.0221478	0.0212135	0.00928156	0.0206637	0.00751414	0.0128727	0.00708293	0.00978537	0.0200295	0.00465027	0.0134757	0.0233524	0.0174185	0.00958394	0.00677876	0.025883	0.00922706	0.00702753	0.0143583	0.0163041	0.0219785	0.0421168	0.0194741	0.0103754
Cinpu.S012480	ctg_3	6599063	6600110	hypothetical protein	NA	NA	NA	9	NA	0.00311907	0.00897793	0.00530043	0.00403257	0.00718586	0.00474893	0.00816648	0.00401797	0.00474959	0.0110522	0.00874477	0.00771316	0.00562121	0.00558016	0	0.0097681	0.00511508	0.00805524	0.010486	0.00680555	0.0101582	0.0132045	0.00482728	0.00357063	0	0.00618472	0	0.00889906	0
Cinpu.S012490	ctg_3	6606073	6614378	basic helix-loop-helix (bHLH) DNA-binding superfamily protein	PF14215	NA	NA	4	NA	0.161346	0.0666368	0.148116	0.233827	0.67138	0.471685	0.267986	0.215624	0.0972241	0.845335	0.621327	0.244478	0.267238	0.0814026	0.163978	0.854678	0.358645	0.358688	0.645765	0.0902027	0.79448	0.199412	0.355065	0.0621015	0.536368	0.601643	1.1985	0.255496	0.223723
Cinpu.S012500	ctg_3	6624963	6628571	Protein kinase family protein	NA	OG0012007	AT2G37750.1	3	1	0.110365	0.194368	0.0465122	0.108206	0.0932335	0.303965	0.198624	0.106615	0.131556	0.0336124	0.107795	0.0672017	0.213489	0.137643	0.104591	0.0276627	0.0464481	0.108751	0.021209	0.0532588	0.16444	0.0324297	0.0703437	0.0229599	0.0239204	0.0392007	0.158161	0.058666	0.0601435
Cinpu.S012520	ctg_3	6630744	6633438	conserved hypothetical protein	PF04535	OG0008858	AT3G53850.1, AT3G53850.2, AT3G53850.3	6	NA	0.0909041	0.109281	0.212596	0.134383	0.159751	0.126734	0.10273	0.089519	0.134461	0.115984	0.314991	0.212944	0.0754798	0.126997	0.0528511	0.160632	0.209474	0.166698	0.11054	0.200627	0.0779336	0.267248	0.290829	0.24703	0.106561	0.234599	0.157821	0.269505	0.218608
Cinpu.S012530	ctg_3	6636289	6638530	Mitochondrial glycoprotein family protein	PF02330	NA	NA	4	NA	0	0	0	0.00190773	0.000479962	0	0	0	0	0.00059287	0.00294574	0	0	0	0	0.00555193	0	0	0	0	0	0	0	0	0	0	0.00854832	0	0
Cinpu.S012550	ctg_3	6642781	6645769	delta 1-pyrroline-5-carboxylate synthase	NA	NA	NA	17	NA	0	0	0	0	0.00322802	0	0	0	0	0.00344354	0.00105471	0	0	0	0.0011225	0.00348778	0.00103001	0.0051412	0	0	0	0	0	0	0	0	0	0	0.0121805
Cinpu.S012560	ctg_3	6645841	6650475	delta 1-pyrroline-5-carboxylate synthase	PF00696	NA	NA	17	NA	0	0	0.00060049	0	0	0.000901939	0	0	0	0	0	0	0	0	0	0.00350929	0.00118028	0	0	0	0.00222574	0	0	0	0	0	0	0	0.0282917
Cinpu.S012570	ctg_3	6656643	6660904	uracil phosphoribosyltransferase	PF14681	OG0006099	AT3G53900.1, AT3G53900.2	14	NA	0.224313	0.256727	0.311711	0.265329	0.173832	0.170231	0.162901	0.25876	0.295007	0.219605	0.258522	0.319402	0.14205	0.311553	0.169407	0.263876	0.299073	0.209113	0.222149	0.354592	0.203057	0.265975	0.260428	0.207162	0.281465	0.310035	0.281423	0.266978	0.24676
Cinpu.S012580	ctg_3	6661843	6667021	prenylated RAB acceptor 1.A1	PF03208	NA	NA	5	NA	0.211076	0.227172	0.209643	0.21053	0.17065	0.240441	0.2081	0.283793	0.169153	0.235073	0.220374	0.182788	0.17999	0.200563	0.218785	0.236081	0.239952	0.238347	0.266084	0.211743	0.310336	0.358416	0.316593	0.199786	0.365874	0.325031	0.230053	0.215403	0.269074
Cinpu.S012590	ctg_3	6669866	6677793	Protein kinase superfamily protein	PF00069	NA	NA	11	NA	0.0970234	0.129991	0.112369	0.137405	0.0677799	0.0609511	0.0702476	0.0897823	0.0999903	0.0865047	0.0806982	0.106156	0.0712787	0.134468	0.0655093	0.0639293	0.0823703	0.0937994	0.0935732	0.0962819	0.112236	0.0935182	0.041836	0.0738457	0.0815928	0.0177473	0.103443	0.0303431	0.0601799
Cinpu.S012600	ctg_3	6681187	6683263	hypothetical protein	NA	NA	NA	12	NA	0	0.00156214	0	0	0	0	0.00163653	0.0013139	0	0	0	0	0.00116595	0	0	0.0011649	0	0	0.00190994	0.000747689	0	0	0.0017429	0	0.00523915	0.00506705	0	0	0
Cinpu.S012610	ctg_3	6693123	6695524	hypothetical protein	NA	NA	NA	16	NA	0.000299432	0	0.000922032	0	0.000374272	0.000453048	0	0.000752708	0	0.0016941	0	0	0.00106621	0	0	0.000909211	0	0	0	0.00213084	0	0	0	0	0.00287707	0	0	0	0
Cinpu.S012620	ctg_3	6695957	6699543	Mitochondrial substrate carrier family protein	PF00153	OG0006108	AT3G55640.1, AT3G55640.2, AT3G55640.3, AT3G55640.4	5	NA	0.0533189	0.086049	0.0760901	0.0702249	0.0824421	0.0746769	0.0799788	0.105371	0.0757152	0.0815059	0.0799709	0.0875187	0.0928532	0.0874187	0.0693838	0.0894363	0.168428	0.0666156	0.0624853	0.0832184	0.0595814	0.195359	0.151201	0.134596	0.177618	0.141909	0.0974543	0.106163	0.144598
Cinpu.S012630	ctg_3	6701624	6705356	Major facilitator superfamily protein	PF00854	OG0001654	AT2G37900.1, AT2G37900.2	22	NA	0.014774	0.0201999	0.0135406	0.0163303	0.0141209	0.0148489	0.00802877	0.0149377	0.00405256	0.415434	0.0174732	0.0146977	0.0121269	0.0150062	0.0627217	0.483213	0.0356539	0.0681223	0.339269	0.00490113	0.0167151	0.0276766	0.0234703	0.0148667	0.0804931	0.0212874	0.0294083	0	0.0506798
Cinpu.S012640	ctg_3	6711459	6713871	copper ion transmembrane transporters	NA	NA	NA	14	NA	0.0412145	0.0146628	0.0486126	0.0413894	0.0289948	0.0210924	0.0362133	0.0310875	0.0412696	0.022103	0.0365486	0.0550675	0.0334364	0.053547	0.0147559	0.0376713	0.0316532	0.020562	0.0189888	0.0704561	0.0201673	0.0122863	0.0316435	0.0112865	0.0158523	0.0259932	0	0.0186347	0.02219
Cinpu.S012660	ctg_3	6722767	6726745	proteasome inhibitor-related	PF11566	OG0001342	AT3G53970.1, AT3G53970.2	5	NA	0.212248	0.198226	0.171808	0.184416	0.200927	0.222533	0.235989	0.345378	0.17624	0.233041	0.235489	0.184826	0.287912	0.174954	0.329028	0.295558	0.214735	0.209927	0.22435	0.174823	0.207831	0.36581	0.162682	0.219799	0.39366	0.171371	0.30727	0.310032	0.295774
Cinpu.S012670	ctg_3	6728517	6729551	hypothetical protein	NA	NA	NA	23	NA	0.0121257	0.0100997	0.00455604	0.00287914	0.00905123	0.0147538	0.0104606	0.0892042	0.00278096	0.0438433	0.00920689	0.00359912	0.0251442	0.000896926	0.060517	0.0149027	0.0336708	0.0115481	0.0074399	0.00321899	0.00859784	0.0193612	0.00739546	0.00534235	0	0.00644311	0.0537799	0	0
Cinpu.S012680	ctg_3	6732928	6736248	conserved hypothetical protein	NA	OG0001763	AT5G02020.1, AT5G02020.2	12	NA	0.0480786	0.398476	0.12044	0.118393	0.095094	0.101198	0.189447	0.0703093	0.0291457	0.0739803	0.0874999	0.0831458	0.0676544	0.0316769	0.0897834	0.0618785	0.128866	0.123311	0.0911672	0.0515078	0.0706802	0.358925	0.0547871	0.263958	0.132083	0.680616	0.0742133	0.326969	0.160125
Cinpu.S012690	ctg_3	6737804	6740661	RHO guanyl-nucleotide exchange factor	PF03759	OG0009314	AT5G02010.1	4	NA	0	0.00369631	0.00294174	0.00100615	0.000673965	0.000566877	0.00104786	0.00490217	0.0010919	0.0055557	0.00177547	0	0.00142362	0	0.00168328	0.00767217	0.00908191	0.0138753	0.00604388	0.00304939	0	0.0171783	0.0251359	0	0.017476	0.00586674	0.132972	0	0.00860954
Cinpu.S012700	ctg_3	6744234	6745508	glutathione S-transferase TAU	PF02798;PF00043	OG0005904	AT3G09270.1	4	NA	0.000714333	0	0	0	0	0	0	0.00153363	0.00181239	0.000697157	0	0	0	0	0.00443818	0.00202125	0.00582405	0	0	0.0016548	0	0	0.0212876	0	0	0	0.0371137	0	0
Cinpu.S012710	ctg_3	6747655	6748544	Adenine nucleotide alpha hydrolases-like superfamily protein	PF00582	OG0006100	AT3G53990.1, AT3G53990.2	21	NA	0	0.000452536	0.000707019	0.00182753	0	0	0	0	0	0	0	0.000292325	0	0	0.000999847	0.00688861	0	0	0.00310892	0	0	0.0426236	0.00142027	0	0.00190199	0	0	0	0
Cinpu.S012720	ctg_3	6767330	6768544	glutathione S-transferase TAU	PF00043;PF02798	OG0005904	AT3G09270.1	4	NA	0	0	0.000666657	0.000931159	0	0	0	0.00221426	0	0	0	0	0	0	0	0.00138182	0.00353226	0.00865909	0	0	0	0	0.00312761	0	0	0	0.0139874	0	0
Cinpu.S012730	ctg_3	6770820	6771750	Adenine nucleotide alpha hydrolases-like superfamily protein	PF00582	OG0006100	AT3G53990.1, AT3G53990.2	21	NA	0.0404991	0.0400118	0.0537323	0.0396042	0.0221011	0.035828	0.0316278	0.0819445	0.0443966	0.071416	0.0542743	0.0365575	0.0247061	0.03629	0.114586	0.0424786	0.0819208	0.191226	0.375767	0.0465397	0.0145866	2.00265	0.0736434	0.0275335	0.368892	0.0194383	1.3857	0.109328	0.0818874
Cinpu.S012740	ctg_3	6781608	6784741	conserved hypothetical protein	NA	NA	NA	4	NA	0.261928	0.100533	0.134144	0.0906888	0.1179	0.102165	0.128891	0.208048	0.0725964	0.713809	0.179819	0.112208	0.430974	0.088843	0.79507	0.460284	0.302021	0.339741	0.323508	0.074087	0.204647	0.474603	0.193308	0.274696	0.708837	0.403274	1.4229	0.816504	0.364999
Cinpu.S012750	ctg_3	6789790	6798614	FKBP-type peptidyl-prolyl cis-trans isomerase family protein	PF00254;PF07719	OG0006101	AT3G54010.1, AT3G54010.2	9	NA	1.2498	1.37656	1.23057	1.3768	1.38688	1.4849	1.39267	1.34128	1.13772	1.37191	1.33389	1.20931	1.35589	1.33955	1.32475	1.37956	1.20441	1.12772	1.47281	1.12553	1.61711	1.43266	1.08628	1.48746	1.14424	1.10749	1.48238	1.18946	0.995075
Cinpu.S012760	ctg_3	6798627	6799414	Ctr copper transporter family	NA	OG0002157	AT2G26975.1, AT3G46900.1, AT5G59030.1, AT5G59040.1	4	NA	0.00380107	0.0031008	0.00464289	0.00354793	0.00563092	0.00359315	0.00532132	0.00656812	0.008589	0.024281	0.00713191	0.00468917	0	0.00287638	0.00452049	0.00138418	0.00908802	0.0258724	0.00150965	0.0011048	0.00240483	0.00337299	0.00430108	0	0.0259914	0.0145954	1.0532	0	0.0102456
Cinpu.S012770	ctg_3	6799849	6800767	copper transporter	PF04145	OG0017645	AT2G37925.1	16	NA	0.00456358	0.0012649	0.00367263	0.00283177	0.00895297	0.00566218	0.00419172	0.00347737	0.00384908	0.00779962	0.0035214	0.00459655	0.00310029	0.00535466	0.00456046	0.00602494	0.0124618	0.00754594	0.00149669	0.00300713	0.0036589	0.00601435	0.0117498	0	0.634889	0	0.0222433	0	0.0179716
Cinpu.S012780	ctg_3	6801375	6803415	HSP20-like chaperones superfamily protein	PF00011	NA	NA	12	NA	0	0	0.000523747	0	0	0	0	0.000702638	0	0	0	0	0.00116465	0	0	0	0	0	0	0	0	0	0	0	0	0.00375968	0	0	0
Cinpu.S012790	ctg_3	6806153	6811255	Protein of unknown function (DUF3527)	PF12043	OG0000953	AT1G19490.1, AT5G01030.1, AT5G01030.2, AT5G01030.3	4	NA	0.0151792	0.016937	0.0303123	0.022073	0.0290189	0.00419515	0.0256509	0.0147513	0.0198639	0.0098287	0.0116091	0.0213419	0.00900778	0.027785	0.0189158	0.00928345	0.038284	0.00547975	0.00969711	0.0338959	0.00722545	0.0112103	0.0117606	0	0.0543409	0.0142665	0.0588668	0.0255128	0.00860954
Cinpu.S012800	ctg_3	6807612	6814551	Nuclear transport factor 2 (NTF2) family protein	PF02151;PF13474	NA	NA	14	NA	0.131584	0.141104	0.210171	0.140613	0.113043	0.123143	0.120323	0.127945	0.22063	0.0863078	0.138004	0.192282	0.0703289	0.137762	0.0746127	0.0949215	0.160588	0.178947	0.0926957	0.175414	0.0978919	0.0961445	0.25447	0.163224	0.092406	0.189264	0.0283225	0.131559	0.108131
Cinpu.S012810	ctg_3	6822751	6826831	Arabidopsis Inositol phosphorylceramide synthase	PF14360	NA	NA	2	NA	0.219592	0.0480074	0.0459064	0.0395945	0.11291	0.11059	0.103618	0.220368	0.0292681	0.0596661	0.0509492	0.0399365	0.377644	0.0243777	0.346471	0.131593	0.152306	0.0814954	0.071686	0.0303749	0.112853	0.0566768	0.114838	0.0618987	0.0917911	0.120173	0.0963729	0.0577125	0.0498199
Cinpu.S012820	ctg_3	6830654	6835391	Protein kinase protein with tetratricopeptide repeat domain	PF07714	NA	NA	4	NA	0.0627204	0.0195642	0.0472052	0.0150049	0.0223253	0.0179483	0.0181073	0.0570774	0.0433958	0.187328	0.0560616	0.0322697	0.0695748	0.0471318	0.146205	0.187456	0.0653176	0.0614369	0.0128539	0.0463374	0.00808891	0.0106115	0.0356073	0.00441231	0.0332266	0.0401186	0.375754	0.0833174	0.0606097
Cinpu.S012830	ctg_3	6836120	6838415	Tim10/DDP family zinc finger protein	PF02953	OG0004081	AT2G29530.1, AT2G29530.2, AT2G29530.3	15	NA	0.344854	0.248188	0.311188	0.334239	0.356356	0.318568	0.250467	0.428434	0.30235	0.342998	0.354705	0.322889	0.344292	0.313693	0.381491	0.407919	0.302526	0.360598	0.359362	0.310836	0.494168	0.292477	0.367709	0.285315	0.432033	0.487133	0.346613	0.597121	0.38609
Cinpu.S012840	ctg_3	6838589	6840749	RING/FYVE/PHD zinc finger superfamily protein	PF12906	NA	NA	16	NA	0.0130147	0.00801834	0.0321762	0.0130247	0.00473774	0.00501745	0.0146282	0.00891191	0.0348747	0.00961076	0.00889326	0.0202297	0.00883899	0.0309016	0.00786239	0.0414696	0.0268575	0.0156045	0.0197594	0.0329709	0.00234418	0.013534	0.0342793	0	0.219885	0.025389	0.210776	0	0
Cinpu.S012850	ctg_3	6842337	6848018	myb domain protein	PF00249	OG0012321	AT3G09230.1	4	NA	0.0659646	0.141464	0.107593	0.0888918	0.135964	0.138964	0.1543	0.105228	0.0573023	0.115813	0.092166	0.0750829	0.105129	0.0779521	0.092351	0.159436	0.121367	0.104528	0.0836478	0.084041	0.12548	0.111506	0.0835231	0.15049	0.131107	0.119971	0.246662	0.0805322	0.0735116
Cinpu.S012860	ctg_3	6857877	6862869	laccase	PF07732;PF00394;PF07731	OG0008532	AT3G09220.1, AT3G09220.2	1	NA	0.00536365	0.00183592	0.00861428	0.000798536	0.00578866	0.00226911	0.00990568	0.0131312	0.00438682	0.00347832	0.00552875	0.0046496	0.00459422	0.00369007	0.00305785	0.00322921	0.00438648	0.0241342	0.007291	0.00792879	0.00521917	0	0.00383804	0.00304395	0.00468247	0.00496289	0	0.0193033	0.0127731
Cinpu.S012870	ctg_3	6873092	6875493	PAR1 protein	PF06521	OG0003132	AT3G54040.1, AT3G54040.2	16	NA	0.0140758	0.00804145	0.00154552	0.00365681	0.00518151	0.00300027	0.0108918	0.160769	0.00784253	0.00377251	0.00784413	0.0113001	0.00513642	0.00943185	0.028918	0.0152309	0.0054338	0.0352368	0.0154604	0.012207	0.00450286	0.0159635	0.0048636	0.00970798	0.852679	0.00141244	0.0205129	0	0
Cinpu.S012880	ctg_3	6891880	6896549	laccase	PF00394;PF07731;PF07732	OG0008532	AT3G09220.1, AT3G09220.2	18	NA	0	0.000363172	0.000961888	0.00199652	0	0.00119266	0	0	0	0	0.00120212	0.00190642	0	0	0.00204436	0.0016628	0.00183054	0	0	0	0.00321635	0	0.00537561	0	0	0.00496289	0	0	0
Cinpu.S012890	ctg_3	6897795	6901212	PAR1 protein	PF06521	OG0003132	AT3G54040.1, AT3G54040.2	16	NA	0.000605658	0.00111813	0.00138144	0.000494901	0.00116269	0	0.00102643	0	0.00207507	0	0.000835796	0	0	0	0.00197625	0	0	0	0	0	0	0	0	0.00266295	0.0178509	0	0	0	0
Cinpu.S012900	ctg_3	6905511	6908198	high cyclic electron flow	PF00316;PF18913	OG0012769	AT3G54050.1, AT3G54050.2	14	NA	0.703523	0.406163	0.906157	0.719961	0.290064	0.275473	0.228625	0.483834	1.23402	0.306669	0.678865	0.941687	0.221144	1.17936	0.223924	0.234182	0.47139	0.676833	0.348275	1.00083	0.410814	0.318398	0.387662	0.438657	0.247732	0.363344	0.243457	0.284052	0.383194
Cinpu.S012910	ctg_3	6908372	6910466	conserved hypothetical protein	NA	NA	NA	7	NA	0.00124337	0.00107043	0.00222376	0.00172235	0.00258116	0.0014376	0.00252937	0.00210214	0	0.000670399	0.0010623	0	0	0	0.00176251	0.00108125	0.0183418	0.00203061	0	0	0	0.00279788	0.00377404	0	0	0.01195	0	0	0
Cinpu.S012920	ctg_3	6910476	6910862	conserved hypothetical protein	NA	NA	NA	7	NA	0	0	0	0	0.00326935	0	0	0	0	0.000966656	0	0	0.00253808	0	0	0.00270264	0.00298664	0	0.00133169	0	0	0	0	0	0	0	0	0	0
Cinpu.S012930	ctg_3	6911729	6913793	plastid transcriptionally active	NA	OG0005903	AT3G09210.1	14	NA	0.0676441	0.0492773	0.0523699	0.0762127	0.0567396	0.0481343	0.0409722	0.0373377	0.0520812	0.035528	0.0473016	0.0419619	0.0244144	0.0602958	0.0258032	0.0208432	0.0798531	0.063645	0.0306912	0.0681118	0.0357936	0.058511	0.0380591	0.0194811	0.0262923	0.0229441	0.0249932	0.0223062	0.0301925
Cinpu.S012940	ctg_3	6917665	6919882	Concanavalin A-like lectin family protein	PF00139	NA	NA	19	NA	0.182369	0.125458	0.257295	0.254846	0.310347	0.122506	0.15866	0.153657	0.155393	0.101242	0.140807	0.176836	0.0953061	0.186483	0.0790198	0.0868766	0.100726	0.20671	0.0757349	0.193484	0.696972	0.205636	0.11013	0.103979	0.0700884	0.16146	0.0701931	0.130041	0.18569
Cinpu.S012960	ctg_3	6922207	6924289	hypothetical protein	NA	NA	NA	9	NA	0.147415	0.27695	0.184992	0.165221	0.134574	0.183462	0.177543	0.175232	0.188053	0.176803	0.135282	0.182262	0.130553	0.249184	0.131379	0.184118	0.189803	0.180687	0.204559	0.163476	0.134607	0.267977	0.229159	0.184354	0.158207	0.170827	0.315048	0.041706	0.18431
Cinpu.S012970	ctg_3	6931661	6933747	SOUL heme-binding family protein	PF04832	OG0017646	AT2G37970.1	14	NA	0.031852	0.0426164	0.0522562	0.0411209	0.0253757	0.045459	0.0321236	0.0417727	0.0738811	0.022369	0.0367337	0.0462455	0.0396364	0.0806991	0.0261513	0.0188154	0.027781	0.0404998	0.0234918	0.070455	0.0393856	0.0518725	0.00700981	0.059865	0.0527467	0.0243033	0.0388487	0.0177075	0.0465913
Cinpu.S012980	ctg_3	6933492	6936746	O-fucosyltransferase family protein	PF10250	OG0004107	AT2G37980.1	16	NA	0.000548876	0	0	0	0	0	0.00057223	0.00318155	0	0	0	0	0	0	0.001527	0.00127531	0	0	0	0	0	0	0	0	0.00614134	0	0	0	0
Cinpu.S013030	ctg_3	6957779	6959508	Eukaryotic aspartyl protease family protein	PF14543;PF14541	NA	NA	12	NA	0.00290293	0.00788793	0.00419794	0.00703421	0.140903	0.0383381	0.0278424	0.00590418	0.00616192	0.00655837	0.00689122	0.00871819	0.0239474	0.00440916	0.00889612	0.00579965	0.0132467	0.0232741	0.0045523	0.00227221	0.0675292	0.00761724	0.0095116	0	0	0.473729	0.0125454	0.231568	0
Cinpu.S013050	ctg_3	6964141	6966644	Reticulon family protein	PF02453	OG0008862	AT3G54120.1	9	NA	0.180587	0.351886	0.324198	0.272178	0.194393	0.28448	0.186141	0.196979	0.2113	0.246793	0.251484	0.271132	0.122218	0.165958	0.2552	0.403476	0.188233	0.204902	0.298221	0.284347	0.3509	0.369809	0.115562	0.30248	0.118151	0.0885267	0.240006	0.113477	0.296516
Cinpu.S013060	ctg_3	6966567	6968058	hypothetical protein	NA	NA	NA	2	NA	0.00107233	0	0.000408039	0.000671298	0.00146992	0	0	0	0	0.00178731	0.00163091	0	0.00221966	0	0	0	0	0	0	0	0	0	0	0	0	0	0	0	0
Cinpu.S013070	ctg_3	6968147	6970593	Josephin family protein	PF02099	OG0012771	AT3G54130.1	12	NA	0.0271476	0.0480515	0.0288662	0.0304765	0.021242	0.0306215	0.0158328	0.0725282	0.0257975	0.0482039	0.0391792	0.0346003	0.0108358	0.0238563	0.0315135	0.0632605	0.0585643	0.0683546	0.0456954	0.0423045	0.0108412	0.0813127	0.0469999	0.0392084	0.123978	0.109121	0.0416204	0.0394085	0.0564514
Cinpu.S013080	ctg_3	6972521	6974674	Cysteine proteinases superfamily protein	PF02338	OG0012012	AT2G38025.1, AT2G38025.2	14	NA	0.354266	0.314865	0.409019	0.411707	0.289574	0.324428	0.308167	0.287299	0.426716	0.255199	0.350293	0.398545	0.246738	0.486147	0.205396	0.254421	0.343513	0.333207	0.277234	0.465437	0.299658	0.238321	0.363224	0.381141	0.267029	0.3873	0.181396	0.21721	0.404831
Cinpu.S013090	ctg_3	6977061	6983849	acetyl Co-enzyme a carboxylase carboxyltransferase alpha subunit	PF03255;PF01039	OG0002985	AT2G38040.1, AT2G38040.2	3	12	0.231859	0.277233	0.283305	0.201938	0.283717	0.454225	0.330386	0.199088	0.223698	0.203774	0.247328	0.21772	0.418237	0.229528	0.36469	0.206548	0.336963	0.282452	0.194756	0.285053	0.242311	0.303681	0.399564	0.219687	0.311585	0.456376	0.326013	0.392175	0.366904
Cinpu.S013100	ctg_3	6983822	6985238	3-oxo-5-alpha-steroid 4-dehydrogenase family protein	PF02544	OG0012013	AT2G38050.1	3	8	0.00874676	0.00728619	0.0265882	0.017443	0.0405385	0.0231808	0.0373312	0.0100396	0.0226758	0.00419151	0.00889578	0.0275944	0.0138714	0.00985423	0.00767651	0.00806974	0.0143543	0.0164488	0.00281435	0.0220606	0.00894902	0.015556	0.00759623	0.00982994	0.0193878	0.0286153	0.0174745	0	0.0292325
Cinpu.S013110	ctg_3	6987242	6998296	mRNA capping enzyme family protein	PF01331;PF03919;PF00782	NA	NA	9	NA	0.559912	0.619528	0.516597	0.694402	0.618316	0.676657	0.594432	0.600539	0.556526	0.602484	0.585094	0.563507	0.619557	0.652165	0.534948	0.660155	0.466916	0.530097	0.676492	0.494428	0.694856	0.760393	0.489143	0.70975	0.593796	0.456358	0.743879	0.470978	0.511902
Cinpu.S013120	ctg_3	7007325	7009791	defective in exine formation protein (DEX1)	PF01839	OG0003044	AT3G09090.1, AT3G09090.2, AT3G09090.3	1	NA	0.000201972	0.00066628	0.000625754	0	0	0.000666355	0.00194828	0.000792576	0.000614832	0	0	0	0.00400689	0.000983696	0.00478865	0	0	0.00511812	0	0	0.00612906	0.00489754	0	0.00387969	0.00408401	0	0	0	0
Cinpu.S013130	ctg_3	7010080	7010414	defective in exine formation protein (DEX1)	NA	NA	NA	21	NA	0.000471453	0	0	0	0	0	0	0	0	0	0	0	0	0	0	0	0	0	0	0	0	0.00165693	0	0	0	0	0	0	0
Cinpu.S013140	ctg_3	7010408	7012864	Protein of unknown function (DUF962)	PF06127	OG0012318	AT3G09085.1	3	13	0.168607	0.124903	0.107827	0.19642	0.269252	0.22322	0.210363	0.173853	0.12003	0.13387	0.141379	0.154021	0.241998	0.110517	0.163486	0.118813	0.0785089	0.140039	0.177186	0.127274	0.284096	0.120684	0.0849215	0.156585	0.0731441	0.103156	0.173112	0.177668	0.0689714
Cinpu.S013160	ctg_3	7014360	7020844	phosphate transporter 4;2	PF07690	OG0001655	AT2G38060.1, AT2G38060.2	3	10	0.0235818	0.0231841	0.0183835	0.0106149	0.245102	0.0272338	0.168029	0.10061	0.00752196	0.0161109	0.00836339	0.025728	0.154476	0.0129441	0.048587	0.021146	0.0226773	0.0388291	0.00877794	0.0087302	0.240136	0.0269519	0.0144068	0.00376556	0.0297118	0.14693	0.0839637	0.130186	0.0493358
Cinpu.S013170	ctg_3	7039410	7043996	Protein of unknown function (DUF740)	PF05340	OG0012014	AT2G38070.1	12	NA	0.0440539	0.073121	0.112865	0.0715038	0.151053	0.0498804	0.0799265	0.048839	0.039809	0.194021	0.0963886	0.0782384	0.0296076	0.0500879	0.0735516	0.487745	0.118691	0.16095	0.11658	0.0654416	0.0714559	0.217576	0.273272	0.060345	0.419542	0.73521	0.459213	0.545821	0.0338063
Cinpu.S013180	ctg_3	7045718	7054724	AT-rich interactive domain-containing protein	NA	OG0018080	AT3G09050.1	14	NA	0.147913	0.0784318	0.176036	0.166197	0.0583153	0.0527947	0.0448508	0.0685798	0.258153	0.0757652	0.159319	0.208032	0.0425529	0.210597	0.0540463	0.055466	0.0771942	0.100328	0.0704875	0.194555	0.0886574	0.0525305	0.0692871	0.0994252	0.00610819	0.106677	0.0935768	0.0909499	0.14423
Cinpu.S013190	ctg_3	7055039	7058914	peptide transporter	PF00854	OG0004323	AT3G54140.1, AT3G54140.2	10	NA	0.0232335	0.0198416	0.0272188	0.0211666	0.0156272	0.0037842	0.0239162	0.0181307	0.0428052	0.0148651	0.0153505	0.0375085	0.0172764	0.034745	0.0274394	0.0204284	0.0253987	0.0591964	0.0102185	0.0388982	0.0519037	0.012825	0.0142842	0.0651987	0.0396782	0.0100855	0.0219698	0.0276354	0.0416048
Cinpu.S013200	ctg_3	7063629	7066846	Laccase/Diphenol oxidase family protein	PF00394;PF07732;PF07731	NA	NA	4	NA	0	0.00400752	0.00259785	0.00143247	0.000768263	0	0	0.00738908	0.000189313	0.00291282	0	0.00114232	0	0	0.00221907	0.00426756	0.00383045	0.00524372	0.00279609	0	0	0	0	0	0	0	0.216435	0	0
Cinpu.S013210	ctg_3	7072112	7074810	Duplicated homeodomain-like superfamily protein	PF00249	OG0012015	AT2G38090.1	16	NA	0.0152461	0.060853	0.0323037	0.0180553	0.022942	0.0264839	0.0511913	0.0367853	0.0161617	0.213317	0.153004	0.0231606	0.014435	0.011171	0.0220323	0.173799	0.0602186	0.0555494	0.220466	0.0196479	0.0110904	0.0453873	0.0966524	0.140299	0.356705	0	0.0699451	0	0.0371066
Cinpu.S013220	ctg_3	7076915	7077913	hypothetical protein	NA	NA	NA	19	NA	0.00112036	0	0.00148958	0.00101174	0.00093762	0.00327414	0.000460719	0.000615549	0.00082028	0	0.00250063	0.00146174	0	0.00292427	0	0	0	0	0	0	0.00841345	0	0	0	0.0070497	0.0044231	0	0	0
Cinpu.S013230	ctg_3	7079891	7084627	sulfoquinovosyldiacylglycerol	PF00534;PF13439	OG0013420	AT5G01220.1, AT5G01220.2	11	NA	0.0254779	0.0247889	0.0251797	0.0201522	0.0246537	0.0389382	0.0286843	0.0265463	0.0264276	0.0317989	0.0157574	0.0327915	0.020392	0.0328851	0.0121442	0.0295604	0.0132648	0.0268507	0.0126106	0.0193161	0.0269712	0.023846	0.024216	0.0122901	0.0245125	0.0140325	0.0232392	0	0.0101445
Cinpu.S013240	ctg_3	7089000	7091432	Tetratricopeptide repeat (TPR)-like superfamily protein	PF13424	NA	NA	4	NA	0.0340307	0.0325882	0.0438262	0.0440333	0.0250749	0.0462988	0.0117726	0.0181598	0.0443028	0.0247568	0.0321024	0.0494921	0.026733	0.052781	0.0215616	0.0372848	0.0185857	0.0287184	0.014156	0.0514698	0.0398686	0.0153497	0.0404608	0.0180445	0.0620674	0.0454605	0.0776821	0.0318994	0.0390889
Cinpu.S013250	ctg_3	7093348	7093773	hypothetical protein	NA	OG0008528	AT3G09032.1, AT5G01225.1	16	NA	0.00383358	0.00397408	0.00967957	0.00191559	0.00351895	0.00074378	0.00679726	0.00401282	0.00241908	0.000673125	0.00166072	0.00358166	0.00189009	0.00760455	0.00110327	0.00425438	0.00825047	0.0108324	0.0131329	0.00416012	0	0.00213834	0.00528516	0.00877775	0.0320577	0	0	0	0
Cinpu.S013260	ctg_3	7094313	7098452	S-adenosyl-L-methionine-dependent methyltransferases superfamily protein	PF01728	OG0013421	AT5G01230.1	9	NA	0.330587	0.401137	0.330296	0.373906	0.384406	0.444143	0.432621	0.353122	0.303708	0.387952	0.309223	0.364514	0.32006	0.389552	0.277135	0.35771	0.270623	0.386387	0.420239	0.335266	0.374509	0.490602	0.217575	0.40935	0.326352	0.405815	0.469477	0.360448	0.485993
Cinpu.S013270	ctg_3	7099536	7102204	proton-dependent oligopeptide transport (POT) family protein	PF00854	OG0000253	AT2G38100.1, AT2G38100.2, AT2G38100.3	8	NA	0	0	0	0	0.000755505	0.000716292	0.00146265	0	0.00294817	0	0.000918082	0	0	0.00066141	0	0	0	0	0.0019343	0	0	0	0	0	0	0	0	0	0
[truncated: 36,380 more rows]

## Sheet: Fig 3f
	Figure 3. Discovery of CpMCC. The final 20 candidate genes from the integration of proteomics, cross-species transcriptomic comparison, and leaf snRNA-seq data
[truncated: 22 more rows]
