# Supplementary material for: Biosynthesis of cinchona alkaloids
Source: Nature. 2026 Mar 18;653(8113):306–14. doi: 10.1038/s41586-026-10227-x (PMC13149305; doi:10.1038/s41586-026-10227-x)
Supplement: Supplementary file 8 — Source Data Fig. 4 [file 41586_2026_10227_MOESM8_ESM.xlsx]

## Sheet: Fig. 4b
	Fig. 4b. Biosynthesis of Cinchona alkaloids. LC-MS peak areas of products detected in N. benthamiana following transient expression of the indicated biosynthetic enzymes and incubation with corynantheol (11) using a leaf-disc assay
		LC-MS peak area of corynantheol (11)
		EV + corynantheol (11)	CpMAT + corynantheol (11)	CpMAT_CpMCC + corynantheol (11)	CpMAT_CpMCC_CpCiS + corynantheol (11)	CpMAT_CpMCC_CpCiS_CpCiO + corynantheol (11)
	replicate 1	406419700	5.7527e+07	6.07084e+07	49798200	1.08067e+08
	replicate 2	252793300	82970700	70861700	2.7418e+07	77677000
	replicate 3	515471900	67968000	29605800	56418000	112432300
	replicate 4	373668000	146654800	69823700	78764400	53201800
		LC-MS peak area of malonyl-corynantheol (14)
		EV + corynantheol (11)	CpMAT + corynantheol (11)	CpMAT_CpMCC + corynantheol (11)	CpMAT_CpMCC_CpCiS + corynantheol (11)	CpMAT_CpMCC_CpCiS_CpCiO + corynantheol (11)
	replicate 1	247200	122619400	306000	201900	7660
	replicate 2	16200	99195700	344500	158400	21800
	replicate 3	71100	102933600	325800	141200	13400
	replicate 4	68200	177442500	316900	292500	0
		LC-MS peak area of cinchonium (12)
		EV + corynantheol (11)	CpMAT + corynantheol (11)	CpMAT_CpMCC + corynantheol (11)	CpMAT_CpMCC_CpCiS + corynantheol (11)	CpMAT_CpMCC_CpCiS_CpCiO + corynantheol (11)
	replicate 1	664100	2091800	535405000	8010500	13720600
	replicate 2	1272500	2412700	541372200	10738600	12903100
	replicate 3	558100	918400	386848900	11614100	19870800
	replicate 4	796600	1.8045e+06	5.09298e+08	15903300	11848700
		LC-MS peak area of cyclocinchonaminal (13)
		EV + corynantheol (11)	CpMAT + corynantheol (11)	CpMAT_CpMCC + corynantheol (11)	CpMAT_CpMCC_CpCiS + corynantheol (11)	CpMAT_CpMCC_CpCiS_CpCiO + corynantheol (11)
	replicate 1	24200	19400	19400	109977900	3550900
	replicate 2	0	3.131e+06	3.131e+06	126257200	2933200
	replicate 3	6728300	2327300	2327300	1.28418e+08	2262700
	replicate 4	0	7.0459e+06	7.0459e+06	155080000	5438800
		LC-M peak area of cinchonidinone + cinchoninone (8 + 9)
		EV + corynantheol (11)	CpMAT + corynantheol (11)	CpMAT_CpMCC + corynantheol (11)	CpMAT_CpMCC_CpCiS + corynantheol (11)	CpMAT_CpMCC_CpCiS_CpCiO + corynantheol (11)
	replicate 1	1923582	672668	488776	2339641	235370243
	replicate 2	785342	1255442	634707	1484922	294438105
	replicate 3	2067747	626529	491602	1607789	341855821
	replicate 4	905778	1129636	589473	1985148	248267282
