# Supplementary material for: Biosynthesis of cinchona alkaloids
Source: Nature. 2026 Mar 18;653(8113):306–14. doi: 10.1038/s41586-026-10227-x (PMC13149305; doi:10.1038/s41586-026-10227-x)
Supplement: Supplementary file 9 — Source Data Fig. 5 [file 41586_2026_10227_MOESM9_ESM.xlsx]

## Sheet: Fig. 5
Fig. 5. Biosynthesis of halogenated analogs of quinoline Cinchona alkaloids
	LC-MS peak areas
	dihydrocinchoni-dinone and dihydro-cinchoninone (8' + 9')	Dihydroquininone and dihydroquinidinone (8a' + 9a')	6-fluorodihydro-cinchonidinone and 6-fluorodihydro-cinchoninone (8c' + 9c')	7-fluorodihydro-cinchonidinone and 6-fluorodihydro-cinchoninone (8d' + 9d')	8-fluorodihydro-cinchonidinone and 6-fluorodihydro-cinchoninone (8e' + 9e')	6-chlorodihydro-cinchonidinone and 6-fluorodihydro-cinchoninone (8f' + 9f')	7-chlorodihydro-cinchonidinone and 6-fluorodihydro-cinchoninone (8g' + 9g')	8-chlorodihydro-cinchonidinone and 6-fluorodihydro-cinchoninone (8h' + 9h')
replicate 1	282338	182731	139298	230991	167565	34695.7	13860.9	5623.99
replicate 2	284037	183775	108921	225568	67947.5	44428	7410.98	7002.99
replicate 3	313202	220749	211894	225824	72251.5	42062.9	8164.09	6389.51
replicate 4	238784	170657	146768	207441	232695	30321.8	12521	4031.33
