# Supplementary material for: Biosynthesis of cinchona alkaloids
Source: Nature. 2026 Mar 18;653(8113):306–14. doi: 10.1038/s41586-026-10227-x (PMC13149305; doi:10.1038/s41586-026-10227-x)
Supplement: Supplementary file 10 — Source Data Extended Data Fig. 1 [file 41586_2026_10227_MOESM10_ESM.xlsx]

## Sheet: Ext. Data Fig. 1a
Extended Data Fig. 1a. Catalytic efficiency of Cinchona reductases on (dihydro)corynantheal
	Conversion rate (%)
Reductase (gene ID in bulk RNAseq)	replicate 1	replicate 2	replicate 3
CpKR1 (Unigene28253)	16.135	7.63025	8.7041
CpKR2 (CL5024.Contig3)	76.9164	76.2905	76.7066
CpKR3 (CL11103.Contig4)	78.6398	76.6123	77.3332
CpKR4 (CL6751.Contig9)	60.3884	63.5032	62.4146
CpKR5 (CL3087.Contig1)	45.2076	42.301	32.906
CpKR6 (Unigene35108)	15.4687	15.5028	9.01272
CpKR7 (CL5434.Contig1)	14.5432	11.0351	3.84957
CpKR8 (Unigene19004)	43.3816	48.2091	44.6044

## Sheet: Ext. Data Fig. 1f
Extended Data Fig. 1f. In vivo CpMAT functional characterization
		CpMAT relative gene expression
VIGS CpMAT	replicate 1	0.146524
	replicate 2	0.200279
	replicate 3	0.220786
	replicate 4	0.380318
	replicate 5	0.166744
	replicate 6	0.213509
Control	replicate 1	0.977947
	replicate 2	1.29924
	replicate 3	1.00424
	replicate 4	1.25344
	replicate 5	0.807245
	replicate 6	0.922944

## Sheet: Ext. Data Fig. 1g
Extended Data Fig. 1g. In vivo CpMAT functional characterization
		LC-MS peak area
		Corynantheol	Dihydrocorynantheol
VIGS CpMAT	replicate 1	644557	324254
	replicate 2	516000	260698
	replicate 3	415789	245861
	replicate 4	179705	76660.1
	replicate 5	628060	366693
	replicate 6	430296	240559
Control	replicate 1	36723	14486.6
	replicate 2	0	4534
	replicate 3	22708.8	9278.14
	replicate 4	0	4074.34
	replicate 5	71157.8	28528.7
	replicate 6	26310.1	11557.5
