# Supplementary material for: Biosynthesis of cinchona alkaloids
Source: Nature. 2026 Mar 18;653(8113):306–14. doi: 10.1038/s41586-026-10227-x (PMC13149305; doi:10.1038/s41586-026-10227-x)
Supplement: Supplementary file 11 — Source Data Extended Data Fig. 3 [file 41586_2026_10227_MOESM11_ESM.xlsx]

## Sheet: Ext. Data Fig. 3c
Extended Data Fig. 3c. In vivo CpCiO functional characterization
		CpCiO relative gene expression
VIGS CpCiO	replicate 1	0.232175
	replicate 2	0.215321
	replicate 3	0.216065
	replicate 4	0.306811
	replicate 5	0.227767
Control	replicate 1	0.774303
	replicate 2	0.867447
	replicate 3	1.0001
	replicate 4	1.04818
	replicate 5	1.24589

## Sheet: Ext. Data Fig. 3d
	Extended Data Fig. 3d. In vivo CpCiO functional characterization
			LC-MS peak areas
			Cinchonaminal (13)	Cinchonamine (10)	Cinchonidinone and cinchoninone (8 + 9)
	VIGS-CpCiO	replicate 1	1128467	564979	19069
		replicate 2	1533008	284721	23495
		replicate 3	1423784	967373	23196
		replicate 4	1175546	323353	18705
		replicate 5	1273924	693870	21549
	Control	replicate 1	407961	98503	131760
		replicate 2	290913	218539	87634
		replicate 3	204912	59244	82861
		replicate 4	258668	60721	89093
		replicate 5	301803	105963	124312
