# Supplementary material for: Biosynthesis of cinchona alkaloids
Source: Nature. 2026 Mar 18;653(8113):306–14. doi: 10.1038/s41586-026-10227-x (PMC13149305; doi:10.1038/s41586-026-10227-x)
Supplement: Supplementary file 12 — Source Data Extended Data Fig. 4 [file 41586_2026_10227_MOESM12_ESM.xlsx]

## Sheet: Ext. Data Fig. 4b
Extended Data Fig. 4b. LC-MS peak areas of reactions products, showing that CpKR4 reduces the ketone-quinolines to the Cinchona alkaloids, but this activity is inhibited by N. benthamania extract
		LC-MS peak areas of cinchoni(di)ne (1 + 2)
		CpKR4 + cinchonidinone/cinchoninone (8/9)	boiled CpKR4 + cinchonidinone/cinchoninone (8/9)	CpKR4 + cinchonidinone/cinchoninone (8/9) + N. benth extract
	replicate 1	7800324	0	17523
	replicate 2	6795605	0	113485
	replicate 3	7203927	0	246468
		LC-MS peak areas of quini(di)ne (1a + 2a)
		CpKR4 + quininone/quinidininone (8a/9a)	boiled CpKR4 + quininone/quinidininone (8a/9a)	CpKR4 + quininone/quinidininone (8a/9a) + N. benth extract
	replicate 1	2611734	15410	0
	replicate 2	2444320	16864	17066
	replicate 3	2704647	15550	35659
