# Supplementary material for: Biosynthesis of cinchona alkaloids
Source: Nature. 2026 Mar 18;653(8113):306–14. doi: 10.1038/s41586-026-10227-x (PMC13149305; doi:10.1038/s41586-026-10227-x)
Supplement: Supplementary file 13 — Source Data Extended Data Fig. 5 [file 41586_2026_10227_MOESM13_ESM.xlsx]

## Sheet: Reconstruction with 5
Extended Data Fig. 5. LC-MS peak areas of products detected in N. benthamiana following transient expression of the indicated biosynthetic enzymes and incubation with strictosidine (5)
		LC-MS peak area of dihydrocorynantheol (11')
		CrSGD_CpDCS_CpDCE + strictosidine (5)	CrSGD_CpDCS_CpDCE_CpMAT + strictosidine (5)	CrSGD_CpDCS_CpDCE_CpMAT_CpMCC + strictosidine (5)	CrSGD_CpDCS_CpDCE_CpMAT_CpMCC_CpCiS + strictosidine (5)	CrSGD_CpDCS_CpDCE_CpMAT_CpMCC_CpCiS_CpCiO + strictosidine (5)
	replicate 1	1.23371e+07	3.44354e+06	1.65811e+06	324281	780210
	replicate 2	2.94575e+07	4.16488e+06	704552	840101	694031
	replicate 3	2.32849e+07	2.81395e+06	1.67675e+06	1.14287e+06	575692
	replicate 4	1.01824e+07	1.59952e+06	5.20685e+06	459621	1.95501e+06
		LC-MS peak area of malonyl-dihydrocorynantheal (14')
		CrSGD_CpDCS_CpDCE + strictosidine (5)	CrSGD_CpDCS_CpDCE_CpMAT + strictosidine (5)	CrSGD_CpDCS_CpDCE_CpMAT_CpMCC + strictosidine (5)	CrSGD_CpDCS_CpDCE_CpMAT_CpMCC_CpCiS + strictosidine (5)	CrSGD_CpDCS_CpDCE_CpMAT_CpMCC_CpCiS_CpCiO + strictosidine (5)
	replicate 1	0	1.83769e+07	0	0	16053
	replicate 2	0	1.13065e+07	0	0	0
	replicate 3	0	1.57251e+07	0	0	0
	replicate 4	0	6.40414e+06	27714.9	0	0
		LC-MS peak area of dihydrocinchonium (12')
		CrSGD_CpDCS_CpDCE + strictosidine (5)	CrSGD_CpDCS_CpDCE_CpMAT + strictosidine (5)	CrSGD_CpDCS_CpDCE_CpMAT_CpMCC + strictosidine (5)	CrSGD_CpDCS_CpDCE_CpMAT_CpMCC_CpCiS + strictosidine (5)	CrSGD_CpDCS_CpDCE_CpMAT_CpMCC_CpCiS_CpCiO + strictosidine (5)
	replicate 1	0	0	1.20156e+08	1.17197e+07	6.01435e+06
	replicate 2	0	0	1.00522e+08	1.5642e+07	7.97752e+06
	replicate 3	0	0	1.44859e+08	1.22872e+07	9.80508e+06
	replicate 4	0	0	1.36729e+08	1.26799e+07	2.29829e+07
		LC-MS peak area of dihydrocyclocinchonaminal (13')
		CrSGD_CpDCS_CpDCE + strictosidine (5)	CrSGD_CpDCS_CpDCE_CpMAT + strictosidine (5)	CrSGD_CpDCS_CpDCE_CpMAT_CpMCC + strictosidine (5)	CrSGD_CpDCS_CpDCE_CpMAT_CpMCC_CpCiS + strictosidine (5)	CrSGD_CpDCS_CpDCE_CpMAT_CpMCC_CpCiS_CpCiO + strictosidine (5)
	replicate 1	0	0	0	3.90483e+07	862036
	replicate 2	0	0	0	5.80566e+07	1.15434e+06
	replicate 3	0	0	0	7.4199e+07	844563
	replicate 4	0	0	0	4.33652e+07	788094
		LC-MS peak area of dihydrocinchonidinone + dihydrocinchoninone (8' + 9')
		CrSGD_CpDCS_CpDCE + strictosidine (5)	CrSGD_CpDCS_CpDCE_CpMAT + strictosidine (5)	CrSGD_CpDCS_CpDCE_CpMAT_CpMCC + strictosidine (5)	CrSGD_CpDCS_CpDCE_CpMAT_CpMCC_CpCiS + strictosidine (5)	CrSGD_CpDCS_CpDCE_CpMAT_CpMCC_CpCiS_CpCiO + strictosidine (5)
	replicate 1	0	0	0	0	7390243
	replicate 2	0	0	0	0	5552581
	replicate 3	0	0	0	0	6815981
	replicate 4	0	0	0	0	3925000

## Sheet: Reconstruction with 5a
Extended Data Fig. 5. LC-MS peak areas of products detected in N. benthamiana following transient expression of the indicated biosynthetic enzymes and incubation with 10-methoxystrictosidine (5a)
		LC-MS peak area of 10-OMe dihydrocorynantheol (11a')
		CrSGD_CpDCS_CpDCE + 10-OMe strictosidine (5a)	CrSGD_CpDCS_CpDCE_CpMAT + 10-OMe strictosidine (5a)	CrSGD_CpDCS_CpDCE_CpMAT_CpMCC + 10-OMe strictosidine (5a)	CrSGD_CpDCS_CpDCE_CpMAT_CpMCC_CpCiS + 10-OMe strictosidine (5a)	CrSGD_CpDCS_CpDCE_CpMAT_CpMCC_CpCiS_CpCiO + 10-OMe strictosidine (5a)
	replicate 1	1.98347e+06	657540	327963	428432	469008
	replicate 2	3.7335e+06	276452	250776	333271	341121
	replicate 3	1.1192e+06	450902	507643	450964	106547
	replicate 4	976506	447661	561516	217237	366304
		LC-MS peak area of 10-OMe malonyl-dihydrocorynantheal (14a')
		CrSGD_CpDCS_CpDCE + 10-OMe strictosidine (5a)	CrSGD_CpDCS_CpDCE_CpMAT + 10-OMe strictosidine (5a)	CrSGD_CpDCS_CpDCE_CpMAT_CpMCC + 10-OMe strictosidine (5a)	CrSGD_CpDCS_CpDCE_CpMAT_CpMCC_CpCiS + 10-OMe strictosidine (5a)	CrSGD_CpDCS_CpDCE_CpMAT_CpMCC_CpCiS_CpCiO + 10-OMe strictosidine (5a)
	replicate 1	0	2.86398e+06	0	8237.44	33538.9
	replicate 2	0	1.39655e+06	0	0	5399.4
	replicate 3	0	1.67456e+06	6900.94	0	12520.6
	replicate 4	0	1.81008e+06	35512	8862.1	0
		LC-MS peak area of 10-OMe dihydrocinchonium (12a')
		CrSGD_CpDCS_CpDCE + 10-OMe strictosidine (5a)	CrSGD_CpDCS_CpDCE_CpMAT + 10-OMe strictosidine (5a)	CrSGD_CpDCS_CpDCE_CpMAT_CpMCC + 10-OMe strictosidine (5a)	CrSGD_CpDCS_CpDCE_CpMAT_CpMCC_CpCiS + 10-OMe strictosidine (5a)	CrSGD_CpDCS_CpDCE_CpMAT_CpMCC_CpCiS_CpCiO + 10-OMe strictosidine (5a)
	replicate 1	0	0	1.6465e+07	8.1599e+06	3.98833e+06
	replicate 2	0	0	2.26988e+07	2.92781e+06	7.07471e+06
	replicate 3	0	0	2.53201e+07	3.79853e+06	2.18648e+06
	replicate 4	0	0	2.35707e+07	5.20859e+06	3.18087e+06
		LC-MS peak area of 10-OMe dihydrocyclocinchonaminal (13a')
		CrSGD_CpDCS_CpDCE + 10-OMe strictosidine (5a)	CrSGD_CpDCS_CpDCE_CpMAT + 10-OMe strictosidine (5a)	CrSGD_CpDCS_CpDCE_CpMAT_CpMCC + 10-OMe strictosidine (5a)	CrSGD_CpDCS_CpDCE_CpMAT_CpMCC_CpCiS + 10-OMe strictosidine (5a)	CrSGD_CpDCS_CpDCE_CpMAT_CpMCC_CpCiS_CpCiO + 10-OMe strictosidine (5a)
	replicate 1	0	0	0	3.95354e+07	2.86284e+07
	replicate 2	0	0	0	2.06096e+07	1.07204e+07
	replicate 3	0	0	0	2.65122e+07	8.95498e+06
	replicate 4	0	0	0	2.55284e+07	1.56422e+07
		LC-MS peak area of dihydroquininone + dihydroquinidininone (8a' + 9a')
		CrSGD_CpDCS_CpDCE + 10-OMe strictosidine (5a)	CrSGD_CpDCS_CpDCE_CpMAT + 10-OMe strictosidine (5a)	CrSGD_CpDCS_CpDCE_CpMAT_CpMCC + 10-OMe strictosidine (5a)	CrSGD_CpDCS_CpDCE_CpMAT_CpMCC_CpCiS + 10-OMe strictosidine (5a)	CrSGD_CpDCS_CpDCE_CpMAT_CpMCC_CpCiS_CpCiO + 10-OMe strictosidine (5a)
	replicate 1	0	0	0	0	4046411
	replicate 2	0	0	0	0	1118219
	replicate 3	0	0	0	0	729972
	replicate 4	0	0	0	0	1943220
